# Supplementary material for: Alginate oligosaccharides increase boar semen quality by affecting gut microbiota and metabolites in blood and sperm
Source: Front Microbiol. 2022 Aug 22;13:982152. doi: 10.3389/fmicb.2022.982152 (PMC9441641; doi:10.3389/fmicb.2022.982152)
Supplement: SUPPLEMENTARY FIGURE S1 — Sperm metabolite data. (A) PCA of sperm metabolites. (B) Quality control of sperm metabolite data. (C) Enriched pathways of changed sperm metabolites. (D) Correlation of sperm metabolite with each other. [file Data_Sheet_1.ZIP]

Archive with 14 entries (14 files):
- Fig. S1.tif
- Fig. S2.tif
- Fig. S3.tif
- Table S1 primary antibody.docx
- Table S10 sperm metabolites and microbiota.xlsx
- Table S11  blood metbaolites and microbiota.xlsx
- Table S2 Composition and nutrient analysis of basal diet.docx
- Table S3 Sperm metabolites(total).xlsx
- Table S4 Different Sperm metabolites.xlsx
- Table S5   sperm metabolites in correlation.xlsx
- Table S6 Blood metabolites(Total).xlsx
- Table S7 different blood metabolites.xlsx
- Table S8 blood metabolite in correlation.xlsx
- Table S9  perm and blood metabolites.xlsx
