# Supplementary material for: Alginate oligosaccharides increase boar semen quality by affecting gut microbiota and metabolites in blood and sperm
Source: Front Microbiol. 2022 Aug 22;13:982152. doi: 10.3389/fmicb.2022.982152 (PMC9441641; doi:10.3389/fmicb.2022.982152)
Supplement: SUPPLEMENTARY FIGURE S1 — Sperm metabolite data. (A) PCA of sperm metabolites. (B) Quality control of sperm metabolite data. (C) Enriched pathways of changed sperm metabolites. (D) Correlation of sperm metabolite with each other. [file Data_Sheet_1.ZIP › Table S10 sperm metabolites and microbiota.xlsx]

## Sheet: Sheet1
					Sperm metabolites (From left to right)
Fecal microbiota (From top to bottom)	N-Oleoylethanolamine	Heptadecanoic acid	Methyl hexadecanoic acid	2-Hydroxyfelbamate	Isodesmosine	14,15-DiHETrE	3a,6b,7b-Trihydroxy-5b-cholanoic acid	L-Lysine	O-Acetylserine	Imidazoleacetic acid riboside	Linamarin	8-Hydroxy-deoxyguanosine	2-Hydroxyadenine	L-Proline	3-Carbamoyl-2-phenylpropionic acid	3-Methyluridine	D-Glutamic acid	Beta-Leucine	Arabinosylhypoxanthine	L-Norleucine	Norsanguinarine	Imidazolepropionic acid	9-Hydroxybenzo[a]pyrene-4,5-oxide	Tyrosyl-Glutamate	gamma-Glutamylthreonine	3-Methyldioxyindole	Methionine sulfoxide	5-(3',4'-dihydroxyphenyl)-gamma-valerolactone-3'-O-glucuronide
Sporobacter
Streptococcus
Phascolarctobacterium
Prevotella
Barnesiella
Murdochiella
Butyricicoccus
Ruminococcus
Oscillibacter
Terrisporobacter
Clostridium_sensu_stricto
Intestinimonas
Blautia
Clostridium_XlVa
Escherichia
Lactobacillus
Bifidobacterium
Eubacterium
Coprococcus
