# Supplementary material for: Alginate oligosaccharides increase boar semen quality by affecting gut microbiota and metabolites in blood and sperm
Source: Front Microbiol. 2022 Aug 22;13:982152. doi: 10.3389/fmicb.2022.982152 (PMC9441641; doi:10.3389/fmicb.2022.982152)
Supplement: SUPPLEMENTARY FIGURE S1 — Sperm metabolite data. (A) PCA of sperm metabolites. (B) Quality control of sperm metabolite data. (C) Enriched pathways of changed sperm metabolites. (D) Correlation of sperm metabolite with each other. [file Data_Sheet_1.ZIP › Table S11 blood metbaolites and microbiota.xlsx]

## Sheet: Sheet1
							Blood metabolites (From left to right)
Microbiota (From top to bottom)	Betaine	N1-Methyl-2-pyridone-5-carboxamide	N-Methylnicotinamide	Propionylcarnitine	Alanyl-Phenylalanine	Pantolactone	gamma-Glutamylleucine	11-cis-Retinol	gamma-Glutamyltyrosine	Tyrosyl-Hydroxyproline	L-2-Amino-5-(methylthio)pentanoic acid	gamma-Glutamylisoleucine	5-Hydroxyindoleacetaldehyde	Pantothenol	Valyl-Glutamate	Quinolinic acid	UDP-D-galacturonate	Iminoaspartic acid
Blautia
Coprococcus
Barnesiella
Escherichia
Intestinimonas
Phascolarctobacterium
Ruminococcus
Lactobacillus
Bifidobacterium
Prevotella
Clostridium_XlVa
Oscillibacter
Butyricicoccus
Murdochiella
Eubacterium
Clostridium_sensu_stricto
Terrisporobacter
Sporobacter
Streptococcus
