# Supplementary material for: Alginate oligosaccharides increase boar semen quality by affecting gut microbiota and metabolites in blood and sperm
Source: Front Microbiol. 2022 Aug 22;13:982152. doi: 10.3389/fmicb.2022.982152 (PMC9441641; doi:10.3389/fmicb.2022.982152)
Supplement: SUPPLEMENTARY FIGURE S1 — Sperm metabolite data. (A) PCA of sperm metabolites. (B) Quality control of sperm metabolite data. (C) Enriched pathways of changed sperm metabolites. (D) Correlation of sperm metabolite with each other. [file Data_Sheet_1.ZIP › Table S3 Sperm metabolites(total).xlsx]

## Sheet: 数据矩阵
ID	m/z	Retention time (min)	Ion mode	Metabolites	Compound ID	Super Class	Class	Sub Class	kegg	Score	Fragmentation Score	Adducts	Formula	Mass Error (ppm)	QC1	QC2	QC3	QC4	AOS10-1	AOS10-2	AOS10-3	AOS10-4	AOS10-5	AOS10-6	AOS10-7	AOS10-8	AOS10-9	AOS10-10	Con-1	Con-2	Con-3	Con-5	Con-6	Con-7	Con-8	Con-9	Con-10
10.87_567.3319n	568.339	10.8671	pos	LysoPC(22:6(4Z,7Z,10Z,13Z,16Z,19Z))	HMDB0010404	Lipids and lipid-like molecules	Glycerophospholipids	Glycerophosphocholines	C04230	58.3	94.2	M+H, M+K, M+Na, M+H-H2O	C30H50NO7P	-1.0556	3.19007e+06	3.32791e+06	2.95665e+06	2.93444e+06	8.0037e+06	1.74718e+06	3.38146e+06	1.39548e+06	878926	2.78985e+06	2.37782e+06	1.60745e+06	297204	351148	3.43056e+06	3.37241e+06	7.09344e+06	2.14552e+07	2.93885e+06	7.465e+06	2.38998e+06	803234	1.23638e+06
12.18_523.3634n	524.371	12.1836	pos	LysoPC(18:0)	HMDB0010384	Lipids and lipid-like molecules	Glycerophospholipids	Glycerophosphocholines	C04230	56.8	87.4	M+H, M+Na	C26H54NO7P	-0.651415	98148.9	114527	102871	99710.7	48208.9	38230.4	100342	9375	6.03379e-07	28460.4	124392	28316.8	4291.19	6.03379e-07	71052.8	116520	510843	1.16099e+06	17491.3	149816	14864.6	612.349	45098.8
4.99_302.1496m/z	302.15	4.99257	pos	Tryptophyl-Proline	HMDB0029091	Organic acids and derivatives	Carboxylic acids and derivatives	Amino acids, peptides, and analogues		56	88	M+H	C16H19N3O3	-0.933923	6199.04	6286.91	6237.89	5882.17	1363.47	2136.49	1947.91	5651.15	4031.67	1234.28	3341.93	5002.16	3477.41	4005.71	16441.5	17714.5	5744.67	32705.4	5064.94	5281.06	1807.46	1346.71	1077.39
10.20_300.2893m/z	300.289	10.205	pos	Sphingosine	HMDB0000252	Organic nitrogen compounds	Organonitrogen compounds	Amines	C00319	55.9	83.8	M+H	C18H37NO2	-1.32006	53834.4	56671.2	53249	51452.3	69052.1	22233.3	35341.3	10084.9	1531.19	27603.7	38855.3	19680.4	3943.49	1133.65	36126.8	34691.3	129260	556730	36775.1	85105.5	11536.2	8689.79	29289.4
11.00_543.3320n	544.339	11.0013	pos	LysoPC(20:4(5Z,8Z,11Z,14Z))	HMDB0010395	Lipids and lipid-like molecules	Glycerophospholipids	Glycerophosphocholines	C04230	55.9	86.2	M+H, M+Na	C28H50NO7P	-0.885605	22001.5	21765	20956.2	20463.8	6200.74	7063.11	21447.5	1979.75	6.03379e-07	4696.52	30747.2	6319.15	1319.14	767.565	13453.9	28984.1	111158	194818	3448.8	30524	2572	6.03379e-07	10814.5
11.59_571.3632n	572.37	11.5935	pos	LysoPC(22:4(7Z,10Z,13Z,16Z))	HMDB0010401	Lipids and lipid-like molecules	Glycerophospholipids	Glycerophosphocholines	C04230	55.9	86.9	M+H, M+Na	C30H54NO7P	-1.01606	21161.8	23374.1	21564	21654	20550.1	9163.98	12932.6	3095.78	6.03379e-07	8897.05	13056.8	4475.69	576.591	6.03379e-07	15605	26880.6	75245.3	199643	7415.83	21201.1	5065.44	6.03379e-07	6186.01
11.27_614.3461m/z	614.346	11.2732	neg	LysoPC(22:5(4Z,7Z,10Z,13Z,16Z))	HMDB0010402	Lipids and lipid-like molecules	Glycerophospholipids	Glycerophosphocholines	C04230	55.5	79.7	M+FA-H	C30H52NO7P	-0.457807	209892	209197	202903	261916	172903	43668.8	73046.4	18287.8	2757.91	35734.5	67557.3	48166.9	7592.82	2852.42	75285.8	75508.6	169105	1.07273e+06	52744.1	213492	29070.7	2605.2	45987.4
4.35_261.1443m/z	261.144	4.35097	pos	gamma-Glutamylleucine	HMDB0011171	Organic acids and derivatives	Carboxylic acids and derivatives	Amino acids, peptides, and analogues		55	79.7	M+H	C11H20N2O5	-0.952156	11786.8	11784.4	12409	10688.2	7104.16	3978.36	17670.6	16922.9	7036.75	8200.12	19923.1	9448.71	4146.27	6019.82	3581.73	5979.43	2775.06	4053.67	2589.4	13901.4	587.5	1108.17	51314.6
5.33_284.0894n	283.082	5.32555	neg	p-Cresol glucuronide	HMDB0011686	Organic oxygen compounds	Organooxygen compounds	Carbohydrates and carbohydrate conjugates		55	78	M-H, 2M-H	C13H16O7	-0.796234	71293.4	73056.8	67790	80801.5	1827.34	96152.4	299715	19910.2	39275	12384.1	23640	94747	34798.1	23033.7	2809.05	55667.3	66751.1	1445.52	9777.39	4042.5	8055.55	625.912	41540.1
0.68_257.1025n	280.092	0.6849	pos	Glycerophosphocholine	HMDB0000086	Lipids and lipid-like molecules	Glycerophospholipids	Glycerophosphocholines	C00670	54.9	77	M+Na, M+K	C8H20NO6P	-1.19851	4.71305e+06	4.76005e+06	4.87559e+06	5.03711e+06	4.58949e+06	8.0554e+06	6.24365e+06	1.42538e+07	7.67613e+06	4.9597e+06	6.53848e+06	4.24019e+06	3.90331e+06	4.48398e+06	4.92486e+06	4.80686e+06	6.07085e+06	2.90929e+06	3.77895e+06	3.02032e+06	6.62092e+06	2.99207e+06	1.10192e+07
11.26_569.3476n	570.355	11.2565	pos	LysoPC(22:5(7Z,10Z,13Z,16Z,19Z))	HMDB0010403	Lipids and lipid-like molecules	Glycerophospholipids	Glycerophosphocholines	C04230	54.9	78.3	M+H, M+Na	C30H52NO7P	-1.03169	453436	513900	471922	461058	1.29504e+06	245124	424763	68003.9	22587.5	272134	372250	204581	37011.5	12403.9	368722	475044	1.14737e+06	4.31266e+06	365509	610867	198701	24881.4	197165
0.71_147.0762m/z	147.076	0.712833	pos	L-Glutamine	HMDB0000641	Organic acids and derivatives	Carboxylic acids and derivatives	Amino acids, peptides, and analogues	C00064	54.7	78.7	M+H	C5H10N2O3	-1.30376	37647.9	38789.2	46531.6	38770.2	103736	65229.1	35874.9	39128.2	71541	156099	43963.5	125784	117743	134452	117843	101752	76208.9	127049	105434	76842.3	58337.2	97992.5	12331.7
11.27_540.3305m/z	540.331	11.2732	neg	LysoPC(16:0)	HMDB0010382	Lipids and lipid-like molecules	Glycerophospholipids	Glycerophosphocholines	C04230	54.5	74	M+FA-H	C24H50NO7P	-0.31196	126121	132271	119158	178987	33143.5	19168.3	58558.5	14830.4	6.03379e-07	10774.5	74452.4	15466.6	2734.16	400.355	64241.4	72021.7	215335	937990	8842.56	161883	6582.67	519.631	32405.4
4.50_304.1288m/z	304.129	4.50325	pos	Indoleacetyl glutamine	HMDB0013240	Organic acids and derivatives	Carboxylic acids and derivatives	Amino acids, peptides, and analogues		54.5	78.9	M+H	C15H17N3O4	-1.17366	8588.43	8889.68	9209.1	7493.5	15554.6	2052.5	2944.36	3008.92	7441.98	23048	4842.92	15914.2	9508.21	18379.6	724.502	506.061	329.492	1380.04	9097.19	9294.46	539.817	1016.94	1295.89
1.19_311.1232m/z	311.123	1.19053	pos	Tyrosyl-Glutamate	HMDB0029104	Organic acids and derivatives	Carboxylic acids and derivatives	Amino acids, peptides, and analogues		54.3	77.6	M+H	C14H18N2O6	-1.73837	70630.2	67237	67900.2	70362.5	64314.8	33740.2	107094	34977.9	73774.3	76071.2	116175	191899	82019.8	62714.4	38765.3	23785.6	13977.9	81084.3	55180.7	14543.2	24096.3	50371.6	37551.8
14.42_646.5043n	647.512	14.4192	pos	SM(d18:1/12:0)	HMDB0012096	Lipids and lipid-like molecules	Sphingolipids	Phosphosphingolipids	C00550	54.3	77.4	M+H, M+Na	C35H71N2O6P	-1.07615	576908	704344	601066	482120	603864	258798	252008	42855.9	6.03379e-07	135362	157092	27559.5	8401.15	6.03379e-07	1.10478e+06	500744	3.4087e+06	8.31616e+06	203141	530520	354558	6.03379e-07	143273
15.89_284.2944m/z	284.294	15.8859	pos	Sphinganine	HMDB0000269	Organic nitrogen compounds	Organonitrogen compounds	Amines	C00836	54.3	75.5	M+H-H2O	C18H39NO2	-1.21508	6.93176e+06	6.63775e+06	7.08955e+06	6.73824e+06	8.06057e+06	9.19597e+06	5.37899e+06	794871	170873	2.70248e+06	4.17564e+06	30600.7	19705	19905	1.03774e+07	9.96226e+06	3.1373e+07	130814	5.81175e+06	7.92559e+06	1.057e+07	36569.2	1.63565e+06
2.17_287.0882m/z	287.088	2.16615	neg	Thymidine	HMDB0000273	Nucleosides, nucleotides, and analogues	Pyrimidine nucleosides	Pyrimidine 2'-deoxyribonucleosides	C00214	54.3	77.4	M+FA-H	C10H14N2O5	-0.945797	7785.83	6158.83	4211.63	8623.86	853.228	4502.16	2505.66	14648.6	2275.24	2235.24	2762.95	2493.23	1465.36	2364.46	937.427	753.3	2034.13	1175.35	947.308	823.753	620.131	117.213	10036.3
3.13_261.1440m/z	261.144	3.13207	pos	gamma-Glutamylisoleucine	HMDB0011170	Organic acids and derivatives	Carboxylic acids and derivatives	Amino acids, peptides, and analogues		54.2	79.1	M+H	C11H20N2O5	-1.86132	10573.9	9715.05	9794.79	10109.9	6990.41	3302.53	9177.68	5464.23	5887.95	8223.35	9490.18	20383.9	6594.37	7396.08	4913.08	4800.67	3067.95	9563.75	3814.1	9070.21	2202.9	2089.28	15789.6
3.08_247.1284m/z	247.128	3.0832	pos	Aspartyl-Leucine	HMDB0028757	Organic acids and derivatives	Carboxylic acids and derivatives	Amino acids, peptides, and analogues		54.1	75.6	M+H	C10H18N2O5	-2.00812	55622	54239.8	54861.5	54620.6	18398.2	36918	88947.9	65799.9	120815	36470.1	34521.6	372204	44030.7	41376.9	15272.1	10070.9	8227.43	19031.9	50444.9	15838.2	22561.5	19281	27644.8
4.65_269.0664m/z	269.066	4.6463	neg	Phenylglucuronide	HMDB0059806	Organic oxygen compounds	Organooxygen compounds	Carbohydrates and carbohydrate conjugates		54.1	74.8	M-H	C12H14O7	-0.865041	5731.48	5421.95	5321.1	5730.92	57.8638	4422.78	20673.7	890.378	2006.14	643.245	1183.47	7660.92	1679.6	1153.58	152.325	3498.04	2001.62	79.292	794.484	287.375	310.729	6.03379e-07	1656.45
11.49_521.3477n	522.355	11.4929	pos	LysoPC(18:1(11Z))	HMDB0010385	Lipids and lipid-like molecules	Glycerophospholipids	Glycerophosphocholines	C04230	54	76.3	M+H, M+Na	C26H52NO7P	-0.830324	30990.8	33262.4	31060.2	29591.4	11245.3	12601.7	34030.1	2501.44	6.03379e-07	4551.92	39271.4	7396.38	207.485	6.03379e-07	25076.3	46667.1	242413	355048	1468.62	36352.2	1590.15	6.03379e-07	12083.7
13.35_551.3944n	552.402	13.3515	pos	LysoPC(20:0/0:0)	HMDB0010390	Lipids and lipid-like molecules	Glycerophospholipids	Glycerophosphocholines	C04230	53.8	77.7	M+H, M+Na	C28H58NO7P	-1.24686	20352.3	23446.3	21088.4	15993	8735.78	5762.92	11363.1	6.03379e-07	6.03379e-07	2384.36	10338.9	1418.9	6.03379e-07	6.03379e-07	23095.9	26315.4	157004	269150	1215.62	25823.1	467.14	6.03379e-07	5788.72
8.32_304.2630m/z	304.263	8.32368	pos	Abietinal	HMDB0034735	Lipids and lipid-like molecules	Prenol lipids	Diterpenoids	C11887	53.8	74.5	M+NH4	C20H30O	-1.68899	15753.3	15281.2	15301.6	14981.3	12523.3	5869.48	14433.3	10190.9	20451.3	20815.3	12422	16484.8	15737.2	13880.7	16264.9	6994.55	6698.05	16662.9	25134.5	14622.5	27265.9	23775.4	4632.61
2.28_246.1445m/z	246.144	2.2757	pos	Asparaginyl-Isoleucine	HMDB0028734	Organic acids and derivatives	Carboxylic acids and derivatives	Amino acids, peptides, and analogues		53.4	74.1	M+H	C10H19N3O4	-1.36686	3777.84	4156.3	3756.25	3635.56	2569.03	1050.82	1205.66	477.662	2471.97	1569.35	1060.52	28780.7	6256.67	4892.99	1026.07	1437.2	462.641	5008.27	1528.22	6.03379e-07	554.276	508.338	6.03379e-07
3.28_232.1541m/z	232.154	3.2815	pos	Butyrylcarnitine	HMDB0002013	Lipids and lipid-like molecules	Fatty Acyls	Fatty acid esters	C02862	53.4	69.8	M+H	C11H21NO4	-1.17497	8.74087e+06	9.23363e+06	9.0929e+06	8.78478e+06	6.2551e+06	9.92304e+06	1.10215e+07	2.21261e+07	9.90844e+06	7.61526e+06	1.27454e+07	6.20811e+06	5.10451e+06	6.07035e+06	5.56427e+06	6.95978e+06	9.41581e+06	4.88335e+06	4.38018e+06	5.87834e+06	5.75043e+06	2.16174e+06	2.90636e+07
8.34_459.0931m/z	459.093	8.33637	neg	Hesperetin 3'-O-glucuronide	HMDB0041743	Phenylpropanoids and polyketides	Flavonoids	Flavonoid glycosides		53.4	72.9	M-H2O-H	C22H22O12	-0.353997	15779.8	16737.6	18583.5	17724.8	18359.4	20172.3	20739.6	19166.2	21780.3	21848.2	19850	19884.9	24286.8	22159.6	19629.3	20424.2	19766.5	21176.1	23856.3	21461.5	23213.3	22696.5	18857.3
0.62_132.0900n	133.097	0.615417	pos	Ornithine	HMDB0000214	Organic acids and derivatives	Carboxylic acids and derivatives	Amino acids, peptides, and analogues	C00077	53.2	72.7	M+H-H2O, M+H	C5H12N2O2	1.04535	8359.72	10480.1	11533.4	11193.5	23514.1	8716.58	12003.4	14270.4	12846.7	37240.4	24046.1	17064.6	18745	16196.4	1689.33	4098.82	3684.56	6878.5	8499.53	49668.1	2820.95	9721.48	16781.5
5.16_417.1400m/z	417.14	5.1634	pos	4-Hydroxy-5-(3',4'-dihydroxyphenyl)-valeric acid-O-methyl-O-glucuronide	HMDB0059972	Organic oxygen compounds	Organooxygen compounds	Carbohydrates and carbohydrate conjugates		53.2	74.5	M+H-H2O	C18H26O12	2.08426	7141.1	6689.44	6955.79	7594.78	9745.38	2008.51	2723.84	1428.09	6122.39	21645.9	1443.06	11589.9	11168.5	13975.6	3347.1	1804.93	1871.88	19114	5191.97	549.388	6109.63	735.116	6.03379e-07
0.75_221.0899n	204.087	0.754417	pos	N-Acetylmannosamine	HMDB0001129	Organic oxygen compounds	Organooxygen compounds	Carbohydrates and carbohydrate conjugates	C00645	53.1	69	M+H-H2O, M+H, M+Na, M+K	C8H15NO6	-0.149328	1.96627e+06	2.02822e+06	1.90256e+06	1.92104e+06	267299	1.07959e+07	2.70179e+06	873272	7.91663e+06	286313	2.36748e+06	2.45736e+06	3.59342e+06	3.27299e+06	3.04681e+06	3.94449e+06	1.56427e+06	183684	1.66248e+06	744889	3.31297e+06	844795	241427
14.61_384.3387n	385.346	14.612	pos	Desmosterol	HMDB0002719	Lipids and lipid-like molecules	Steroids and steroid derivatives	Cholestane steroids	C01802	52.8	71.6	M+H-H2O, M+H	C27H44O	-1.435	110363	71475.3	91532.6	109565	62903.2	40351	7753.07	6804.16	6.03379e-07	47339.6	22491.3	20955.5	3210.45	572.717	50470.7	59660.8	140218	335060	49653.7	89993.9	38334.5	93.2146	38732.6
5.40_316.1288m/z	316.129	5.40113	pos	gamma-Glutamyltryptophan	HMDB0029160	Organic acids and derivatives	Carboxylic acids and derivatives	Amino acids, peptides, and analogues		52.8	73	M+H-H2O	C16H19N3O5	-1.28869	6790.09	7107.55	7281.23	6927.43	7653.77	4085.39	7299.61	6099.3	3426.68	10499.2	5903.66	10004.9	8370.04	6895.18	1081.47	1830.92	1142.7	7086.08	4356.66	9225.2	1618.27	2589.49	12014.2
5.69_205.0737n	206.081	5.69285	pos	5-Methoxyindoleacetate	HMDB0004096	Organoheterocyclic compounds	Indoles and derivatives	Indolyl carboxylic acids and derivatives	C05660	52.7	66.4	M+H-H2O, M+H	C11H11NO3	-1.07432	64884.1	70499	71687.5	74321.9	106639	87409.6	130481	35386	129601	130171	125800	113444	117054	154894	89681	52251.5	39598.9	64856	108986	52258.5	41463	12346.7	233445
1.21_309.1089m/z	309.109	1.20828	neg	gamma-Glutamyltyrosine	HMDB0011741	Organic acids and derivatives	Carboxylic acids and derivatives	Amino acids, peptides, and analogues		52.6	68.7	M-H	C14H18N2O6	-1.06812	27755.1	29691.4	24539.9	24503.7	19444.9	8860.58	34961	9449.65	18694.7	23698.9	36725.2	64370	22509.8	17020.5	10437.4	4644.13	4193.75	43958.4	14690.9	5346.06	3247.72	7552.2	13035
6.67_288.2165m/z	288.217	6.66708	pos	L-Octanoylcarnitine	HMDB0000791	Lipids and lipid-like molecules	Fatty Acyls	Fatty acid esters	C02838	52.6	68.1	M+H	C15H29NO4	-1.49825	36503	35768.9	35715.8	33430.1	29020.8	65984.7	41182.3	36529.7	50419.4	25963.4	48244.4	21027.5	18414.1	17419.3	17282.6	41313.6	33107	19183.7	22608	31280	21882.4	4420.31	76218.4
1.43_218.1384m/z	218.138	1.43127	pos	Propionylcarnitine	HMDB0000824	Lipids and lipid-like molecules	Fatty Acyls	Fatty acid esters	C03017	52.5	65.1	M+H	C10H19NO4	-1.11527	3.17147e+06	3.24056e+06	3.28562e+06	3.12649e+06	2.65697e+06	4.00674e+06	4.02407e+06	5.78978e+06	3.64783e+06	2.58073e+06	3.76161e+06	3.15057e+06	2.45932e+06	2.88805e+06	3.16255e+06	3.01501e+06	3.05451e+06	2.06105e+06	2.42559e+06	2.13225e+06	2.55411e+06	1.94128e+06	6.96068e+06
0.78_275.0882m/z	275.088	0.780467	neg	gamma-Glutamylglutamic acid	HMDB0011737	Organic acids and derivatives	Carboxylic acids and derivatives	Amino acids, peptides, and analogues	C05282	52.2	68.2	M-H	C10H16N2O7	-1.06677	35282.1	28349	32882.2	25086.7	16754.7	10045.1	48239.5	56295	8952.07	18418.1	31592.1	21032.3	12440	11937.2	16186	15677.4	17852.2	12474.6	6880.75	22370.6	6.03379e-07	953.108	222519
0.82_182.0811m/z	182.081	0.823883	pos	L-Tyrosine	HMDB0000158	Organic acids and derivatives	Carboxylic acids and derivatives	Amino acids, peptides, and analogues	C00082	52.1	64	M+H	C9H11NO3	-0.571911	114217	138579	143396	140232	63577.8	105732	176808	283272	168192	94218.5	96352.1	137248	36269.8	114897	77625.3	117293	101866	117605	49139.9	81637.5	112527	49874.9	315884
0.93_322.0764m/z	322.076	0.93485	pos	8-Hydroxyguanosine	HMDB0002044	Nucleosides, nucleotides, and analogues	Purine nucleosides	Unclassified		52.1	68.2	M+Na	C10H13N5O6	1.89079	54374.7	61769.3	66641.5	64643.2	11569	26214.2	38697.8	98156.2	22974.8	20940.3	154076	93122.4	20393.1	31127.5	23964.3	2652.65	10841.2	6.03379e-07	32719	20008.6	6518.9	3249.99	120797
5.36_429.0823m/z	429.082	5.35805	neg	Naringenin 5-O-glucuronide	HMDB0041760	Phenylpropanoids and polyketides	Flavonoids	Flavonoid glycosides		52.1	70.1	M-H2O-H	C21H20O11	-1.04568	2230.52	1742.65	1753.2	2785.3	6.03379e-07	1167.58	11201.8	77.8444	806.004	599.9	377.047	4990.29	6.03379e-07	454.321	6.03379e-07	1041.44	1163.21	6.03379e-07	95.2409	6.03379e-07	6.03379e-07	6.03379e-07	157.755
6.01_146.0599m/z	146.06	6.0124	pos	3-Methyldioxyindole	HMDB0004186	Organoheterocyclic compounds	Indoles and derivatives	Indolines	C05834	52.1	63.3	M+H-H2O	C9H9NO2	-0.986692	46225.6	47280.2	45474.9	43904.5	64836.1	22460.2	28538.2	53560.1	37533.3	58506	49897.2	102525	85280.4	73957	12954.1	20811.6	10153.2	9445.1	40314.5	43619.7	35252.2	40625.6	26598.8
1.19_258.0849n	259.092	1.19053	pos	3-Methyluridine	HMDB0004813	Nucleosides, nucleotides, and analogues	Pyrimidine nucleosides	Unclassified		52	64.2	M+H, M+Na, M+H-H2O	C10H14N2O6	-1.24098	133371	132993	139010	136037	190155	110290	153171	185764	132667	245391	160672	262996	189508	194880	22591.2	26864.9	21432.7	31147.5	123366	117847	32449.8	31581	263859
1.30_232.1055n	233.113	1.30187	pos	N2-Succinyl-L-ornithine	HMDB0001199	Organic acids and derivatives	Carboxylic acids and derivatives	Amino acids, peptides, and analogues	C03415	52	67.7	M+H, M+NH4	C9H16N2O5	-1.70731	12265.2	12653.7	12090.6	12275.4	11818.7	3335.38	14113.7	13201.8	22339.3	16251.3	9500.71	81244.1	18142.9	21186.4	17790.9	29320.7	9494.5	3491.34	9838.57	3564.17	13655.5	8993.25	7814.87
9.55_344.2790m/z	344.279	9.55232	pos	Dodecanoylcarnitine	HMDB0002250	Lipids and lipid-like molecules	Fatty Acyls	Fatty acid esters		52	66.2	M+H	C19H37NO4	-1.62377	29424.7	30201	28065.3	26181.7	21523.9	37767.3	27458.4	46767.9	29059.3	9564.87	19728.2	7898.69	11831.9	11728.1	35155.9	80234.4	43382.4	133724	12199.4	47182.4	20712.6	9167.5	27875.3
1.16_268.1037m/z	268.104	1.16275	pos	Adenosine	HMDB0000050	Nucleosides, nucleotides, and analogues	Purine nucleosides	Unclassified	C00212	51.9	64.1	M+H	C10H13N5O4	-1.32202	534974	580748	524637	540388	81246.1	1.0805e+06	716266	98553.9	1.0677e+06	96443.4	160808	668687	472663	374096	798280	764896	776193	921028	508438	2673.7	908396	543909	643315
9.00_290.2685m/z	290.269	8.99512	pos	16-Hydroxy hexadecanoic acid	HMDB0006294	Lipids and lipid-like molecules	Fatty Acyls	Fatty acids and conjugates	C18218	51.9	64.5	M+NH4	C16H32O3	-1.71184	172260	177542	167814	173740	25305.3	22935.9	21888.5	24073.1	29474.4	29821.4	22177	332457	375630	368958	23745.4	27509.9	51119	559647	39628.2	38138.7	51488	1.29519e+06	18004.7
4.22_298.0964m/z	298.096	4.2183	pos	5'-Methylthioadenosine	HMDB0001173	Nucleosides, nucleotides, and analogues	5'-deoxyribonucleosides	5'-deoxy-5'-thionucleosides	C00170	51.8	68.5	M+H	C11H15N5O3S	-1.42298	81421.2	89941.6	84761.8	87005.1	67570.2	51487.4	163478	86401.4	73775.6	53099.2	122151	47763.8	43834	37048.1	163780	114646	103153	110322	30323.2	95448.8	41347	5294.4	250132
4.86_276.1341m/z	276.134	4.85873	pos	Alanyltryptophan	HMDB0013209	Organic acids and derivatives	Carboxylic acids and derivatives	Amino acids, peptides, and analogues		51.8	67.1	M+H	C14H17N3O3	-0.668394	2886.39	3046.62	2982.66	2405.25	1159.55	3317.64	3094.7	9949.13	2404.95	2194.3	1811.74	2839.01	2226.87	2815.42	1280.36	1652.85	942.315	6.03379e-07	1514.71	247.374	288.122	865.03	7246.45
4.99_338.0880m/z	338.088	4.98602	neg	6-Hydroxy-5-methoxyindole glucuronide	HMDB0010362	Organic oxygen compounds	Organooxygen compounds	Carbohydrates and carbohydrate conjugates	C03033	51.8	63.3	M-H	C15H17NO8	-0.41418	393.327	536.366	417.615	571.616	6.03379e-07	706.125	7471.12	181.291	6.03379e-07	6.03379e-07	262.692	322.357	168.021	6.03379e-07	6.03379e-07	6.03379e-07	32.7369	6.03379e-07	6.03379e-07	6.03379e-07	6.03379e-07	6.03379e-07	300.662
1.79_338.0879m/z	338.088	1.79318	neg	5-Hydroxy-6-methoxyindole glucuronide	HMDB0010363	Organic oxygen compounds	Organooxygen compounds	Carbohydrates and carbohydrate conjugates	C03033	51.6	61.8	M-H	C15H17NO8	-0.653119	6434.87	5991.53	7541.22	6805	6.03379e-07	13482.1	39249.9	3455.97	1860.01	380.034	3319.16	3800.82	3121.9	1858.84	252.216	301.969	3376.68	256.11	990.621	452.719	127.206	6.03379e-07	6050.83
4.34_309.0838m/z	309.084	4.34045	neg	7-Hydroxy-6-methyl-8-ribityl lumazine	HMDB0004256	Organoheterocyclic compounds	Pteridines and derivatives	Unclassified	C05995	51.6	66	M-H2O-H	C12H16N4O7	-0.697065	796.932	864.407	811.311	842.355	178.947	6.03379e-07	203.245	371.487	430.144	624.781	6.03379e-07	2857.18	624.376	830.44	547.777	348.868	192.584	5091.37	337.026	624.732	6.03379e-07	6.03379e-07	778.04
4.70_439.1008m/z	439.101	4.69795	pos	Flavin Mononucleotide	HMDB0001520	Nucleosides, nucleotides, and analogues	Flavin nucleotides	Unclassified	C00061	51.5	67.4	M+H-H2O	C17H21N4O9P	-1.06294	1132.16	2788.64	3053.22	2683.14	327.702	6.03379e-07	6.03379e-07	6.03379e-07	6.03379e-07	6.03379e-07	6.03379e-07	879.495	6.03379e-07	179.703	33872.9	25921.7	30336.6	13054.2	147.58	6.03379e-07	6.03379e-07	6.03379e-07	6.03379e-07
9.52_288.2893m/z	288.289	9.51913	pos	Heptadecanoic acid	HMDB0002259	Lipids and lipid-like molecules	Fatty Acyls	Fatty acids and conjugates		51.3	61.9	M+NH4	C17H34O2	-1.61633	112406	105082	109890	107236	90670.8	63036.6	85370.2	50241.4	55543.6	82085.8	65345	82993.1	78292.5	68506.2	70341	75218.9	213291	549733	113663	124323	139065	366907	51285.8
0.73_147.0531n	148.06	0.726683	pos	O-Acetylserine	HMDB0003011	Organic acids and derivatives	Carboxylic acids and derivatives	Amino acids, peptides, and analogues	C00979	51.1	57.4	M+H-H2O, M+H	C5H9NO4	-0.174854	609826	642797	650093	608407	945954	1.24685e+06	898862	1.16031e+06	811030	1.00098e+06	940773	769407	1.00724e+06	992988	546985	663012	665299	394872	780784	925748	638427	336299	1.19543e+06
1.05_204.1228m/z	204.123	1.04922	pos	L-Acetylcarnitine	HMDB0000201	Lipids and lipid-like molecules	Fatty Acyls	Fatty acid esters	C02571	51.1	57.4	M+H	C9H17NO4	-0.996683	1.68474e+07	1.88042e+07	1.90685e+07	1.71809e+07	1.47994e+07	2.17219e+07	1.65311e+07	2.70145e+07	2.91121e+07	1.46966e+07	2.46296e+07	2.81905e+07	2.34321e+07	2.36134e+07	2.49719e+07	2.09349e+07	1.79138e+07	2.37588e+07	2.21378e+07	5.78662e+06	1.34943e+07	1.11131e+07	1.99609e+07
9.42_272.2580m/z	272.258	9.42165	pos	Palmitoleic acid	HMDB0003229	Lipids and lipid-like molecules	Fatty Acyls	Fatty acids and conjugates	C08362	51.1	59	M+NH4	C16H30O2	-1.56145	91956.8	93960.6	92534.3	88047.6	110869	33457.2	53024.4	20133.8	5149.11	44996.1	64511.1	35187.7	8429.31	4590.37	64545.7	65045	222477	805457	61453.5	137132	24551.2	9560.38	59239.1
3.10_384.1144m/z	384.114	3.09957	pos	Succinyladenosine	HMDB0000912	Nucleosides, nucleotides, and analogues	Purine nucleosides	Unclassified		51	63.8	M+H	C14H17N5O8	-1.43772	49244.3	45624	45260.3	46572.4	15706.6	54549.9	77527.5	110490	69514.1	9816.41	45434.4	54780	21337.7	28696	26680.3	27178.9	20838.8	3720.02	31891.8	25689.2	20461.2	12941	101226
4.94_376.1379n	421.136	4.93547	neg	Riboflavin	HMDB0000244	Organoheterocyclic compounds	Pteridines and derivatives	Alloxazines and isoalloxazines	C00255	51	59.2	M-H, M+FA-H	C17H20N4O6	-1.08325	90883.5	95095.6	91072.3	105464	100797	41414.9	79261.9	61082.5	61819.5	105261	71777.6	121221	57134.8	90265.1	2744.97	989.071	2112.12	4954.52	48486.5	65797.8	16024.7	13552.6	195577
2.65_247.1283m/z	247.128	2.64847	pos	Isoleucyl-Aspartate	HMDB0028903	Organic acids and derivatives	Carboxylic acids and derivatives	Amino acids, peptides, and analogues		50.9	62.4	M+H	C10H18N2O5	-2.0867	4017.36	3905.2	4014.03	4370.96	2309.08	1382.2	6235.64	3949.27	3230.65	4196.32	3128.01	18537.3	2923.94	3783.12	966.745	808.281	370.962	1200.23	2578.39	1658.89	484.136	820.17	7098
4.07_227.1750m/z	227.175	4.07187	pos	Isoleucyl-Isoleucine	HMDB0028910	Organic acids and derivatives	Carboxylic acids and derivatives	Amino acids, peptides, and analogues		50.9	58.6	M+H-H2O	C12H24N2O3	-1.536	455.241	381.256	385.27	396.651	337.304	382.321	357.995	264.416	388.582	673.372	331.351	429.599	377.489	577.609	292.423	939.955	219.47	172.967	21889.5	285.814	748.702	1227.03	381.329
0.71_162.1123m/z	162.112	0.712833	pos	L-Carnitine	HMDB0000062	Organic nitrogen compounds	Organonitrogen compounds	Quaternary ammonium salts	C00318	50.8	63.6	M+H	C7H15NO3	-1.32772	5.10058e+06	5.18059e+06	5.43541e+06	5.12205e+06	5.93524e+06	7.47064e+06	7.30664e+06	1.14606e+07	7.14996e+06	7.3565e+06	6.86686e+06	4.87158e+06	5.3828e+06	5.55698e+06	4.039e+06	5.34735e+06	5.47445e+06	3.16521e+06	4.50936e+06	4.70723e+06	6.01039e+06	4.05863e+06	1.20796e+07
10.00_391.2837m/z	391.284	10.0008	pos	3a,6a,7b-Trihydroxy-5b-cholanoic acid	HMDB0000364	Lipids and lipid-like molecules	Steroids and steroid derivatives	Bile acids, alcohols and derivatives	C17727	50.8	66.1	M+H-H2O	C24H40O5	-1.50318	16197	15198.6	15610.3	17300.8	20768	11504.5	22394.1	18814.8	11217.9	26145.7	21074.6	15778.4	13034.4	9616.56	18014.6	16502.3	15615.3	12384.7	25137.5	15539.1	15039.2	16952.2	22710.2
10.19_316.3205m/z	316.321	10.1892	pos	Nonadecanoic acid	HMDB0000772	Lipids and lipid-like molecules	Fatty Acyls	Fatty acids and conjugates	C16535	50.8	59.9	M+NH4	C19H38O2	-1.60529	85640.5	92100.6	85247.9	82409.9	96554	71395.7	79929.2	41594.3	25585.4	63281.5	39418.8	58784.1	28267.2	20691.7	96799.2	116950	293132	828204	99032.5	113492	90215.9	166833	20192.1
13.32_382.3230n	365.32	13.3214	pos	7-Dehydrodesmosterol	HMDB0003896	Lipids and lipid-like molecules	Steroids and steroid derivatives	Cholestane steroids	C05107	50.8	61.3	M+H-H2O, M+H	C27H42O	-1.35639	49318.2	34427.3	41256.3	39006.5	84420.5	29335.8	7967.15	9490.14	6.03379e-07	31907.5	16580.4	13055	2199.19	1682.31	11534.8	23416.6	59944.7	139680	45333.2	36405.7	49701.2	2057.66	12952.7
4.81_122.0965m/z	122.097	4.8094	pos	1-Phenylethylamine	HMDB0002017	Organic nitrogen compounds	Organonitrogen compounds	Amines	C02455	50.8	57.8	M+H	C8H11N	0.984113	137188	148563	150227	144793	297841	335432	249469	233402	301115	303361	244028	261548	364806	303503	365329	397453	317616	204016	395392	288750	557286	663704	147745
0.62_129.0789n	147.113	0.615417	pos	Pipecolic acid	HMDB0000070	Organic acids and derivatives	Carboxylic acids and derivatives	Amino acids, peptides, and analogues	C00408	50.7	56.3	M+H, M+NH4	C6H11NO2	-0.25453	59182.2	63741.6	63036.5	64816.5	178473	38020.5	86657	59110.1	44989.1	201091	117158	135334	129376	119514	20858.5	24287	16159.5	109561	83800.6	227033	33977.8	52728.3	107220
10.48_314.3412m/z	314.341	10.4773	pos	Phytol	HMDB0002019	Lipids and lipid-like molecules	Prenol lipids	Diterpenoids	C01389	50.7	59	M+NH4	C20H40O	-1.84196	22579.7	24805.8	22976.9	23721.6	76.4891	6.03379e-07	81.0462	6.03379e-07	6.03379e-07	6.03379e-07	6.03379e-07	33146.7	12128.1	9459.77	90.1556	6.03379e-07	966.312	1.10414e+06	6.03379e-07	345.505	440.369	173101	6.03379e-07
4.78_308.0773m/z	308.077	4.78115	neg	Acetaminophen glucuronide	HMDB0010316	Organic oxygen compounds	Organooxygen compounds	Carbohydrates and carbohydrate conjugates		50.7	57.9	M-H2O-H	C14H17NO8	-0.804337	3719.36	4263.3	4368.6	4571.41	47.9201	5582.31	15429.1	475.581	2924.26	700.897	655.036	6061.36	1091.8	815.409	33.3428	4910.16	1933.02	6.03379e-07	334.447	48.0635	468.746	48.4758	1069.81
0.73_118.0864m/z	118.086	0.726683	pos	5-Aminopentanoic acid	HMDB0003355	Organic acids and derivatives	Carboxylic acids and derivatives	Amino acids, peptides, and analogues	C00431	50.6	59.6	M+H	C5H11NO2	0.906823	1.35614e+06	1.42555e+06	1.46412e+06	1.44049e+06	2.08445e+06	3.26139e+06	2.39627e+06	2.66517e+06	2.79901e+06	2.10355e+06	2.01819e+06	1.94064e+06	2.47826e+06	2.74649e+06	2.75219e+06	2.00556e+06	1.16988e+06	1.23256e+06	2.70168e+06	2.70167e+06	2.45385e+06	1.5614e+06	2.57978e+06
1.05_169.0354m/z	169.035	1.04922	pos	Uric acid	HMDB0000289	Organoheterocyclic compounds	Imidazopyrimidines	Purines and purine derivatives	C00366	50.6	58.3	M+H	C5H4N4O3	-1.30762	88749.4	89616.2	92760.7	86073.4	37761.6	68418.7	79814.7	125172	74604.2	63418.3	169344	64958.3	74605.2	61774.8	16385.2	30639.2	48238.7	21801.7	43278.6	35404.2	12402	4018.55	189228
4.19_261.1441m/z	261.144	4.18588	pos	Leucyl-Glutamate	HMDB0028928	Organic acids and derivatives	Carboxylic acids and derivatives	Amino acids, peptides, and analogues		50.6	61.7	M+H	C11H20N2O5	-1.57195	3866.32	5029.91	4565.91	4312.04	2975.83	1697.8	4202.06	5294.86	4306.94	4300.44	7920.88	2617.8	1535.56	3119.63	909.28	1624.92	651.629	658.307	1586.87	3111.28	341.606	777.769	13634.9
2.83_220.1177m/z	220.118	2.8342	pos	Pantothenic acid	HMDB0000210	Organic oxygen compounds	Organooxygen compounds	Alcohols and polyols	C00864	50.5	54.9	M+H	C9H17NO5	-1.27815	81218.1	78879.9	83586.3	79190.2	52407	66369.8	68418.5	98242.7	52517.4	79699.7	49330.9	59885.6	42649.2	62225.2	28893.1	37513.7	24328.6	53723.7	43131.8	29345.6	32670.4	16109.7	119001
5.43_314.1144m/z	314.114	5.42567	neg	Glutamyltryptophan	HMDB0028830	Organic acids and derivatives	Carboxylic acids and derivatives	Amino acids, peptides, and analogues		50.5	58.5	M-H2O-H	C16H19N3O5	-0.715771	9316.93	9289.31	9003.31	11162.9	7515.51	3830.2	7268.53	9059.12	2998.78	8061.06	6197.63	10507.5	5591.4	6779.97	1072.66	996.816	1119.07	10404.9	3448.58	8994.76	663.977	793.958	17540.3
4.33_293.1130m/z	293.113	4.33437	pos	Glutamyltyrosine	HMDB0028831	Organic acids and derivatives	Carboxylic acids and derivatives	Amino acids, peptides, and analogues		50.4	57.6	M+H-H2O	C14H18N2O6	-0.578733	7552.46	8222.84	7945.68	7810.26	8308.1	4906.95	7790.42	11803.1	6262.47	11315.6	7766.72	9911.98	8285.51	9516.29	3052.15	3070.92	2028.34	5443.39	5380.3	8007.12	2443.28	3460.67	13482.4
5.68_246.1001n	247.107	5.67598	pos	N-acetyltryptophan	HMDB0013713	Organic acids and derivatives	Carboxylic acids and derivatives	Amino acids, peptides, and analogues		50.4	56.9	M+H, M+Na, M+H-H2O	C13H14N2O3	-1.46709	1071.54	1469.52	1115.87	1171.38	6.03379e-07	582.398	3592.34	6.03379e-07	123.196	126.716	370.604	1005.17	429.436	417.492	6.03379e-07	3036.89	6.03379e-07	128.772	390.204	161.999	6.03379e-07	6.03379e-07	504.066
0.73_131.0696n	132.077	0.726683	pos	Creatine	HMDB0000064	Organic acids and derivatives	Carboxylic acids and derivatives	Amino acids, peptides, and analogues	C00300	50.3	57.3	M+H-H2O, M+H, M+Na	C4H9N3O2	1.20497	614044	629799	629748	607879	435297	1.33799e+06	647720	1.64808e+06	1.1724e+06	382369	918705	451355	639718	705567	666859	615867	676594	234686	807342	441074	718755	384740	820744
6.34_366.1389m/z	366.139	6.34403	pos	Beta-1,4-mannose-N-acetylglucosamine	HMDB0006535	Unclassified	Unclassified	Unclassified		50.3	58.4	M+H-H2O	C14H25NO11	-1.36483	11503.2	11734.5	11983.7	11233.3	6.03379e-07	6.03379e-07	6.03379e-07	83761.6	524.903	603.999	61.1235	6.03379e-07	6.03379e-07	6.03379e-07	317.66	6.03379e-07	185.202	1495.05	6.03379e-07	287.09	6.03379e-07	6.03379e-07	1965.93
1.11_130.0498m/z	130.05	1.10725	pos	D-Glutamic acid	HMDB0003339	Organic acids and derivatives	Carboxylic acids and derivatives	Amino acids, peptides, and analogues	C00217	50.2	53.7	M+H-H2O	C5H9NO4	-0.192145	71860.9	73828.8	65649.1	68378.6	57595.3	77204	78105.1	109342	76221.7	100461	117897	113215	76828.8	64937.8	55449.2	69913.7	76185.4	62469.7	47952	68949.5	39887.9	45471.9	114492
5.94_297.0976m/z	297.098	5.93722	neg	2-Phenylethanol glucuronide	HMDB0010350	Organic oxygen compounds	Organooxygen compounds	Carbohydrates and carbohydrate conjugates	C03033	50.2	56.5	M-H	C14H18O7	-1.21161	4293.09	3898.29	3626.32	4957.83	75.2648	2041.63	16609.4	1051.69	954.247	410.995	1534.4	5884.58	1882.45	1053.43	107.422	2786.73	2554.57	6.03379e-07	510.457	443.127	138.59	6.03379e-07	1966.94
0.39_152.1200n	153.127	0.392817	pos	Dihydrocarvone	HMDB0036079	Lipids and lipid-like molecules	Prenol lipids	Monoterpenoids	C18018	50.1	52.9	M+H-H2O, M+H	C10H16O	-0.651653	255326	276443	269483	272426	513334	536388	419752	412266	501136	529620	423531	461881	634630	500724	586071	637909	504537	360011	603639	502732	841953	947836	298322
1.19_231.0972m/z	231.097	1.19053	pos	gamma-Glutamylthreonine	HMDB0029159	Organic acids and derivatives	Carboxylic acids and derivatives	Amino acids, peptides, and analogues		50.1	56.4	M+H-H2O	C9H16N2O6	-1.24124	65131.5	71692.9	71985.3	68158.7	86706.9	70137.6	92667.5	78465.6	56836.2	128851	94216	94871.3	111631	106972	11058.8	13453.1	9168	44681.3	87027.8	100701	31876.7	64971	81670.7
2.01_282.1193m/z	282.119	2.00922	pos	1-Methyladenosine	HMDB0003331	Nucleosides, nucleotides, and analogues	Purine nucleosides	Unclassified	C02494	50.1	56.6	M+H	C11H15N5O4	-1.17652	21687	21011.8	21168.7	18949.3	4922.9	5979.17	18953.1	16153.4	5313.12	6280.14	17042.8	9726.12	3787.64	2371.63	4892.27	9644.8	9200.1	10737.9	2996.19	5396.5	255.309	95.5127	33660.6
0.74_115.0635n	116.071	0.74055	pos	L-Proline	HMDB0000162	Organic acids and derivatives	Carboxylic acids and derivatives	Amino acids, peptides, and analogues	C00148	50	53.4	M+H, M+K	C5H9NO2	1.30974	290865	307326	296779	294763	474298	275987	331286	364532	399524	540822	406138	421222	399585	382615	162275	157454	119687	255555	293476	493787	160695	177418	424262
1.73_341.0874m/z	341.087	1.7253	neg	3-Methoxy-4-hydroxyphenylglycol glucuronide	HMDB0000496	Organic oxygen compounds	Organooxygen compounds	Carbohydrates and carbohydrate conjugates	C03033	50	58.4	M-H2O-H	C15H20O10	-1.19651	3552.77	3410.87	3575.23	2713.7	2654.87	8995.81	243.786	8547.95	21114.7	160.326	291.89	806.213	72.5959	4398.54	413.752	6.03379e-07	54.6618	1043.42	2226.55	6.03379e-07	6.03379e-07	6.03379e-07	164.609
4.38_192.0688m/z	192.069	4.38463	pos	N-Acetyl-L-methionine	HMDB0011745	Organic acids and derivatives	Carboxylic acids and derivatives	Amino acids, peptides, and analogues	C02712	50	53.8	M+H	C7H13NO3S	-0.282005	10463.3	10319.9	10035.5	10001.5	13329.9	1749.17	16608.1	3723.82	2207.21	18791.2	15576.3	16863.7	10569.1	10400.5	1501.59	2265.47	986.196	15324.1	6915.74	14677.7	1832.92	3434.68	10948.7
4.39_259.1296m/z	259.13	4.39157	neg	Glutamylisoleucine	HMDB0028822	Organic acids and derivatives	Carboxylic acids and derivatives	Amino acids, peptides, and analogues		49.9	54.8	M-H	C11H20N2O5	-1.39536	6076.42	6617.74	6204.34	7265.94	3163.12	1684.77	7685.8	8031.71	2435.55	2815.79	8913.02	4198.85	1077.11	2578.88	986.427	1419.36	981.795	2021.7	926.612	5728.12	6.03379e-07	119.787	24683.4
9.78_330.2633m/z	330.263	9.77697	pos	13-L-Hydroperoxylinoleic acid	HMDB0003871	Lipids and lipid-like molecules	Fatty Acyls	Lineolic acids and derivatives	C04717	49.9	58	M+NH4	C18H32O4	-1.7802	19229.9	21363.6	19542.7	20525.2	40134.3	44449.8	32797.8	30876.5	40719.3	39321.6	33411.2	32435.7	47694.6	40180.3	44282.8	46251.7	37829.5	20643.8	47231.6	39775	66593.4	70655.7	21123.7
10.78_400.3417m/z	400.342	10.7765	pos	L-Palmitoylcarnitine	HMDB0000222	Lipids and lipid-like molecules	Fatty Acyls	Fatty acid esters	C02990	49.8	55.3	M+H	C23H45NO4	-1.20039	13610.2	17006.8	13795.9	13186.8	20045.7	6206.16	17325.1	3104.4	6.03379e-07	5049.47	6270.59	6.03379e-07	212.526	6.03379e-07	10379.4	15492.6	51277.4	141093	4871.95	32187.3	5846.49	6.03379e-07	5806.08
5.57_176.0704m/z	176.07	5.572	pos	Phenylacetylglycine	HMDB0000821	Organic acids and derivatives	Carboxylic acids and derivatives	Amino acids, peptides, and analogues	C05598	49.8	53.9	M+H-H2O	C10H11NO3	-0.888722	7038.6	6956.3	6216.32	6640.91	5987.39	6031.41	3901.73	8253.84	10130.8	6202.14	12610.7	6804.44	6791.05	7803.91	2178.12	3051.34	1796.7	824.992	5714.27	6317.56	2511.9	3723.12	6601.23
9.63_323.2224m/z	323.222	9.62568	neg	Alpha-Linolenic acid	HMDB0001388	Lipids and lipid-like molecules	Fatty Acyls	Lineolic acids and derivatives	C06427	49.8	53	M+FA-H	C18H30O2	-1.22544	23361.1	22135.3	19775.5	29228.1	15421	8361.01	20835	32249.2	9911.48	13628	17770.8	27903.1	16298.1	17393	13612.1	5622.24	5123.05	22467.5	16867.6	13075.5	11510.2	8145.29	15719.8
0.57_203.2228m/z	203.223	0.573867	pos	Spermine	HMDB0001256	Organic nitrogen compounds	Organonitrogen compounds	Amines	C00750	49.7	60.8	M+H	C10H26N4	-0.925595	838752	861518	842333	810986	635296	507555	701666	1.84453e+06	885154	264751	915474	1.19009e+06	136780	673929	555666	545449	1.12601e+06	459979	246528	199184	37310.4	20117.4	2.07992e+06
5.69_160.0755m/z	160.076	5.69285	pos	Indoleacetaldehyde	HMDB0001190	Organoheterocyclic compounds	Indoles and derivatives	Indoles	C00637	49.7	53.5	M+H	C10H9NO	-1.05954	1705.38	2174.69	1995.13	2391.12	4024.63	3333.7	4631.03	166.521	4914.45	4652.25	4566.17	4250.82	4185.24	5847.78	3230.04	1757.03	1337.6	2150.6	3923.03	1780.86	1435.1	409.427	8454.5
1.06_192.0265n	210.06	1.0644	pos	Citric acid	HMDB0000094	Organic acids and derivatives	Carboxylic acids and derivatives	Tricarboxylic acids and derivatives	C00158	49.6	53.2	M+NH4, M+Na, M+H, M+H-H2O	C6H8O7	-2.59136	681467	743973	714626	659653	495579	2.12025e+06	916614	1.78677e+06	1.91577e+06	600054	784535	733170	1.07253e+06	1.02397e+06	1.19112e+06	1.11913e+06	1.15596e+06	391961	1.29174e+06	322463	1.78048e+06	984255	710153
6.03_265.1179m/z	265.118	6.0287	pos	Phenylacetylglutamine	HMDB0006344	Organic acids and derivatives	Carboxylic acids and derivatives	Amino acids, peptides, and analogues	C04148	49.6	52.1	M+H	C13H16N2O4	-1.32753	1968.33	2910.06	2552.6	2731.47	545.963	5180.4	2215.87	67.755	1833.98	265.54	6.03379e-07	8065.3	838.901	998.002	672.191	13501.3	314.665	6.03379e-07	3264.83	84.7231	809.229	6.03379e-07	232.601
0.70_175.1188m/z	175.119	0.6989	pos	L-Arginine	HMDB0000517	Organic acids and derivatives	Carboxylic acids and derivatives	Amino acids, peptides, and analogues	C00062	49.5	65	M+H	C6H14N4O2	-1.0622	51100.3	55910.1	56319.7	60587.7	206861	46950	93708.6	40253.7	50510.2	197302	92069.5	140571	152564	158634	46557.6	61497.5	33400.6	190532	140269	195072	58696.5	98221	70217.7
1.16_312.0946m/z	312.095	1.1643	neg	Deoxyguanosine	HMDB0000085	Nucleosides, nucleotides, and analogues	Purine nucleosides	Purine 2'-deoxyribonucleosides	C00330	49.5	51.3	M+FA-H	C10H13N5O4	-1.18428	45514.9	47136.3	41563.9	48501.7	3353.68	65802.4	45083.4	2749.94	59033.3	3737.8	7374.52	48956.3	25263.5	20605.1	36380.2	35266.5	48401.1	103907	26013	601.187	25135.5	16514.6	49444
5.96_174.1851m/z	174.185	5.96455	pos	Menthol	HMDB0003352	Lipids and lipid-like molecules	Prenol lipids	Monoterpenoids	C00400	49.5	51	M+NH4	C10H20O	-1.1436	29997.1	29817	29559.9	26647.7	1530.61	1647.79	1333.28	935.748	1637.73	1602.54	1442.56	167752	158738	130414	2010.95	1802.34	1238	64490.3	2221.15	1604.19	3537.22	279593	723.973
5.66_271.0673m/z	271.067	5.6627	neg	Threonic acid	HMDB0000943	Organic oxygen compounds	Organooxygen compounds	Carbohydrates and carbohydrate conjugates	C01620	49.4	49	2M-H	C4H8O5	0.938334	951.112	1010.68	912.41	1128.57	7087.81	150.093	716.241	6.03379e-07	1066.25	4407.3	484.469	6.03379e-07	6.03379e-07	165.567	1529.11	6.03379e-07	53.1124	344.081	3049.86	348.459	4484.88	6.03379e-07	660.047
9.17_453.2856m/z	453.286	9.1674	neg	Cholic acid	HMDB0000619	Lipids and lipid-like molecules	Steroids and steroid derivatives	Bile acids, alcohols and derivatives	C00695	49.4	54.4	M+FA-H	C24H40O5	-0.525389	2494.28	2381.53	2498.96	3149.07	2574.17	300.341	1009.41	3420.02	1232.28	1747.81	561.383	1379.72	158.113	6.03379e-07	176.911	1830.6	386.498	1694.11	288.227	6.03379e-07	6.03379e-07	6.03379e-07	3176.8
4.26_229.1544m/z	229.154	4.25502	pos	Isoleucylproline	HMDB0011174	Organic acids and derivatives	Carboxylic acids and derivatives	Amino acids, peptides, and analogues		49.3	51.8	M+H	C11H20N2O3	-1.17675	155761	158299	177202	162026	32393.4	64071.4	27804.9	305634	80815.6	10649.3	63990.9	135358	76053.6	77763.4	161634	403661	149155	725967	95344.8	71298	73551.8	78737.6	17600.3
4.60_234.0401m/z	234.04	4.59505	neg	Kynurenic acid	HMDB0000715	Organoheterocyclic compounds	Quinolines and derivatives	Quinoline carboxylic acids	C01717	49.1	52	M+FA-H	C10H7NO3	-3.56847	3990.6	3795.11	3645.7	3403.76	485.114	4604.47	158.607	10669.2	7603.02	256.979	211.504	597.284	335.349	2353.13	199.569	256.231	245.021	210.934	2101.5	351.053	527.15	746.089	3124.83
8.84_274.2736m/z	274.274	8.83617	pos	Palmitic acid	HMDB0000220	Lipids and lipid-like molecules	Fatty Acyls	Fatty acids and conjugates	C00249	49.1	49.9	M+NH4	C16H32O2	-1.85916	5.97155e+06	6.13339e+06	6.61571e+06	6.58638e+06	1.06276e+06	585942	631026	560368	507907	651303	518349	1.04681e+07	1.18189e+07	1.16346e+07	836406	727240	1.68567e+06	1.23976e+08	865613	1.04037e+06	1.24388e+06	1.04712e+08	337116
4.75_174.0548m/z	174.055	4.7455	pos	5-Hydroxyindoleacetic acid	HMDB0000763	Organoheterocyclic compounds	Indoles and derivatives	Indolyl carboxylic acids and derivatives	C05635	49	51.1	M+H-H2O	C10H9NO3	-0.918321	8655.27	7885.39	7649.52	7649.84	15319.1	3118.27	8105.77	3347.55	8561.49	20123.5	13103	14955.1	9374.19	9288.71	1746.48	3867.1	2053.31	528.731	8117.21	9001.45	11095	8569.44	6666.48
8.92_175.1479m/z	175.148	8.91892	pos	alpha-Ionone	HMDB0059883	Lipids and lipid-like molecules	Prenol lipids	Sesquiterpenoids	C12286	49	50.2	M+H-H2O	C13H20O	-1.07112	8894.86	9662.44	8936.67	9075.13	19178.6	21824.2	15858.6	14622.4	19345.5	20212.3	16966.6	12766.1	19313.9	14697.5	22700.1	22563.6	18143.4	5260.68	23737	19287.5	31082.7	23303	10841.4
12.47_836.5803m/z	836.58	12.4702	neg	PC(20:5(5Z,8Z,11Z,14Z,17Z)/P-18:0)	HMDB0008522	Lipids and lipid-like molecules	Glycerophospholipids	Glycerophosphocholines	C00157	48.9	59.3	M+FA-H	C46H82NO7P	-1.03944	1.46437e+07	7.77167e+06	2.11794e+07	1.68311e+07	2.19701e+07	2.18706e+07	1.44687e+07	1.985e+07	1.45212e+08	2.17728e+07	2.11842e+07	1.30351e+07	1.42787e+07	2.22621e+06	2.33802e+07	2.16773e+07	2.13933e+07	1.91404e+07	4.04896e+06	1.59907e+07	2.62121e+07	2.6547e+07	2.40456e+06
8.11_260.2580m/z	260.258	8.10733	pos	Pentadecanoic acid	HMDB0000826	Lipids and lipid-like molecules	Fatty Acyls	Fatty acids and conjugates	C16537	48.9	48.7	M+NH4	C15H30O2	-1.51043	19753.7	20335.6	18920.6	19780.9	295.56	248.74	152.042	361.826	173.037	340.908	274.294	42430.1	54330.5	66945.4	344.428	378.576	458.775	215202	511.425	343.088	774.311	334803	131.537
0.75_229.0881n	230.095	0.754417	pos	Ergothioneine	HMDB0003045	Organic acids and derivatives	Carboxylic acids and derivatives	Amino acids, peptides, and analogues	C05570	48.7	48.3	M+H, M+Na	C9H15N3O2S	-1.72622	540513	550128	547904	537375	160933	1.58165e+06	219452	1.79352e+06	1.13929e+06	311425	1.28946e+06	331485	327305	300012	897724	172061	234855	200983	517447	263851	107839	32244.8	740213
1.08_139.0024m/z	139.002	1.07953	pos	2,5-Furandicarboxylic acid	HMDB0004812	Organoheterocyclic compounds	Furans	Furoic acid and derivatives	C20450	48.7	47.5	M+H-H2O	C6H4O5	-1.03259	62468.1	64474.2	64459.9	61518.4	21531.1	138850	57658	141073	129393	34248.7	64070.1	52074.2	75748.1	80369.2	54488.8	54071.7	60958.9	17227.4	85836.6	16799.8	89711.5	46362.3	59568.2
5.53_369.1187m/z	369.119	5.52917	neg	4-Hydroxy-5-(phenyl)-valeric acid-O-glucuronide	HMDB0059980	Organic oxygen compounds	Organooxygen compounds	Carbohydrates and carbohydrate conjugates		48.6	52.6	M-H	C17H22O9	-1.20374	1266.75	1122.37	1012.49	1184.53	6.03379e-07	939.525	2993.7	122.014	558.065	6.03379e-07	354.486	2140.82	231.535	6.03379e-07	6.03379e-07	710.057	527.81	36.6481	6.03379e-07	6.03379e-07	73.3774	6.03379e-07	241.063
0.84_192.0266n	215.016	0.837767	pos	Isocitric acid	HMDB0000193	Organic acids and derivatives	Carboxylic acids and derivatives	Tricarboxylic acids and derivatives	C00311	48.5	46.6	M+Na, M+K, M+NH4, M+H, M+H-H2O	C6H8O7	-2.28931	1.67781e+06	1.73904e+06	1.81435e+06	1.78594e+06	907648	4.31164e+06	2.51934e+06	4.16568e+06	4.07163e+06	1.08786e+06	2.21869e+06	1.8542e+06	2.07752e+06	2.13847e+06	2.24444e+06	1.91819e+06	2.23594e+06	826312	2.35453e+06	567212	2.60063e+06	1.24161e+06	2.05992e+06
1.67_336.0723m/z	336.072	1.67445	neg	2,8-Dihydroxyquinoline-beta-D-glucuronide	HMDB0011658	Organic oxygen compounds	Organooxygen compounds	Carbohydrates and carbohydrate conjugates		48.5	50.2	M-H	C15H15NO8	-0.641844	3355.03	3319	2970.7	3091.69	83.9163	6471.98	8268.7	116.121	2024.45	6.03379e-07	165.415	12270.6	1814.23	844.257	6.03379e-07	3201.62	4785.73	6.03379e-07	6.03379e-07	6.03379e-07	515.774	6.03379e-07	360.522
5.09_332.1249m/z	332.125	5.08872	neg	Tryptophyl-Glutamate	HMDB0029082	Organic acids and derivatives	Carboxylic acids and derivatives	Amino acids, peptides, and analogues		48.5	48	M-H	C16H19N3O5	-0.816733	8232.39	8300.85	7709.79	9067.03	6313.81	3538.06	6866.2	13545.1	5105.83	5404.4	6841.03	8289.33	4076.44	6592.02	1552.28	726.194	784.417	3530.17	3269.16	6981.19	523.564	460.248	13235.3
5.30_277.1180m/z	277.118	5.29847	pos	Tyrosyl-Hydroxyproline	HMDB0029106	Organic acids and derivatives	Carboxylic acids and derivatives	Amino acids, peptides, and analogues		48.5	48.7	M+H-H2O	C14H18N2O5	-0.808078	5676.27	6765.68	6699.25	6474.46	8652.7	2762.27	7049.49	7796.17	2835.27	9705.58	7233.11	6078.9	5082.17	5529.83	1272.41	1440.41	969.504	3956.1	3699.77	8687.38	1583.55	1501.29	15945.2
0.96_291.0695m/z	291.069	0.962567	pos	Inosine	HMDB0000195	Nucleosides, nucleotides, and analogues	Purine nucleosides	Unclassified	C00294	48.4	49.9	M+Na	C10H12N4O5	-1.92607	89107.6	101512	102978	112474	119074	42143.8	326783	89737.7	203184	170539	89342.2	228414	18386.3	217611	64873.5	118392	102622	57513.3	25327	62735.5	172984	55442	217988
11.34_267.1716m/z	267.172	11.345	pos	Myristic acid	HMDB0000806	Lipids and lipid-like molecules	Fatty Acyls	Fatty acids and conjugates	C06424	48.4	46.8	M+K	C14H28O2	-2.21796	10497.8	11604.2	12030.8	12546.4	31622.8	22707.1	23370.5	21628.4	27119.2	23981.6	24394.9	27514.5	31120.8	33112.4	27095	26333	24477.6	16482.4	31704.7	27600.8	48075.6	51702.6	14661.7
6.95_190.0861m/z	190.086	6.95438	pos	Indole-3-propionic acid	HMDB0002302	Organoheterocyclic compounds	Indoles and derivatives	Indolyl carboxylic acids and derivatives		48.4	46.9	M+H	C11H11NO2	-1.05221	245.159	240.751	241.89	311.723	26.7522	21.5721	26.2118	6.03379e-07	34.4728	29.1596	32.7518	6.03379e-07	6.03379e-07	6.03379e-07	48.9137	6.03379e-07	6.03379e-07	12.8762	119.805	6.03379e-07	155.593	6.03379e-07	79.0285
0.85_165.0457n	166.053	0.851633	pos	Methionine sulfoxide	HMDB0002005	Organic acids and derivatives	Carboxylic acids and derivatives	Amino acids, peptides, and analogues	C02989	48.3	49.2	M+H-H2O, M+H	C5H11NO3S	-1.33665	52052.6	66270.3	71930.5	71072.4	181789	108799	205402	79879.9	155791	228149	122735	196447	159181	172400	111308	108359	95247.7	159909	168260	136100	131859	70578.6	48821.5
4.22_118.0653m/z	118.065	4.2183	pos	2-Phenylacetamide	HMDB0010715	Benzenoids	Benzene and substituted derivatives	Phenylacetamides	C02505	48.3	46.1	M+H-H2O	C8H9NO	1.03989	42797.1	39154.1	40650.2	38927.2	53538.8	44410.2	45285.2	34775.8	49867.9	45540.8	35281.7	50512.6	45838.9	47097.9	52399.5	68325.6	43335.9	24521.4	57475.6	42114.9	96647.9	81910	27384.7
0.39_107.0494m/z	107.049	0.392817	pos	Benzaldehyde	HMDB0006115	Benzenoids	Benzene and substituted derivatives	Benzoyl derivatives	C00261	48.2	43.9	M+H	C7H6O	2.15622	102910	97345.6	100982	104558	136705	162003	134324	138798	174519	191067	159313	173704	247190	196175	143854	172008	154262	125342	215516	180661	313739	361921	116612
1.39_294.1542m/z	294.154	1.38553	pos	Arginyl-Proline	HMDB0028717	Organic acids and derivatives	Carboxylic acids and derivatives	Amino acids, peptides, and analogues		48.2	48.3	M+Na	C11H21N5O3	2.05063	100273	99341.1	101085	105595	12682.8	100499	22414.7	264549	110550	93916.1	38207	105298	83479.4	136167	37607.1	59064.3	23670.9	42195.5	160882	18836.1	31094.3	55698.3	111640
1.61_298.1142m/z	298.114	1.60737	pos	1-Methylguanosine	HMDB0001563	Nucleosides, nucleotides, and analogues	Purine nucleosides	Unclassified	C04545	48.2	47.7	M+H	C11H15N5O5	-1.25	39161.5	39963.4	41223.7	38083.5	20010.7	37164	57949.2	72813.1	37629.6	36435.4	37691.9	38367.2	31823.9	32905.4	12981.3	12266.3	31969.5	8701.5	25932.1	20809	19908.4	16486.7	64510.3
7.76_465.3086n	466.316	7.76247	pos	Glycocholic acid	HMDB0000138	Lipids and lipid-like molecules	Steroids and steroid derivatives	Bile acids, alcohols and derivatives	C01921	48.2	51.3	M+H-H2O, M+H	C26H43NO6	-1.00109	4024.4	3958.4	3109.6	3299.3	6.03379e-07	6.03379e-07	1466.84	6.03379e-07	23475.5	6.03379e-07	921.173	5663.86	3776.39	1178.34	6.03379e-07	4187.6	8578.3	1.28688	1701.59	6.03379e-07	6.03379e-07	6.03379e-07	6.03379e-07
3.77_175.0865m/z	175.086	3.76637	pos	1H-Indole-3-acetamide	HMDB0029739	Organoheterocyclic compounds	Indoles and derivatives	Indoles	C02693	48.1	43.5	M+H	C10H10N2O	-0.543887	9221.35	9021.93	9117.64	8679.88	6984.38	4029.37	11103.8	8879.33	8580.84	8355.12	20757.8	13460.3	13411.2	14668.8	1640.59	2766.45	1576.75	1406.89	5994.23	8649.24	1579.69	3740.35	8755.36
0.39_154.1356n	137.132	0.392817	pos	(-)-Dihydrocarveol	HMDB0035825	Lipids and lipid-like molecules	Prenol lipids	Monoterpenoids	C11396	48	42.5	M+H-H2O, M+H	C10H18O	-0.887931	356366	327758	349819	369736	696435	732359	524518	521705	602861	663565	535860	598033	879240	662925	806793	855136	657687	440776	725457	617629	1.08239e+06	1.22676e+06	396595
0.62_116.0708m/z	116.071	0.615417	pos	D-Proline	HMDB0003411	Organic acids and derivatives	Carboxylic acids and derivatives	Amino acids, peptides, and analogues	C00763	48	47.1	M+H	C5H9NO2	1.32389	7043.41	6959.04	6708.35	6898	15782.1	6027.39	8359.92	10014.2	6658.23	23237.3	13762.5	14707.4	14035.8	11922.5	2677.76	4926.06	3877.19	6134.76	7738.75	28699.4	4933.81	8615.39	9077.34
1.06_244.0924m/z	244.092	1.0644	pos	Cytidine	HMDB0000089	Nucleosides, nucleotides, and analogues	Pyrimidine nucleosides	Unclassified	C00475	48	44.3	M+H	C9H13N3O5	-1.63222	39216.9	35920.2	27720.3	27121.7	1154.99	382.474	1921.26	3765.42	1432.16	6.03379e-07	39.7388	3027.17	1214.72	1194.98	265.862	4282.49	966.132	6.03379e-07	1476.63	1385.44	6.03379e-07	6.03379e-07	747.944
1.43_261.1440m/z	261.144	1.43127	pos	Isoleucyl-Glutamate	HMDB0028906	Organic acids and derivatives	Carboxylic acids and derivatives	Amino acids, peptides, and analogues		48	48	M+H	C11H20N2O5	-1.89618	16128.5	18759.9	16916.9	16494.6	24941.7	10297.4	18307.1	10445.4	17976.7	27237.8	13763.8	25488.5	13575.4	18714	24354	18327.6	10638.1	13691.6	6240.91	3305.54	9876.6	7486.44	8930.47
1.69_297.1078m/z	297.108	1.68892	pos	N-[4'-hydroxy-(E)-cinnamoyl]-L-aspartic acid	HMDB0029234	Organic acids and derivatives	Carboxylic acids and derivatives	Amino acids, peptides, and analogues		48	56.1	M+NH4	C13H13NO6	-1.17972	4395.32	5293.16	4245.44	5048.66	2124.39	2408.38	7282.11	8478.6	3772.48	3716.58	7746.64	15736.1	4510.28	4620.41	597.017	560.1	397.91	1373.86	3544.24	1424.92	1311.89	2098.12	14123.9
7.22_230.2475m/z	230.247	7.22127	pos	2-Tetradecanone	HMDB0030924	Organic oxygen compounds	Organooxygen compounds	Carbonyl compounds		48	45.1	M+NH4	C14H28O	-1.63903	2735.72	2815.38	2595.24	2472.23	6.03379e-07	6.03379e-07	6.03379e-07	50.306	6.03379e-07	33.851	6.03379e-07	12513	17956.3	9698.2	97.0261	6.03379e-07	6.03379e-07	2809.35	6.03379e-07	6.03379e-07	237.902	41057.6	6.03379e-07
12.14_481.3165n	482.324	12.1375	pos	LysoPC(15:0)	HMDB0010381	Lipids and lipid-like molecules	Glycerophospholipids	Glycerophosphocholines	C04230	47.9	43.1	M+H, M+Na	C23H48NO7P	-0.796078	88855.7	82157.3	86025.5	82717.8	36519.6	31074.5	73402	9660.22	6.03379e-07	23098.3	102116	24424.2	3763.56	857.011	78888.1	121598	479198	509038	14904.3	102180	11416	2223.11	37251.6
4.49_285.0613m/z	285.061	4.4926	neg	Diphenol glucuronide	HMDB0059998	Organic oxygen compounds	Organooxygen compounds	Carbohydrates and carbohydrate conjugates		47.8	43.5	M-H	C12H14O8	-0.94253	4176.2	3966.99	4190.4	3680.12	6.03379e-07	2637.07	15104.5	767.176	1491.13	379.161	1015.32	5027.47	803.186	542	6.03379e-07	1887.26	1500.24	127.934	518.98	195.789	128.53	6.03379e-07	1021.4
0.65_333.0589m/z	333.059	0.65305	neg	1-(sn-Glycero-3-phospho)-1D-myo-inositol	HMDB0011649	Lipids and lipid-like molecules	Glycerophospholipids	Glycerophosphoinositols	C01225	47.7	42.5	M-H	C9H19O11P	-1.09526	1.07048e+06	1.11762e+06	1.05479e+06	1.06372e+06	282702	2.64692e+06	584148	4.37292e+06	1.14476e+06	224759	769791	555309	500273	750154	693198	595447	796564	391727	621529	214943	336274	292498	1.69292e+06
1.73_315.0719m/z	315.072	1.7253	neg	Phenol glucuronide	HMDB0060014	Organic oxygen compounds	Organooxygen compounds	Carbohydrates and carbohydrate conjugates		47.7	43.6	M+FA-H	C12H14O7	-0.819863	1919.02	1988.34	1833.8	1690.52	6.03379e-07	2975.46	8177.84	252.74	1114.92	282.317	6.03379e-07	2632.62	796.863	335.603	6.03379e-07	1099.48	653.295	24.705	6.03379e-07	6.03379e-07	6.03379e-07	6.03379e-07	633.857
10.66_341.3158m/z	341.316	10.6594	pos	Linoleoyl ethanolamide	HMDB0012252	Organic nitrogen compounds	Organonitrogen compounds	Amines		47.7	44.8	M+NH4	C20H37NO2	-1.44799	44560.2	55064.1	49576	45821	27757.2	43052.7	39533.3	90517.2	96340.5	57246.5	25264	63080.8	64054.2	71592.8	91443.5	143818	47213.4	28790.4	37975.8	64778	42039.3	109738	31953.4
15.11_282.2788m/z	282.279	15.1148	pos	3-Dehydrosphinganine	HMDB0001480	Organic oxygen compounds	Organooxygen compounds	Carbonyl compounds	C02934	47.7	45.3	M+H-H2O	C18H37NO2	-1.29797	91812.1	84223.4	91461.5	89893	98825.1	93257.7	59623.5	8154.8	6.03379e-07	32476.1	42690.5	524.07	5394.72	4873.93	120262	121564	395885	14386.9	72586.2	101865	140747	1655.88	22229
9.39_300.2892m/z	300.289	9.38898	pos	Vaccenic acid	HMDB0003231	Lipids and lipid-like molecules	Fatty Acyls	Fatty acids and conjugates	C08367	47.7	50	M+NH4	C18H34O2	-1.73439	660.81	612.817	742.169	818.05	0.0232767	0.177491	6.03379e-07	0.00883304	0.0158575	6.03379e-07	6.03379e-07	1297.41	930.636	1255.74	6.03379e-07	0.164593	0.205265	25776.2	0.0474128	6.03379e-07	5.91684	16932.1	0.716233
11.97_149.0232m/z	149.023	11.967	pos	Phthalic acid	HMDB0002107	Benzenoids	Benzene and substituted derivatives	Benzoic acids and derivatives	C01606	47.6	42.8	M+H-H2O	C8H6O4	-0.768896	23340.5	22172.8	24002.5	25854.9	25187.9	31743.7	27357.9	22156.2	33036	36775	34349.7	34329.7	46110.1	39628.4	35493.7	35743.9	34313.3	28096.4	46877.8	36009.8	68471.6	77318.3	22093.8
1.15_164.0472n	182.081	1.14887	pos	m-Coumaric acid	HMDB0001713	Phenylpropanoids and polyketides	Cinnamic acids and derivatives	Hydroxycinnamic acids and derivatives	C12621	47.5	47.1	M+H, M+NH4, M+H-H2O	C9H8O3	-0.904968	496228	499374	486203	479717	469067	299197	548935	570039	422364	500494	394424	656386	324082	349753	551431	454363	446300	933140	389485	313160	318233	278664	486515
1.26_132.1019m/z	132.102	1.2601	pos	L-Norleucine	HMDB0001645	Organic acids and derivatives	Carboxylic acids and derivatives	Amino acids, peptides, and analogues	C01933	47.5	44.5	M+H	C6H13NO2	-0.228255	1.55134e+06	1.55516e+06	1.54001e+06	1.48387e+06	1.79847e+06	1.21664e+06	1.63272e+06	1.67303e+06	1.83816e+06	1.91044e+06	1.87387e+06	1.87069e+06	1.63654e+06	2.02653e+06	594038	627960	452185	1.18591e+06	1.28441e+06	1.80233e+06	790526	533048	2.42063e+06
10.17_328.3205m/z	328.32	10.1737	pos	11Z-Eicosenoic acid	HMDB0002231	Lipids and lipid-like molecules	Fatty Acyls	Fatty acids and conjugates	C16526	47.4	43.1	M+NH4	C20H38O2	-1.76815	3965.03	4493.36	4322.14	4312.53	6.03379e-07	51.9976	170.15	184.557	6.03379e-07	178.963	169.105	7392.06	2010.27	1032.04	36.3339	128.035	98.5544	301390	197.095	139.982	369.663	25576.3	125.108
1.34_160.1330m/z	160.133	1.34377	pos	DL-2-Aminooctanoic acid	HMDB0000991	Organic acids and derivatives	Carboxylic acids and derivatives	Amino acids, peptides, and analogues		47.3	39.2	M+H	C8H17NO2	-1.17219	118295	120044	120326	122790	43017.5	188465	162907	181870	144754	42872.4	25687.2	157609	110740	191360	34693.9	45315.1	362593	52154.8	63394.5	30525.7	14689.9	61623.5	175850
2.87_189.1232m/z	189.123	2.86748	pos	N6-Acetyl-L-lysine	HMDB0000206	Organic acids and derivatives	Carboxylic acids and derivatives	Amino acids, peptides, and analogues	C02727	47.3	41.7	M+H	C8H16N2O3	-0.7258	7438.08	7209.31	7469.68	7125.63	6758.12	4826.88	10931.9	17388.9	6779.77	4593.41	7687.64	14246.7	3545.31	3570.67	9011.89	5179.76	3728.44	7046.75	4532.13	3791.18	7916.65	4131.66	9629.6
5.71_205.0730n	204.066	5.71392	neg	Indolelactic acid	HMDB0000671	Organoheterocyclic compounds	Indoles and derivatives	Indolyl carboxylic acids and derivatives	C02043	47.3	42.9	M-H, 2M-H, M-H2O-H	C11H11NO3	-4.42559	353481	337351	345707	399194	294071	266052	380686	239138	319562	284413	359502	320647	234161	395679	248220	101283	118734	297367	242746	144014	45252	15059.4	729257
4.29_231.1700m/z	231.17	4.28645	pos	Valyl-Isoleucine	HMDB0029130	Organic acids and derivatives	Carboxylic acids and derivatives	Amino acids, peptides, and analogues		47.2	43.4	M+H	C11H22N2O3	-1.21951	6638.52	6577.4	6842.84	6481.54	3452.66	9443.77	5620.82	12186.3	5410.8	4950.9	6171	5911.06	3341.49	3761.1	3128.05	3120.02	2969.29	2173.79	3277.7	7112.77	2820.06	2441	11667.8
4.51_784.1498m/z	784.15	4.50993	neg	FAD	HMDB0001248	Nucleosides, nucleotides, and analogues	Flavin nucleotides	Unclassified	C00016	47.2	42.6	M-H	C27H33N9O15P2	-0.0371315	13837.1	13076.4	12209.2	12876.1	233.112	6.03379e-07	1307.55	124.254	6.03379e-07	329.097	351.39	331.999	6.03379e-07	6.03379e-07	83191.7	18227.9	34555.1	236193	6.03379e-07	6.03379e-07	6.03379e-07	6.03379e-07	1462.9
0.78_174.0871m/z	174.087	0.782167	pos	2-Oxoarginine	HMDB0004225	Organic acids and derivatives	Keto acids and derivatives	Short-chain keto acids and derivatives	C03771	47.1	42.7	M+H	C6H11N3O3	-1.02707	28491.6	30940.1	35978.7	31480.7	54450.3	16618.4	40640.6	11818.4	11320.5	65445.3	50043.5	12130.9	37123.4	33611.3	1761.71	984.601	930.7	4749.39	21950.7	90469.9	2138.85	3452.65	19268.5
2.18_148.0524n	166.086	2.17682	pos	trans-Cinnamic acid	HMDB0000930	Phenylpropanoids and polyketides	Cinnamic acids and derivatives	Cinnamic acids	C10438	47	36.5	M+H-H2O, M+NH4	C9H8O2	0.0748257	108644	109145	109117	106879	111966	51775	134524	65826	47291.2	135024	135865	82928.5	56309.7	58809.7	41409.9	47070.8	36591.9	305742	61215.1	151582	34628.8	45486.7	182353
1.21_258.0848n	257.078	1.20828	neg	Imidazoleacetic acid riboside	HMDB0002331	Nucleosides, nucleotides, and analogues	Imidazole ribonucleosides and ribonucleotides	Unclassified	C05131	46.9	37.9	M-H, 2M-H, M-H2O-H	C10H14N2O6	-1.4478	170230	183224	162462	159037	161963	73605.8	153293	189135	109084	229204	146018	243351	132002	147891	18654	15827	17438.5	45844.3	82344.4	89650.8	13252.8	10701.8	360267
11.46_480.3082m/z	480.308	11.4645	pos	trans-2-Tetradecenoylcarnitine	HMDB0013329	Organic acids and derivatives	Hydroxy acids and derivatives	Beta hydroxy acids and derivatives		46.9	40.9	M+K	C25H47NO5	-0.835834	50697.3	49931.7	52261.4	48117.7	33712.6	34575.3	22024.5	5313.96	6.03379e-07	13552.1	17432.9	17745.8	1583.25	489.137	148726	152723	582058	257818	34236.4	19521	14119.6	3598.38	8528.42
11.83_343.3314m/z	343.331	11.8281	pos	N-Oleoylethanolamine	HMDB0002088	Organic nitrogen compounds	Organonitrogen compounds	Amines		46.9	41.5	M+NH4	C20H39NO2	-1.52088	15007.7	17889.5	16332.4	15256.2	19402.8	24341.1	13418.8	18780.7	6712.54	27153.7	8550.86	20484.6	19086.6	16489.5	22291.9	44134.1	32793.1	75185	16212.4	21694.7	22214	49025.1	16043.2
1.29_205.0818m/z	205.082	1.28795	pos	gamma-Glutamylglycine	HMDB0011667	Organic acids and derivatives	Carboxylic acids and derivatives	Amino acids, peptides, and analogues		46.8	40.9	M+H	C7H12N2O5	-0.318243	2147.58	2749.33	2137.34	3133.58	16499.8	427.752	353.806	114.741	198.727	12814.6	182.934	22030.6	961.327	766.531	26362.2	43200.8	11639.9	7101.34	1482.83	393.144	13335.7	9102.67	67.6716
6.21_176.0704m/z	176.07	6.20998	pos	Indoleacetic acid	HMDB0000197	Organoheterocyclic compounds	Indoles and derivatives	Indolyl carboxylic acids and derivatives	C00954	46.8	37.1	M+H	C10H9NO2	-1.01278	30910.5	29518.6	30731.5	28887.8	32670.4	17028	29002	6536.57	27943.2	39295.4	53175.5	50596.9	21751.2	23159.8	9132.49	14963.7	13146.6	13218.5	28607.7	23354.6	30948.9	15468.4	40521.2
1.24_283.0913n	282.084	1.23812	neg	Guanosine	HMDB0000133	Nucleosides, nucleotides, and analogues	Purine nucleosides	Unclassified	C00387	46.7	38.3	M-H, 2M-H, M+FA-H	C10H13N5O5	-1.35516	299862	333853	296524	323821	249395	218038	273170	121157	264062	331377	255008	324450	241423	282685	140793	74006.8	129211	172241	220767	277626	78653.8	70192.6	402465
6.24_148.0755m/z	148.076	6.24252	pos	5-(3-Pyridyl)-2-hydroxytetrahydrofuran	HMDB0062407	Organoheterocyclic compounds	Pyridines and derivatives	Unclassified	C19578	46.7	40.2	M+H-H2O	C9H11NO2	-1.08626	3822.79	3748.61	3994.76	3668.09	2955.88	20674.5	5314.96	1428.39	4676.07	1720.09	612.31	6218.58	1453.44	967.85	616.991	2237.88	2415.86	228.945	23627.9	988.406	4040.72	949.134	1402.02
5.59_206.0813m/z	206.081	5.59452	neg	N-Acetyl-L-phenylalanine	HMDB0000512	Organic acids and derivatives	Carboxylic acids and derivatives	Amino acids, peptides, and analogues	C03519	46.6	41.4	M-H	C11H13NO3	-4.46147	959.356	984.268	694.769	1432.17	58.6562	180.591	722.362	129.682	6.03379e-07	71.4034	201.63	121.283	83.4209	6.03379e-07	50.0176	404.603	6.03379e-07	6.03379e-07	81.3842	99.8914	6.03379e-07	6.03379e-07	284.513
4.11_324.0722m/z	324.072	4.10527	neg	Dihyroxy-1H-indole glucuronide I	HMDB0059997	Organic oxygen compounds	Organooxygen compounds	Carbohydrates and carbohydrate conjugates		46.5	40.3	M-H	C14H15NO8	-1.02919	1978.76	2280.23	1925.71	2258.5	6.03379e-07	2649.06	6111.09	655.231	1567.88	209.462	6.03379e-07	2755.77	439.365	522.283	6.03379e-07	657.578	917.07	6.03379e-07	6.03379e-07	6.03379e-07	6.03379e-07	6.03379e-07	1007.03
5.31_275.1037m/z	275.104	5.30902	neg	gamma-Glutamylphenylalanine	HMDB0000594	Organic acids and derivatives	Carboxylic acids and derivatives	Amino acids, peptides, and analogues		46.5	36.8	M-H2O-H	C14H18N2O5	-0.262553	12579.7	12984.9	10687	13788.9	10243.3	4349.16	9392.73	13788.4	2694.22	9387.39	9300.56	8121.49	4224.69	6336.27	1200.25	1029.78	892.006	7297.47	3722.81	11354.3	518.107	779.506	28847.8
5.62_191.0581n	192.065	5.62368	pos	5-Phenyl-1,3-oxazinane-2,4-dione	HMDB0060400	Benzenoids	Benzene and substituted derivatives	Unclassified	C16596	46.5	38.8	M+H-H2O, M+H	C10H9NO3	-0.771978	3062.67	3186.97	2968.07	2500.34	2832.43	3157.63	6469.24	270.41	4101.57	3069.71	2771.74	4429.67	3909.79	4133.98	1421.82	2077.2	1553.16	495.913	5014.64	5371.38	4784.07	2803.6	2157.71
0.70_104.1073m/z	104.107	0.6989	pos	(E)-2-Penten-1-ol	HMDB0031604	Organic oxygen compounds	Organooxygen compounds	Alcohols and polyols		46.4	41.1	M+NH4	C5H10O	3.18085	366931	383013	371150	407373	489359	624900	584298	318324	703100	579908	556658	672310	832417	687388	665285	730760	621184	437608	659807	695027	906402	798116	238797
0.79_221.0891n	266.088	0.79435	neg	N-Acetyl-b-D-galactosamine	HMDB0000853	Organic oxygen compounds	Organooxygen compounds	Carbohydrates and carbohydrate conjugates	C05021	46.4	42	M-H, M+FA-H	C8H15NO6	-3.99478	70903.8	57288.9	72610.9	62383.7	3652.59	394313	90010.1	3932.11	329272	5159.71	77110.7	62025.9	113593	113429	96813.3	114689	55654.8	4297.59	53756.1	23902.3	64020.1	8658.32	1854.67
1.54_283.0681m/z	283.068	1.53963	neg	Xanthosine	HMDB0000299	Nucleosides, nucleotides, and analogues	Purine nucleosides	Unclassified	C01762	46.4	38.5	M-H	C10H12N4O6	-1.0915	4833.24	5682.39	4780.64	3995.82	593.346	1233.75	2397.7	4166.2	2166.74	979.201	1964.17	1124.19	719.492	634.554	42082.3	1805.39	857.202	555.084	547.746	736.57	377.158	254.902	4417.09
9.52_300.2893m/z	300.289	9.51913	pos	Elaidic acid	HMDB0000573	Lipids and lipid-like molecules	Fatty Acyls	Fatty acids and conjugates	C01712	46.3	40.6	M+NH4	C18H34O2	-1.51725	1217.63	1233.4	1293.91	937.35	285.021	345.618	163.17	129.291	192.073	276.189	243.219	2235.32	2053.18	1410.83	284.974	162.482	607.197	53973.3	321.831	419.248	478.726	22762.7	108.859
1.31_231.0980m/z	231.098	1.30833	neg	4-(Glutamylamino) butanoate	HMDB0012161	Organic acids and derivatives	Carboxylic acids and derivatives	Amino acids, peptides, and analogues	C15767	46.1	39.6	M-H	C9H16N2O5	-2.95982	3989.82	3134.75	3827.4	2731.37	1284.95	695.121	2872.24	3629.91	4157.83	2171.1	1358.27	17229	2378.23	3147.5	249.022	6.03379e-07	6.03379e-07	439.165	1767.05	587.134	108.377	203.213	1985.66
0.50_102.0916m/z	102.092	0.49905	pos	3-Methyl-2-butenal	HMDB0012157	Organic oxygen compounds	Organooxygen compounds	Carbonyl compounds	C15604	46	34.7	M+NH4	C5H8O	3.5115	121370	151714	152005	135961	356568	373197	277069	256965	283679	301027	248516	237443	328456	257398	405163	452016	358622	202326	342412	281242	466754	513144	149896
2.50_219.1337m/z	219.134	2.49638	pos	Serylisoleucine	HMDB0029042	Organic acids and derivatives	Carboxylic acids and derivatives	Amino acids, peptides, and analogues		46	36.4	M+H	C9H18N2O4	-1.19729	7727.06	7310.64	7397.45	7817.82	6224.56	3124.38	7095.69	1353.51	5746.05	8555.8	7662.06	11274.7	4955.73	5610.93	1048.09	885.467	766.539	2238.25	5560.17	2354.32	2175.24	1692.33	1803.02
1.59_244.1653m/z	244.165	1.59113	pos	Lysyl-Proline	HMDB0028959	Organic acids and derivatives	Carboxylic acids and derivatives	Amino acids, peptides, and analogues		45.9	44.9	M+H	C11H21N3O3	-1.1352	5435.18	5531.82	4699.8	5270.28	4275.83	1813.57	1203.07	632.145	2900.45	3079.96	1679.25	9740.31	2505.21	2615.16	24322.3	45237.4	12076.4	12115.6	2124.98	968.868	2515.63	4026.8	635.184
7.66_291.1190m/z	291.119	7.66285	pos	N-Succinyl-L,L-2,6-diaminopimelate	HMDB0012267	Organic acids and derivatives	Carboxylic acids and derivatives	Amino acids, peptides, and analogues	C04421	45.8	38.9	M+H	C11H18N2O7	1.07329	576.441	493.543	541.881	455.168	65.7632	6.03379e-07	196.519	6.03379e-07	6.03379e-07	106.124	352.104	160.364	74.2786	61.6607	6.03379e-07	675.955	73.5837	260.579	6.03379e-07	3726.82	6.03379e-07	6.03379e-07	434.1
1.06_146.0215n	129.018	1.0644	pos	3-Oxoglutaric acid	HMDB0013701	Organic acids and derivatives	Keto acids and derivatives	Short-chain keto acids and derivatives		45.7	31.7	M+H-H2O, M+H	C5H6O5	-0.118625	107037	93906.8	82274.3	88297.2	43967.8	228584	87458.1	240662	238583	50307.9	96066.6	79213.2	128713	134698	96051.6	97570.4	101678	27119.8	134755	29295.8	160269	86829.5	81871.2
0.41_121.0649m/z	121.065	0.406683	pos	Phenylacetaldehyde	HMDB0006236	Benzenoids	Benzene and substituted derivatives	Phenylacetaldehydes	C00601	45.6	30.5	M+H	C8H8O	0.967706	71168.8	70113.5	78962.1	76539.1	109139	125312	103266	107803	132380	140720	117488	142627	202879	149688	123337	140628	121504	92282.5	158806	133196	229257	299148	89108.9
5.19_234.0402m/z	234.04	5.19213	neg	1-Nitronaphthalene-5,6-oxide	HMDB0060331	Benzenoids	Naphthalenes	Nitronaphthalenes	C14800	45.6	33.1	M+FA-H	C10H7NO3	-3.41329	14110.6	14423.4	13499.7	10625.1	5960.07	1411.01	15526.7	8738.35	3050.92	1398.34	4128.48	6304.26	811.254	5319.88	386.765	576.45	275.028	231.625	3296.46	6986.64	338.314	504.626	7158.45
1.27_365.0497m/z	365.05	1.26617	neg	Phosphoribosyl formamidocarboxamide	HMDB0001439	Nucleosides, nucleotides, and analogues	Imidazole ribonucleosides and ribonucleotides	1-ribosyl-imidazolecarboxamides	C04734	45.5	37.8	M-H	C10H15N4O9P	-1.89556	89689.6	93477.2	105548	81945.5	136271	61026.9	106889	104379	98487.9	148100	87029.3	86883.6	77191.9	81261.7	83722.7	40690	57132	175053	92733.1	95596.5	28006.5	24212.5	93322.1
5.37_120.0445m/z	120.045	5.3672	pos	2-Aminobenzoic acid	HMDB0001123	Benzenoids	Benzene and substituted derivatives	Benzoic acids and derivatives	C00108	45.5	33.3	M+H-H2O	C7H7NO2	0.915505	277.017	222.888	279.788	258.178	318.86	448.91	324.765	47.0631	153.588	253.815	39.4437	465.142	502.829	397.814	306.746	593.122	381.668	125.184	344.418	176.24	617.574	510.724	6.03379e-07
1.09_153.0405m/z	153.04	1.0934	pos	Oxypurinol	HMDB0000786	Organoheterocyclic compounds	Imidazopyrimidines	Purines and purine derivatives	C07599	45.4	35.2	M+H	C5H4N4O2	-1.35431	74692	75987.1	78710.6	73919.3	61945.8	72207.9	64642.7	235302	57003.8	102943	104326	84957.1	56850.9	54697.5	20163.8	10176	10962	11243.2	42792.3	73693.2	19058.8	5947.56	211850
1.37_132.1019m/z	132.102	1.37158	pos	Beta-Leucine	HMDB0003640	Organic acids and derivatives	Carboxylic acids and derivatives	Amino acids, peptides, and analogues	C02486	45.4	34	M+H	C6H13NO2	-0.202164	2.4219e+06	2.35635e+06	2.44339e+06	2.40448e+06	2.92645e+06	1.44916e+06	2.38001e+06	2.10531e+06	2.39018e+06	3.23016e+06	2.59203e+06	3.00937e+06	2.02103e+06	2.52541e+06	762801	807324	639853	2.26445e+06	1.71499e+06	2.7071e+06	982703	714621	2.58576e+06
1.15_123.0441m/z	123.044	1.14887	pos	4-Hydroxybenzaldehyde	HMDB0011718	Organic oxygen compounds	Organooxygen compounds	Carbonyl compounds	C00633	45.3	34.4	M+H	C7H6O2	0.739365	15463	16679.2	14886.5	15551.1	19552.9	17770.7	18721.6	21484.3	21224.3	21918.8	17510	21487.4	19175.7	17668	21205.5	20303.1	19900.7	32169.7	22336.1	17523.2	26616.5	26281.6	16774.9
3.16_246.1208n	245.114	3.1598	neg	Valyl-Glutamate	HMDB0029126	Organic acids and derivatives	Carboxylic acids and derivatives	Amino acids, peptides, and analogues		45.3	33.4	M-H2O-H, M-H	C10H18N2O5	-3.22105	18673.5	17564.3	18326.7	18695.6	4803.91	11477.8	25402.2	18518.5	28622.9	7779.83	9170.31	104614	8837.95	10966.4	3354.82	1590.88	1846.29	6941.14	11542.7	4141.16	2099.18	2342.86	8715.02
5.11_241.1188m/z	241.119	5.10595	neg	Glutamylleucine	HMDB0028823	Organic acids and derivatives	Carboxylic acids and derivatives	Amino acids, peptides, and analogues		45.3	31.2	M-H2O-H	C11H20N2O5	-2.21455	18702.2	18940.9	17812	20147.1	19569.8	5265.51	12333.8	17896.2	5865.87	19373.9	11527.1	19462.5	10711.9	14649.1	1301.27	1197.89	1112.47	14767	6298.83	25068.3	1064.34	1943.55	22690.6
5.29_263.1134m/z	263.113	5.29248	neg	2-Hydroxydecanedioic acid	HMDB0000424	Organic acids and derivatives	Hydroxy acids and derivatives	Medium-chain hydroxy acids and derivatives		45.3	32.5	M+FA-H	C10H18O5	-1.18049	1088.85	1005.31	1114.83	1396.83	6.03379e-07	2330.71	1982.1	316.223	1127.18	153.701	49.2049	1939.13	334.627	220.12	6.03379e-07	423.394	530.043	6.03379e-07	6.03379e-07	6.03379e-07	284.728	6.03379e-07	645.692
7.93_357.0613m/z	357.061	7.93003	neg	Aflatoxin B1	HMDB0006552	Phenylpropanoids and polyketides	Coumarins and derivatives	Furanocoumarins	C06800	45.3	31	M+FA-H	C17H12O6	-0.805293	41045.5	43298.8	46431.7	41773.3	46109	50872.9	49032.7	49348.7	52484.9	50981.7	44130.3	45481.7	53418.8	45600.5	50882	51057.4	52111.4	52389.9	55010	49567.2	54263.8	48859.9	41483
0.73_126.0220m/z	126.022	0.726683	pos	Taurine	HMDB0000251	Organic acids and derivatives	Organic sulfonic acids and derivatives	Organosulfonic acids and derivatives	C00245	45.2	34.2	M+H	C2H7NO3S	0.132787	32622.5	33840.9	34012.6	33265.9	56395.6	40556.8	41113.8	25910.3	34221.8	76562.6	36677.8	77822.8	63913.5	54659.3	45903.9	71069.2	63420.8	32619.9	57476.2	69585.6	167968	92910.4	24082.3
0.74_146.1174m/z	146.117	0.74055	pos	Cyclohexanecarboxylic acid	HMDB0031342	Organic acids and derivatives	Carboxylic acids and derivatives	Carboxylic acids	C09822	45.2	29.1	M+NH4	C7H12O2	-1.29625	210830	210883	226865	220664	218374	492114	353812	358113	562514	248999	380724	312302	280449	231609	411619	349728	296862	173302	263503	189828	337027	263471	274340
6.18_228.1592m/z	228.159	6.17632	pos	Jasmonic acid	HMDB0032797	Lipids and lipid-like molecules	Fatty Acyls	Lineolic acids and derivatives	C08491	45.2	34.2	M+NH4	C12H18O3	-1.27122	1999.44	2563.96	2416.16	2451.27	4532.46	4694.95	3722.75	2195.87	4574.97	4509.07	3835.87	4075.35	4966.19	4309.67	4565.17	5350.41	3954.49	2558.18	5569.88	4350.29	7367.38	7820.93	3166.58
4.38_164.0703m/z	164.07	4.38463	pos	Beta-Tyrosine	HMDB0003831	Organic acids and derivatives	Carboxylic acids and derivatives	Amino acids, peptides, and analogues	C04368	45.1	31.5	M+H-H2O	C9H11NO3	-1.49212	3257.36	3598.95	3110.16	3134.23	1546.1	2188.3	5414.54	7354.74	1603.67	721.055	2740.86	1085.52	4612.84	1631.59	3507.07	1294.7	2094.58	1120.44	3546.56	1351.38	1755.17	2432.5	6060.88
6.78_321.0588m/z	321.059	6.77708	neg	N-Formyl-L-aspartate	HMDB0060495	Organic acids and derivatives	Carboxylic acids and derivatives	Amino acids, peptides, and analogues	C01044	45.1	30.8	2M-H	C5H7NO5	3.72148	5096.63	5298.05	4836.65	5778.07	5413.58	5519.52	4676.47	1726.22	4897.96	4859.78	5079.91	10126.9	12559.6	10854.8	5370.38	5591.96	5355.61	4350.75	5232.7	5207.26	6498.1	10467	3092.5
11.00_358.3674m/z	358.367	11.0013	pos	Behenic acid	HMDB0000944	Lipids and lipid-like molecules	Fatty Acyls	Fatty acids and conjugates	C08281	45	30.3	M+NH4	C22H44O2	-1.66022	309086	332193	312884	306948	49471.3	33627.3	25490.6	25869.7	11877	35125	23978.5	535957	200859	50114.1	62484.7	92883.6	67555.9	8.81414e+06	33710.8	70094.4	53303.2	465927	14247.2
0.74_367.1047m/z	367.105	0.73875	neg	3-O-Feruloylquinic acid	HMDB0030669	Organic oxygen compounds	Organooxygen compounds	Alcohols and polyols	C02572	44.9	42	M-H	C17H20O9	3.5128	3346.66	2312.66	4806.93	2197.54	6.03379e-07	35568.3	6.03379e-07	6.03379e-07	11429.5	6.03379e-07	6.03379e-07	3682.72	14466.1	4231.31	26467.2	4336.7	4969.78	6.03379e-07	14895	6.03379e-07	25229.7	57087.4	6.03379e-07
4.31_227.1394m/z	227.139	4.30645	neg	Leucylproline	HMDB0011175	Organic acids and derivatives	Carboxylic acids and derivatives	Amino acids, peptides, and analogues		44.9	30.9	M-H	C11H20N2O3	-3.28711	14521.6	14576.2	13926	16543.5	1774.83	5032.98	1972.01	28076	4857.44	543.613	4772.27	9893.68	4153.01	5715.76	8906.42	15455.7	9041.28	69304.6	5719.73	4499.82	1561.88	2043.92	1211.78
1.23_152.0565m/z	152.057	1.23218	pos	2-Hydroxyadenine	HMDB0000403	Organoheterocyclic compounds	Imidazopyrimidines	Purines and purine derivatives		44.8	29.5	M+H	C5H5N5O	-1.11077	137102	135392	136283	137307	146843	132050	152815	77572.2	161389	183431	157764	178016	146043	145280	91951.1	55919.2	69157.3	73122.4	124772	146248	85527.5	77182.9	203642
5.09_271.1284m/z	271.128	5.09495	pos	N-Acetylvanilalanine	HMDB0011716	Organic acids and derivatives	Carboxylic acids and derivatives	Amino acids, peptides, and analogues		44.8	32.9	M+NH4	C12H15NO5	-1.71167	895.162	917.123	967.405	878.925	3124.86	6.03379e-07	6.03379e-07	6.03379e-07	6.03379e-07	1938.91	6.03379e-07	2744.24	6.03379e-07	6.03379e-07	1236.65	8714.14	837.945	3924.58	170	6.03379e-07	774.477	690.338	6.03379e-07
5.19_190.0499m/z	190.05	5.19213	neg	Hydroxyphenylacetylglycine	HMDB0000735	Organic acids and derivatives	Carboxylic acids and derivatives	Amino acids, peptides, and analogues	C05596	44.8	32.8	M-H2O-H	C10H11NO4	-4.87053	33312.7	34186.7	32734.8	30543.3	15829	8923.89	33426.1	28855.5	14765.6	9013.01	22067.1	20517.5	7653.93	18659.4	1056.08	1635.26	1253.86	1008.7	12061.3	20519.3	1640.4	341.659	24383.6
5.34_209.0447m/z	209.045	5.34163	neg	3-(3,4-Dihydroxy-5-methoxy)-2-propenoic acid	HMDB0035484	Phenylpropanoids and polyketides	Cinnamic acids and derivatives	Hydroxycinnamic acids and derivatives	C05619	44.8	30.7	M-H	C10H10O5	-4.26922	271583	274921	296393	254248	306255	364181	325622	311030	358090	329197	296247	302135	365525	383962	356444	358440	360820	309371	394983	316810	384410	361613	247542
10.72_258.2788m/z	258.279	10.7179	pos	Palmitaldehyde	HMDB0001551	Lipids and lipid-like molecules	Fatty Acyls	Fatty aldehydes	C00517	44.7	27.6	M+NH4	C16H32O	-1.37416	954722	745267	786794	711499	940743	1.11804e+06	862057	816808	245270	724356	534722	311021	85086.3	129263	958289	1.00136e+06	2.94619e+06	406397	1.12672e+06	1.26116e+06	1.19695e+06	343744	185165
11.97_205.0857m/z	205.086	11.967	pos	Monoisobutyl phthalic acid	HMDB0002056	Benzenoids	Benzene and substituted derivatives	Benzoic acids and derivatives		44.7	29.8	M+H-H2O	C12H14O4	-0.958238	7105.11	6990.61	7069.2	8263.57	7091.37	8918.71	6967.43	6558.24	8353.88	9693.62	10154.3	9698	12727.5	11521.6	10390.1	10273.1	9922.49	8036.51	13722.2	10463.2	20789.5	21263.1	6692.69
5.20_174.1124m/z	174.112	5.19727	pos	N-Acetylleucine	HMDB0011756	Organic acids and derivatives	Carboxylic acids and derivatives	Amino acids, peptides, and analogues	C02710	44.7	31.9	M+H	C8H15NO3	-0.55681	470.69	710.064	666.088	508.32	1039.74	1561.33	1003.52	675.544	965.261	838.007	831.011	995.92	1228.19	1041.51	1472.04	1734.63	1132.83	549.776	1280.94	616.123	1444.9	2261.17	369.017
1.05_144.1018m/z	144.102	1.04922	pos	Proline betaine	HMDB0004827	Organic acids and derivatives	Carboxylic acids and derivatives	Amino acids, peptides, and analogues	C10172	44.6	31.4	M+H	C7H13NO2	-0.976214	18775.9	21085.5	20521.8	18712.9	19522.3	24327	18159.7	27794.4	33715.4	16908.1	26687	32714.4	27294.3	26016	27570.9	24516.8	20830.2	23379.4	24294.7	8695.9	18036.2	17129.9	20604.3
5.45_134.0600m/z	134.06	5.45253	pos	Dopamine quinone	HMDB0012219	Organic oxygen compounds	Organooxygen compounds	Carbonyl compounds	C17755	44.6	27.5	M+H-H2O	C8H9NO2	0.0393008	4103.02	3971.7	3971.68	3869.4	4947.14	12809.2	3953.51	4352.66	12117.6	3240.82	970.096	11183.4	2855.72	2629.18	1549.52	5296.32	2621.02	879.177	17779.6	1176.69	5483.15	3813.53	2144.35
5.37_338.1720m/z	338.172	5.37495	neg	Lysyl-Phenylalanine	HMDB0028958	Organic acids and derivatives	Carboxylic acids and derivatives	Amino acids, peptides, and analogues		44.5	30.3	M+FA-H	C15H23N3O3	-0.631055	4880.02	4943.3	4610.57	5677.23	7061.09	546.298	3305.42	2274.43	464.787	5709.64	2739.64	3671.4	1721.23	3181.95	6.03379e-07	6.03379e-07	6.03379e-07	2604.8	1321.48	6133.44	6.03379e-07	6.03379e-07	5665.37
5.29_201.1123m/z	201.112	5.29248	neg	Sebacic acid	HMDB0000792	Lipids and lipid-like molecules	Fatty Acyls	Fatty acids and conjugates	C08277	44.3	33.5	M-H	C10H18O4	-4.63137	1186.15	1104.97	1208.56	1041.29	650.262	754.888	869.813	955.893	766.291	692.86	782.579	695.61	582.543	714.827	774.665	891.96	742.331	777.36	836.72	570.761	637.287	615.959	715.527
8.17_190.0860m/z	190.086	8.17352	pos	Indole-3-methyl acetate	HMDB0029738	Organoheterocyclic compounds	Indoles and derivatives	Indolyl carboxylic acids and derivatives		44.3	28	M+H	C11H11NO2	-1.10907	2603.14	2537.98	2937.38	2618.12	597.084	4554.95	773.799	2046.5	2911.85	1150.73	9145.73	2861.27	1293.45	740.851	1264.5	4437.45	2014.9	630.95	1046.72	1963.47	1056.48	1077.71	1780.2
0.70_117.0788n	140.068	0.6989	pos	Betaine	HMDB0000043	Organic acids and derivatives	Carboxylic acids and derivatives	Amino acids, peptides, and analogues	C00719	44.2	24.3	M+Na, M+K	C5H11NO2	-1.1606	96259.6	86893.1	60040.3	96031.6	16121.1	39515.3	87966.8	163605	96792.7	13523	16975.6	22813.1	16904.4	34759.2	43606.3	32477.9	12965.6	12942.4	26398.7	18528.1	38469.6	14444	134040
0.75_323.0785m/z	323.079	0.752633	neg	Vanillic acid-4-O-glucuronide	HMDB0060024	Organic oxygen compounds	Organooxygen compounds	Carbohydrates and carbohydrate conjugates		44.2	36	M-H2O-H	C15H18O9	3.79965	90428.3	89367.9	85730.4	59447.9	27242.4	74117.3	27032	35937	42109.4	42562.5	12778.3	101311	75921.5	54418.8	150633	94728.5	144613	50147.8	91149	22634.6	105880	71858.6	18180
5.66_289.1543m/z	289.154	5.65842	pos	Normorphine	HMDB0041959	Alkaloids and derivatives	Morphinans	Unclassified	C11785	44.2	26.9	M+NH4	C16H17NO3	-1.46363	10424.6	10040.9	10626.6	10432.2	17097.8	2161.77	4972.51	6.03379e-07	9659.43	19345.7	9387.89	16480.3	10337.6	19925.1	539.406	366.995	93.8104	1270.56	9355.96	22705	138.348	338.825	3837
0.77_112.0507m/z	112.051	0.768283	pos	Cytosine	HMDB0000630	Organoheterocyclic compounds	Diazines	Pyrimidines and pyrimidine derivatives	C00380	44.1	26.6	M+H	C4H5N3O	1.72419	10024.5	9790.43	11335.4	11471	20888.1	23547	20689.7	19798.1	24792.6	26830.7	26578.9	17800.3	31502.4	18476.1	19239.6	12632.9	9123.66	18344.2	19656	25310.9	16640.2	12237.4	25149.1
4.97_243.1709m/z	243.171	4.96883	neg	Isoleucyl-Leucine	HMDB0028911	Organic acids and derivatives	Carboxylic acids and derivatives	Amino acids, peptides, and analogues		44.1	29.3	M-H	C12H24N2O3	-1.95007	643.389	625.204	598.234	753.487	118.662	4185.59	288.924	6.03379e-07	45.6744	82.5247	337.206	144.329	6.03379e-07	6.03379e-07	6.03379e-07	6.03379e-07	6.03379e-07	65.4608	44.2929	892.948	6.03379e-07	6.03379e-07	228.765
10.64_195.1013m/z	195.101	10.6445	pos	Butylparaben	HMDB0032575	Benzenoids	Benzene and substituted derivatives	Benzoic acids and derivatives		43.9	23.9	M+H	C11H14O3	-1.1537	34436.2	33503.9	34955.4	39278	41482.5	49548.3	48920.9	47358.5	57019.8	65984.9	54374.6	56524.7	75627.3	67516.1	41717.2	51087.8	48784.1	36248.1	76405.2	70499	120991	129060	38311.4
4.88_180.0654m/z	180.065	4.87532	pos	L-Dopa	HMDB0000181	Organic acids and derivatives	Carboxylic acids and derivatives	Amino acids, peptides, and analogues	C00355	43.9	29	M+H-H2O	C9H11NO4	-0.526063	1936.1	2044.77	2071.88	2118.88	810.743	950.87	13490.8	1903.37	812.08	985.117	2490.2	2608.75	2198.5	1832.56	1453.09	5514.76	1080	231.804	1240.88	701.345	1456.72	1782.9	1405.47
9.32_288.2893m/z	288.289	9.32328	pos	Methyl hexadecanoic acid	HMDB0061859	Lipids and lipid-like molecules	Fatty Acyls	Fatty acid esters	C16995	43.9	24.3	M+NH4	C17H34O2	-1.60265	186615	173029	182237	191158	146844	109803	145614	92943.7	130314	186397	141017	163442	180356	167374	127437	132907	289083	581466	256149	236244	306872	678149	103306
4.12_187.0632n	205.097	4.1201	pos	Indoleacrylic acid	HMDB0000734	Organoheterocyclic compounds	Indoles and derivatives	Indoles		43.8	28.3	M+H, M+NH4	C11H9NO2	-0.626891	133758	139878	133328	131627	155113	34594.8	181825	74696.2	60050.8	198281	226811	87525	53847.6	56908.7	80075.9	82473.1	92655.8	208518	86694.4	155073	29619.2	39076.1	344496
1.46_189.1232m/z	189.123	1.463	pos	Isoleucyl-Glycine	HMDB0028907	Organic acids and derivatives	Carboxylic acids and derivatives	Amino acids, peptides, and analogues		43.7	23.6	M+H	C8H16N2O3	-0.861822	3076.11	3454.51	2998.87	3062.82	3659.08	1627.96	4561.48	4161.6	2099.99	1786.33	2355.46	17115.8	2162.57	1677.43	4109.28	2787.93	1597.85	2158.76	1692.07	1911.66	4967.18	2563.2	1933.22
4.94_255.0882m/z	255.088	4.93547	neg	Sinapyl alcohol	HMDB0013070	Benzenoids	Phenols	Methoxyphenols	C02325	43.7	25.5	M+FA-H	C11H14O4	3.97485	4828.83	5237.95	5478.29	5499.1	4919.91	2222.54	4375.76	3235.73	3505.4	5759.51	3724.44	6324.59	3342.69	5180.49	110.673	62.7443	114.902	317.291	2755.88	3892.84	792.702	617.051	9862.71
6.63_232.2268m/z	232.227	6.63327	pos	Tridecanoic acid	HMDB0000910	Lipids and lipid-like molecules	Fatty Acyls	Fatty acids and conjugates	C17076	43.7	22.3	M+NH4	C13H26O2	-1.58911	17097.9	17462.3	17591.2	16107.7	6.03379e-07	6.03379e-07	6.03379e-07	6.03379e-07	6.03379e-07	6.03379e-07	6.03379e-07	69500.9	81241.6	81969.5	65.5058	6.03379e-07	6.03379e-07	50817.1	145.578	61.554	6.03379e-07	221164	6.03379e-07
1.25_268.0804n	269.088	1.24613	pos	Arabinosylhypoxanthine	HMDB0003040	Nucleosides, nucleotides, and analogues	Purine nucleosides	Unclassified		43.6	21.8	M+H, M+Na	C10H12N4O5	-1.51412	4.69873e+06	4.94417e+06	5.21962e+06	5.12823e+06	7.41899e+06	6.29358e+06	7.81203e+06	7.90425e+06	8.07775e+06	9.60459e+06	7.58476e+06	7.57256e+06	6.77376e+06	8.11062e+06	6.12617e+06	5.91726e+06	5.18686e+06	7.19414e+06	6.19269e+06	6.08256e+06	6.13283e+06	5.44538e+06	8.63994e+06
8.64_318.2998m/z	318.3	8.63867	pos	2-Hydroxystearic acid	HMDB0062549	Lipids and lipid-like molecules	Fatty Acyls	Fatty acids and conjugates	C03045	43.6	22.5	M+NH4	C18H36O3	-1.58629	204231	217928	213731	199345	568.025	6.03379e-07	296.777	228.199	119.3	395.6	552.941	306081	460838	530520	776.91	674.475	836.806	2.57809e+06	695.199	575.444	117.472	3.92141e+06	32.4772
5.97_204.0657m/z	204.066	5.97165	neg	Cinnamoylglycine	HMDB0011621	Organic acids and derivatives	Carboxylic acids and derivatives	Amino acids, peptides, and analogues		43.5	25.8	M-H	C11H11NO3	-4.55743	4260.2	3838.03	3716.94	4791.83	597.477	2788	18096.6	790.227	243.668	351.266	352.935	9918.34	1935.04	5128.51	96.446	6819.84	186.808	549.409	4745.99	384.872	220.708	6.03379e-07	549.487
0.71_110.0272m/z	110.027	0.712833	pos	Hypotaurine	HMDB0000965	Organic acids and derivatives	Sulfinic acids and derivatives	Sulfinic acids	C00519	43.4	27.3	M+H	C2H7NO2S	1.78675	106790	117196	122071	108195	149893	166750	143721	263012	122756	186734	195749	129925	149040	154251	115573	112594	151419	135605	167243	164645	88362.7	55435.3	294360
1.37_205.0344m/z	205.034	1.37113	neg	Methylisocitric acid	HMDB0006471	Organic acids and derivatives	Carboxylic acids and derivatives	Tricarboxylic acids and derivatives	C04593	43.4	25.4	M-H	C7H10O7	-4.58544	17171.8	22380.3	20074.1	10608.2	3413.93	16773	10906	84007.3	16369	2397.56	4506.34	4566.05	3966.13	6855.86	7373.78	7191.47	7635.98	5598.68	5703.38	1204.25	2906.49	1136.66	26477.5
2.23_100.0760m/z	100.076	2.22553	pos	2-Piperidinone	HMDB0011749	Organoheterocyclic compounds	Piperidines	Piperidinones		43.4	23.5	M+H	C5H9NO	3.45684	19735.1	21418.9	20523.1	19554.1	23657.8	26469.8	43908.3	26815.5	29019.9	23620.5	20396.9	31642.7	24632.8	23790.5	30072.5	25923.8	20950.4	14783.8	33499.8	18888	51845.8	37255.5	14624
4.81_174.0760m/z	174.076	4.8094	pos	N-Acetyl-L-glutamate 5-semialdehyde	HMDB0006488	Organic acids and derivatives	Carboxylic acids and derivatives	Amino acids, peptides, and analogues	C01250	43.4	22.7	M+H	C7H11NO4	-0.398494	1504.68	1642.73	1543.88	1283.55	5866.76	829.418	613.783	566.742	777.119	3316.63	589.869	6069.96	1421.53	1000.9	3991.09	11133.1	2241.84	2701.3	1044.92	633.597	2505.41	2086.05	158.441
0.39_109.1014m/z	109.101	0.392817	pos	(E)-2-octenal	HMDB0013809	Organic oxygen compounds	Organooxygen compounds	Carbonyl compounds		43.3	19.5	M+H-H2O	C8H14O	1.61304	66449	77523.7	71451.9	70058.5	157615	166414	121225	116853	148421	142057	112914	120601	170212	131666	186157	193666	149667	99622.5	165847	132467	225063	251507	78056.3
8.95_317.2925n	318.3	8.94962	pos	Phytosphingosine	HMDB0004610	Organic nitrogen compounds	Organonitrogen compounds	Amines	C12144	43.3	21.2	M+H, M+Na	C18H39NO3	-1.63061	4.62101e+06	4.75669e+06	4.61873e+06	4.45464e+06	276912	154487	179767	142810	142749	183462	166437	9.09498e+06	1.14816e+07	1.18876e+07	254211	199304	374667	5.24432e+07	274184	286787	364537	5.93363e+07	79838.4
0.92_123.0553m/z	123.055	0.920983	pos	Niacinamide	HMDB0001406	Organoheterocyclic compounds	Pyridines and derivatives	Pyridinecarboxylic acids and derivatives	C00153	43.2	23.3	M+H	C6H6N2O	0.489027	8780.88	10516.3	11316.5	11843.2	146706	46056.6	56898.8	13277.6	84824.4	349698	31406.2	69353.2	130962	198322	41156.5	75531.5	67655.1	88926.7	184802	246156	191673	101534	10394.4
1.27_268.0805n	267.073	1.26617	neg	Allopurinol riboside	HMDB0000481	Nucleosides, nucleotides, and analogues	Pyrazolo[3,4-d]pyrimidine glycosides	Unclassified		43.2	20.4	M-H, 2M-H, M+FA-H	C10H12N4O5	-1.17484	1.10427e+07	1.20546e+07	1.21785e+07	1.27209e+07	1.16864e+07	7.86855e+06	1.18474e+07	1.22967e+07	9.84536e+06	1.40822e+07	1.3189e+07	1.1048e+07	8.78087e+06	1.10198e+07	8.72419e+06	5.89212e+06	7.87394e+06	1.74738e+07	8.52405e+06	8.29612e+06	2.99133e+06	2.91909e+06	1.31372e+07
10.14_278.2112m/z	278.211	10.1417	pos	2-Polyprenyl-6-methoxyphenol	HMDB0060355	Lipids and lipid-like molecules	Prenol lipids	Monoterpenoids	C17552	43.2	21.4	M+NH4	C17H24O2	-1.1664	5029.37	4950.58	5267.96	5277.34	8339.42	9817.19	7041.7	6622.83	8614.49	8483.56	7698.4	8319.12	11074.2	9671.56	9232.17	10295.4	8198.83	6433.76	11654.6	9492.47	13308.8	17078.4	5097.02
4.45_160.0967m/z	160.097	4.45275	pos	2-Methylbutyrylglycine	HMDB0000339	Organic acids and derivatives	Carboxylic acids and derivatives	Amino acids, peptides, and analogues		43.2	23.8	M+H	C7H13NO3	-0.443779	1018.37	911.657	1048.04	910.298	1216.44	1550.23	1844.08	1338.25	1178.86	1036.13	924.496	968.734	1552.9	1258.43	1824.32	2255.98	1319.07	799.337	1627.8	979.216	2161.48	2530.22	1309.44
6.68_285.0754m/z	285.075	6.68393	pos	Biochanin A	HMDB0002338	Phenylpropanoids and polyketides	Isoflavonoids	O-methylated isoflavonoids	C00814	43.2	21.2	M+H	C16H12O5	-1.30978	5778.2	6131.39	6537.65	5886.47	6.03379e-07	2542.66	7201.35	6.03379e-07	2608.05	1469.17	412.368	11631.5	6596.08	18271	80.2002	5586.08	908.709	404.311	2503.65	60.0926	2019.45	89.5462	405.807
10.24_283.2872n	284.294	10.2362	pos	Octadecanamide	HMDB0034146	Organic acids and derivatives	Carboximidic acids and derivatives	Carboximidic acids	C13846	43.1	22	M+H-H2O, M+H	C18H37NO	-1.28305	73381.7	73965.1	71408.6	68270.8	113210	58229.5	51617.4	19033.7	7324.16	49002.9	50885.8	25205.2	9741.84	4792.81	75973.5	61363.8	208789	470918	58443	127992	21494.4	12655.9	42717.3
4.78_190.0499m/z	190.05	4.78115	neg	3-Carbamoyl-2-phenylpropionic acid	HMDB0060367	Benzenoids	Benzene and substituted derivatives	Unclassified	C16591	43.1	23.5	M-H2O-H	C10H11NO4	-4.90726	26948.3	27512.3	26245.1	30411.1	36331.1	9163.01	20977.1	12035.8	18804.9	37467.3	32877.5	40189.7	15207.5	20200.4	4321.32	6878.98	4046.75	3278.83	14810.4	22405.7	9669.04	8281.76	24042.3
0.79_238.0845m/z	238.084	0.79435	neg	5-Methylcytidine	HMDB0000982	Nucleosides, nucleotides, and analogues	Pyrimidine nucleosides	Unclassified		43	26.1	M-H2O-H	C10H15N3O5	4.53752	33792.4	36564.1	34413.4	39258.1	46642.5	24010.8	30391	49795	22879.6	25198.6	40029.5	63369.4	31812.2	63375.8	33233.5	35979.8	49697.3	64335.4	23031.4	38332.2	19776.5	29671.6	27130.4
4.34_259.0755m/z	259.076	4.34045	neg	Methyl bisnorbiotinyl ketone	HMDB0004822	Organoheterocyclic compounds	Thienoimidazolidines	Unclassified		43	23.2	M+FA-H	C9H14N2O2S	-1.39391	4906.04	4889.03	4259.92	4962.19	4038.39	626.271	3376.45	2293.84	697.507	4054.46	2891.94	4134.82	2118.02	2887.78	6.03379e-07	200.782	37.0221	5643.2	1229.86	5899	66.8163	156.004	4914.37
4.73_246.1697m/z	246.17	4.72948	pos	Traumatic acid	HMDB0000933	Lipids and lipid-like molecules	Fatty Acyls	Fatty acids and conjugates	C16308	43	17.9	M+NH4	C12H20O4	-1.29071	5.69264e+06	5.76629e+06	5.74819e+06	5.45608e+06	3.99451e+06	3.45116e+06	4.56231e+06	7.1931e+06	1.15843e+07	4.12969e+06	4.62957e+06	2.97579e+06	2.07762e+06	2.3961e+06	5.35018e+06	8.28998e+06	3.26146e+06	1.05256e+07	7.39284e+06	3.66021e+06	3.28687e+06	1.59663e+06	9.33854e+06
5.20_111.1171m/z	111.117	5.19727	pos	Octanal	HMDB0001140	Organic oxygen compounds	Organooxygen compounds	Carbonyl compounds	C01545	43	19.4	M+H-H2O	C8H16O	1.78641	16243.3	7296.44	12596.8	15737.9	4157.49	5118.82	5089.56	3127.03	6594.38	5183.44	6002.94	3212.03	6339	4369.5	4112.41	3663.2	5327.8	1939.3	5137.99	3290.53	11184.9	8365.97	3106.99
5.98_148.0755m/z	148.075	5.9804	pos	4-Hydroxy-1-(3-pyridinyl)-1-butanone	HMDB0062402	Organic oxygen compounds	Organooxygen compounds	Carbonyl compounds	C19565	43	20.7	M+H-H2O	C9H11NO2	-1.16202	3898.11	4095.2	3914.31	3792.44	2599.8	15917.8	7305.75	1954.15	9901.63	1857.56	81.6042	7958.97	2276.48	1231.46	472.332	6684.86	2919.19	160.076	12395.8	467.011	3958	527.652	1092.16
0.80_144.0421n	145.049	0.796067	pos	Maleic acid homopolymer	HMDB0036232	Lipids and lipid-like molecules	Fatty Acyls	Fatty acids and conjugates	C00922	42.9	21.5	M+H, M+NH4	C6H8O4	-0.99979	123580	125896	127254	130043	408776	178061	91755.4	251377	284180	382853	112513	227133	260517	321225	119882	96464.2	97452.6	88230	314627	97624.2	367998	197615	130657
0.41_144.1150n	127.112	0.406683	pos	Caprylic acid	HMDB0000482	Lipids and lipid-like molecules	Fatty Acyls	Fatty acids and conjugates	C06423	42.8	16.5	M+H-H2O, M+H, M+Na	C8H16O2	-0.456414	128362	146952	140752	133601	340445	334137	243110	233429	279052	283969	219983	234094	342248	255680	410380	408479	316358	205847	320687	259228	433819	503857	151387
4.94_245.1857m/z	245.186	4.94232	pos	Leucyl-Isoleucine	HMDB0028932	Organic acids and derivatives	Carboxylic acids and derivatives	Amino acids, peptides, and analogues		42.8	20.8	M+H	C12H24N2O3	-1.22435	2333.33	2421.43	2636.86	2033.16	960.041	19861.5	2248.47	747.217	284.935	1445.64	2801.36	1245.99	666.73	642.28	6.03379e-07	257.8	6.03379e-07	162.166	742.088	5024.24	834.831	708.581	1300.03
6.14_242.0574m/z	242.057	6.143	pos	3-Indolebutyric acid	HMDB0002096	Organoheterocyclic compounds	Indoles and derivatives	Indoles	C11284	42.8	20.2	M+K	C12H13NO2	-1.672	6604.39	7404.65	7503.19	6932.38	6983.13	6123.73	5632.05	4482.61	6696.97	5982.65	5053.58	6189.01	6915.67	7953.24	6096.6	7232.65	5816.47	3137.31	7699.89	5716.2	11944	11684.8	5959.99
1.11_245.0765m/z	245.077	1.10725	pos	Pseudouridine	HMDB0000767	Nucleosides, nucleotides, and analogues	Nucleoside and nucleotide analogues	Unclassified	C02067	42.7	20	M+H	C9H12N2O6	-1.2529	58616.3	44314.8	49853.6	51268.5	39132	39967.8	37540.4	64424.5	46565	47565.4	49640.5	82723.8	41778.8	24439	29363.7	30798.4	34762	28308	39613	23783.4	24667.1	20136.8	67671.2
5.39_188.0343m/z	188.034	5.39203	neg	4-(2-Aminophenyl)-2,4-dioxobutanoic acid	HMDB0000978	Organic oxygen compounds	Organooxygen compounds	Carbonyl compounds	C01252	42.7	21.8	M-H2O-H	C10H9NO4	-4.98743	14243.1	14541.9	13243.1	15820.7	7949.74	7616.68	14186.4	6889.96	9778.54	10933.7	22190.9	15827.9	9762.7	10705.1	1405.41	2642.72	1634.26	1455.03	6630.21	14198.4	2641.93	2737.33	12163.7
1.11_113.0347m/z	113.035	1.10725	pos	Uracil	HMDB0000300	Organoheterocyclic compounds	Diazines	Pyrimidines and pyrimidine derivatives	C00106	42.6	20.2	M+H	C4H4N2O2	1.58636	37926.5	41595	36408.4	37980.1	39550.1	38774	39850.5	48355.6	45518.1	43081.8	43464.4	67856	45441.6	35248	38465.3	34369.4	35930	28928	44559.6	30159.3	39253.8	36196	48989.9
1.37_153.0657m/z	153.066	1.37158	pos	N1-Methyl-2-pyridone-5-carboxamide	HMDB0004193	Organoheterocyclic compounds	Pyridines and derivatives	Pyridinecarboxylic acids and derivatives	C05842	42.6	17.5	M+H	C7H8N2O2	-1.14157	20541.1	20509.8	20169.5	19475	14907.9	23021.6	26505.2	62296	32438.4	15779.1	36693.7	9579.98	20340.5	13593.9	16367.2	12188.6	12719.7	8348.21	16883.8	7132.13	14237.9	7109.14	34492
11.97_279.1588m/z	279.159	11.967	pos	Monoethylhexyl phthalic acid	HMDB0013248	Benzenoids	Benzene and substituted derivatives	Benzoic acids and derivatives	C03343	42.6	22.4	M+H	C16H22O4	-1.20257	149981	137945	146773	161333	154482	191591	164691	142357	199838	213666	207462	215418	290363	250654	209468	213265	203837	171246	273579	218452	408192	492341	140179
4.27_180.1017m/z	180.102	4.27058	pos	(R)-Salsolinol	HMDB0005199	Organoheterocyclic compounds	Tetrahydroisoquinolines	Unclassified	C09642	42.6	20.1	M+H	C10H13NO2	-1.06135	5304.25	6870.51	5712.27	6210.14	7832.88	6808.47	5642.92	4496.15	6124.22	5157.52	3575.68	5546.16	6566.75	6043.56	6834.73	8838.65	5809.06	2993.58	6918.37	4752.91	14927.7	12517.6	3543.11
11.00_447.9720m/z	447.972	11.0015	neg	dCTP	HMDB0000998	Nucleosides, nucleotides, and analogues	Pyrimidine nucleotides	Pyrimidine deoxyribonucleotides	C00458	42.5	21.9	M-H2O-H	C9H16N3O13P3	0.558457	1958.07	3443.4	2153.35	3785.27	1054.54	855.911	836.511	734.385	116.127	405.506	715.185	4835.79	8261.4	11338.4	1937.98	884.35	916.593	107.317	500.667	693.586	1292.96	1839.33	1445.31
11.21_286.3101m/z	286.31	11.2118	pos	Stearaldehyde	HMDB0002384	Lipids and lipid-like molecules	Fatty Acyls	Fatty aldehydes	C01838	42.5	18.6	M+NH4	C18H36O	-1.42681	2.02675e+06	1.60261e+06	1.73116e+06	1.55215e+06	2.21853e+06	2.47214e+06	1.99618e+06	1.85041e+06	696596	1.75678e+06	1.32142e+06	804020	280774	352842	1.8449e+06	1.76285e+06	4.93436e+06	1.08064e+06	2.53799e+06	2.8793e+06	2.8431e+06	1.03718e+06	445093
7.60_144.1381m/z	144.138	7.59712	pos	Sulcatone	HMDB0035915	Organic oxygen compounds	Organooxygen compounds	Carbonyl compounds	C07287	42.5	16.6	M+NH4	C8H14O	-1.13422	5327.47	5181.29	5356.32	5079.32	5294.78	4851.23	5117.78	3821.1	5730.46	5042.1	4936.36	10745.6	14414.4	12212.3	6011.43	5986.26	4819.35	7095.08	6725.91	5005.23	8814.1	18460.1	3165.38
5.09_146.0599m/z	146.06	5.09495	pos	4-Oxo-1-(3-pyridyl)-1-butanone	HMDB0062406	Organic oxygen compounds	Organooxygen compounds	Carbonyl compounds	C19567	42.4	16.9	M+H-H2O	C9H9NO2	-0.63535	6990.92	6809.17	6887.26	6687.92	6861.34	21736.9	10952.2	13196.8	7162.03	4891.01	9262.68	5495.45	5653.47	3548.37	3112.17	3968.52	8017.01	1600.02	25106.4	3356.11	10351	5409.15	9219.43
9.78_172.1693m/z	172.169	9.77697	pos	beta-Geraniol	HMDB0035155	Lipids and lipid-like molecules	Prenol lipids	Monoterpenoids	C01500	42.4	24.5	M+NH4	C10H18O	-1.70232	45085.1	44497	43864.1	43092.9	57915.1	59809.6	54066.1	50766.6	63325.1	58457.1	49480.7	72938.3	93967.3	86614.4	72358.5	65040.7	56509.2	69412.1	78511.9	67063.8	100555	163911	35161.2
0.06_180.0631n	181.07	0.0596667	pos	D-Galactose	HMDB0000143	Organic oxygen compounds	Organooxygen compounds	Carbohydrates and carbohydrate conjugates	C00984	42.3	16	M+H, M+NH4	C6H12O6	-1.50029	151356	145296	80409.7	133358	107067	148705	150874	117749	333589	264370	149867	206403	345649	343027	164422	104229	204678	318158	389882	226515	313683	409388	139188
0.51_158.0577n	159.065	0.514583	pos	Succinylacetone	HMDB0000635	Organic acids and derivatives	Keto acids and derivatives	Medium-chain keto acids and derivatives		42.2	14.2	M+H-H2O, M+H	C7H10O4	-1.45034	161664	163790	170718	161751	307760	302487	246340	248423	303607	319025	267243	261334	386355	316118	342431	370168	297082	228571	364996	300527	487360	600934	178743
0.78_248.1124m/z	248.112	0.782167	pos	Linamarin	HMDB0033699	Organic oxygen compounds	Organooxygen compounds	Carbohydrates and carbohydrate conjugates	C01594	42.2	18.7	M+H	C10H17NO6	-1.94756	57653.9	59645.3	62437.1	65205.4	206951	155586	116544	99744.6	101244	149309	119543	160448	223273	78799.9	79181.2	58324.8	109896	106900	114809	87054.7	110156	129038	108206
1.72_283.1034m/z	283.103	1.72217	pos	1-Methylinosine	HMDB0002721	Nucleosides, nucleotides, and analogues	Purine nucleosides	Unclassified		42.2	17.5	M+H	C11H14N4O5	-1.21201	20881.3	21581.1	21952.7	20744.6	9625.14	23311.3	31812.3	40600.7	20734.9	14149.9	19630.9	18464	15056.1	17454.5	8331.88	10873.1	12885.2	4091.1	11190.5	7997.97	9799.46	8874.21	26084.2
2.18_174.1487m/z	174.149	2.17682	pos	Dihydro-5-pentyl-2(3H)-furanone	HMDB0031531	Organoheterocyclic compounds	Lactones	Gamma butyrolactones		42.2	14.9	M+NH4	C9H16O2	-0.740998	8569.28	6937.59	7310.69	7360.97	6077.8	6749.51	7184.31	9329.17	5928.39	4105.53	5915.95	3258.8	3715.25	3434.85	7571.51	4647.24	4204.43	2758.84	4570.46	3661.32	3506.97	1530.07	11762.8
4.41_222.0765m/z	222.076	4.40858	neg	N-Acetyl-L-tyrosine	HMDB0000866	Organic acids and derivatives	Carboxylic acids and derivatives	Amino acids, peptides, and analogues	C01657	42.2	19.1	M-H	C11H13NO4	-3.18654	316.08	276.142	302.784	408.913	6.03379e-07	127.349	405.006	185.213	41.4276	6.03379e-07	166.767	211.708	6.03379e-07	6.03379e-07	45.7603	137.696	135.663	131.765	6.03379e-07	45.2901	6.03379e-07	6.03379e-07	248.188
1.61_104.1073m/z	104.107	1.60737	pos	1-Penten-3-ol	HMDB0031605	Organic oxygen compounds	Organooxygen compounds	Alcohols and polyols		42.1	16.4	M+NH4	C5H10O	3.3239	37140.7	36120.6	39393.8	39410.6	31485.8	68936.4	46593.1	120569	54186.8	40790.2	61651.8	37191.5	41772.4	52245.5	34015.8	37983	46770.8	32571.4	40868.7	30780.2	48000.4	29691	85643.8
0.17_138.1043n	139.112	0.170717	pos	(3Z,6Z)-3,6-Nonadienal	HMDB0031152	Organic oxygen compounds	Organooxygen compounds	Carbonyl compounds	C16323	42	13.2	M+H, M+NH4, M+H-H2O	C9H14O	-1.32972	95972	124161	108247	103922	222067	226732	168395	172648	259229	216029	165596	177309	254407	194015	250254	264957	207580	147596	246521	196380	345363	385350	116226
1.06_123.0553m/z	123.055	1.0644	pos	Imidazolepropionic acid	HMDB0002271	Organoheterocyclic compounds	Azoles	Imidazoles	C20522	42	17.1	M+H-H2O	C6H8N2O2	0.367088	347753	377562	373221	365325	533711	595578	496218	785269	492966	639907	573970	443023	412795	380514	155841	190999	188337	163657	621053	333406	349775	159933	775515
1.67_205.0344m/z	205.034	1.67445	neg	2-Methylcitric acid	HMDB0000379	Organic acids and derivatives	Carboxylic acids and derivatives	Tricarboxylic acids and derivatives		42	17.8	M-H	C7H10O7	-4.51768	16250.9	17667.3	17089	16723	4091.58	34440.3	8058.77	67838.8	15866.9	3765.03	7097.5	8882.03	5498	7643.99	8583.52	6344.84	7999.32	4818.53	7542.73	1463.37	7474.65	3408.59	25288.3
5.11_162.0548m/z	162.055	5.11188	pos	3-Succinoylpyridine	HMDB0000992	Organic acids and derivatives	Keto acids and derivatives	Gamma-keto acids and derivatives	C19569	42	18	M+H-H2O	C9H9NO3	-0.602113	514.227	475.582	435.742	415.717	165.608	551.613	601.079	357.783	482.157	308.709	295.883	620.726	696.377	640.734	458.834	568.162	451.873	67.6368	740.724	477.605	869.319	1660.26	228.147
7.79_180.1745m/z	180.174	7.79408	pos	1,3-Diisopropylbenzene	HMDB0013806	Benzenoids	Benzene and substituted derivatives	Cumenes		42	15	M+NH4	C12H18	-1.29801	2873.45	3247.82	3320.15	2861.97	4810.73	5839.71	4648.22	3885.05	5562.14	5551.98	4439.21	4556.16	6760.25	4971.42	5721.91	6197.61	4892.85	3730.54	7012.79	5256.23	9459.9	9927.31	3352.78
1.12_171.1490m/z	171.149	1.1211	pos	N6,N6,N6-Trimethyl-L-lysine	HMDB0001325	Organic acids and derivatives	Carboxylic acids and derivatives	Amino acids, peptides, and analogues	C03793	41.9	16.2	M+H-H2O	C9H20N2O2	-1.25751	12952.6	14416.4	9984.97	9192.14	36836.7	38149.9	24720	7066.62	34464.9	46661.3	30052	7032.21	11283.6	7589.68	18989	13443.1	19100.1	6706.84	56916.1	28145.5	91757	20242.2	14664.4
5.55_253.0712m/z	253.071	5.54635	neg	Arbutin	HMDB0029943	Organic oxygen compounds	Organooxygen compounds	Carbohydrates and carbohydrate conjugates	C06186	41.9	17.9	M-H2O-H	C12H16O7	-1.89077	3008.44	3459.41	3521.07	2526.42	3605.1	3875.25	4195.21	2738.21	4679.71	4123.08	3559.76	3263.88	3938.16	4448.83	4168.27	4391.51	4582.8	3802.89	4849.11	3902.52	4603.9	4144.63	2325.06
0.73_258.1097m/z	258.11	0.726683	pos	N-gamma-Glutamylglutamine	HMDB0029147	Organic acids and derivatives	Carboxylic acids and derivatives	Amino acids, peptides, and analogues		41.8	18.5	M+H-H2O	C10H17N3O6	4.63937	4.14779e+06	4.47198e+06	4.56745e+06	4.24197e+06	4.53058e+06	1.08873e+07	4.78764e+06	1.26451e+07	7.11361e+06	5.02561e+06	7.49906e+06	4.0843e+06	6.01835e+06	5.41461e+06	4.3432e+06	6.36834e+06	6.24451e+06	2.64843e+06	5.98047e+06	4.16339e+06	5.46437e+06	3.32308e+06	9.57271e+06
0.41_115.1119m/z	115.112	0.406683	pos	2-Heptanone	HMDB0003671	Organic oxygen compounds	Organooxygen compounds	Carbonyl compounds	C08380	41.7	10.6	M+H	C7H14O	1.22795	115751	126217	123999	122794	247706	258837	193458	192383	222146	242279	197129	207532	289172	227540	280933	303901	239042	166727	278569	224794	383981	421913	135602
0.78_146.0922m/z	146.092	0.782167	pos	Dihydrothymine	HMDB0000079	Organoheterocyclic compounds	Diazines	Pyrimidines and pyrimidine derivatives	C00906	41.7	15.1	M+NH4	C5H8N2O2	-1.30187	4011	4523.51	4956.18	4055.88	21801.3	4462.86	13659.3	1639.71	2176.59	32872.5	14686.4	4575.76	11886.7	6475.12	1262.86	3416.9	1324.64	4672.02	5399.93	26485.2	13033.9	14608.1	7726.49
1.76_115.0391m/z	115.039	1.75577	pos	Glutaric acid	HMDB0000661	Organic acids and derivatives	Carboxylic acids and derivatives	Dicarboxylic acids and derivatives	C00489	41.6	14.3	M+H-H2O	C5H8O4	1.28027	10967.7	10208.4	10609	11018.9	12666.5	14458.9	11129.7	19553.3	13247.5	12726.8	10979.4	14003.7	13987.5	15017.4	13981.2	13333.5	12086.4	9253.99	14746.9	12285.9	18273.7	21812.5	34144.4
4.82_220.0608m/z	220.061	4.81543	neg	5-Hydroxyindoleacetaldehyde	HMDB0004073	Organoheterocyclic compounds	Indoles and derivatives	Hydroxyindoles	C05634	41.6	16.6	M+FA-H	C10H9NO2	-4.45232	3185	2934.31	2801.23	3059.72	3981.93	1708.69	3844.4	1815.63	2524.04	3668.23	2247.38	4381.79	2011.4	3652.8	1276.9	734.158	605.483	1408.55	1869.66	1300.68	508.702	58.8677	4384.77
6.43_107.0494m/z	107.049	6.42962	pos	Guaiacol	HMDB0001398	Benzenoids	Phenols	Methoxyphenols	C15572	41.6	14.6	M+H-H2O	C7H8O2	2.02527	2017.68	2234.97	2182.26	1950.21	2295.66	2496.73	1942.83	14862.4	2398.05	2514.33	2014.38	2131.32	2540.31	2309.34	2077.03	2405.84	2030.66	1686.96	2869.09	2439.64	3664.61	4152.38	1485.83
0.77_176.1279m/z	176.128	0.768283	pos	2-n-Propyl-4-oxopentanoic acid	HMDB0060683	Organic acids and derivatives	Keto acids and derivatives	Gamma-keto acids and derivatives	C16655	41.5	11.8	M+NH4	C8H14O3	-1.55405	14023.4	17983.6	30236.5	23491	63955.8	128071	63777.9	96508.1	61377.4	68547	63297.8	84987.6	104003	58398.9	62369.2	50588.2	41699.7	58242.6	65038.8	31242.1	82708	55203.2	52937.7
1.06_137.0457m/z	137.046	1.0644	pos	Hypoxanthine	HMDB0000157	Organoheterocyclic compounds	Imidazopyrimidines	Purines and purine derivatives	C00262	41.5	13.8	M+H	C5H4N4O	-0.797369	864057	1.00539e+06	1.11026e+06	1.05699e+06	2.0395e+06	1.8916e+06	2.41182e+06	3.76378e+06	2.40098e+06	3.19256e+06	1.74083e+06	2.28107e+06	1.44201e+06	2.99434e+06	1.09256e+06	1.27381e+06	1.13247e+06	1.51306e+06	1.4438e+06	1.98207e+06	1.7451e+06	1.09843e+06	3.79724e+06
5.37_204.1956m/z	204.196	5.3672	pos	Undecanoic acid	HMDB0000947	Lipids and lipid-like molecules	Fatty Acyls	Fatty acids and conjugates	C17715	41.5	10.4	M+NH4	C11H22O2	-1.02255	1157.9	1125.83	1068.08	880.985	64.6401	605.231	6.03379e-07	6.03379e-07	153.994	159.697	80.4976	6396.48	8173.86	6094.13	326.977	785.299	342	2521.51	569.678	108.699	827.481	19496.1	6.03379e-07
9.90_361.1631m/z	361.163	9.89543	neg	Thyrotropin releasing hormone	HMDB0060080	Organic acids and derivatives	Carboxylic acids and derivatives	Amino acids, peptides, and analogues	C03958	41.5	12.1	M-H	C16H22N6O4	0.23677	21543.7	22297.8	19491.6	25844.9	13062.2	20458.9	16673.9	18807.7	10583.7	11750.6	9530.73	18713.1	8207.16	11713.5	12005.3	9357.97	8753.54	10971.6	11504.2	11813.3	8957.09	10753.7	13055.7
9.41_225.1482m/z	225.148	9.40563	pos	Methyl jasmonate	HMDB0036583	Lipids and lipid-like molecules	Fatty Acyls	Lineolic acids and derivatives	C11512	41.4	12.5	M+H	C13H20O3	-1.5246	16222.4	16904.1	17127.1	17843.7	30261.5	32119.1	26208.4	22862.3	30106.9	32190.1	26717.4	27961.7	38314.2	32516.6	34117.3	35651.2	28781.4	20391.4	38505	31621.8	52006.5	64153.4	18560.8
5.09_229.0711m/z	229.071	5.08872	neg	Vanylglycol	HMDB0001490	Benzenoids	Phenols	Methoxyphenols	C05594	41.2	12.2	M+FA-H	C9H12O4	-3.77636	53465.2	54716.3	62289.2	42537	37467	49168.4	63688.6	63005	57327	49773.1	50082.7	45469.6	27323.8	44432.9	48345.8	34635.3	52550.4	70955	48592.4	57110.8	28166.2	20927.6	43279.9
0.75_249.1553m/z	249.155	0.754417	pos	Asparaginyl-Valine	HMDB0028744	Organic acids and derivatives	Carboxylic acids and derivatives	Amino acids, peptides, and analogues		41	10.6	M+NH4	C9H17N3O4	-1.91859	75210.1	76676.3	91507.5	77122.4	116689	530522	111555	279429	309854	85034.8	162230	148814	306092	280388	290644	275283	167562	74281.5	425442	154400	401025	300337	89417.4
0.75_138.0548m/z	138.055	0.754417	pos	3-Pyridylacetic acid	HMDB0001538	Organoheterocyclic compounds	Pyridines and derivatives	Unclassified		40.9	9.31	M+H	C7H7NO2	-1.12342	83574.1	82745.3	76139.8	82147.6	19367.3	545635	112224	63765.7	384151	17825.3	104635	118075	162911	158130	129526	195431	66304.6	12164.2	74543.6	43636.5	169400	45241	13181.9
9.34_244.2631m/z	244.263	9.33963	pos	Pentadecanal	HMDB0031078	Lipids and lipid-like molecules	Fatty Acyls	Fatty aldehydes	C01948	40.9	9.18	M+NH4	C15H30O	-1.51488	9864.29	9722.8	9170.84	9911.18	8460.19	6041.49	7865.94	6765.87	7822.67	9048.88	6219.65	9052.57	7165.26	6923.94	8604.79	7899.31	21653.9	42187.9	13647.1	11333.3	13962.5	35046.7	5756.6
4.29_162.0548m/z	162.055	4.28645	pos	Hippuric acid	HMDB0000714	Benzenoids	Benzene and substituted derivatives	Benzoic acids and derivatives	C01586	40.8	12.4	M+H-H2O	C9H9NO3	-0.786672	2180.3	2582.35	2650.84	2092.93	3435.86	4542.97	2714.77	2646.27	4004.17	879.655	1311.25	4892.36	3100.31	1469.86	1197.39	2465.96	4874.25	380.596	1521.31	909.542	3657.67	1796.59	1702.14
7.34_214.1799m/z	214.18	7.33688	pos	alpha-Terpineol acetate	HMDB0032051	Lipids and lipid-like molecules	Prenol lipids	Monoterpenoids	C12300	40.8	11.8	M+NH4	C12H20O2	-1.5143	2236.6	2644.46	2239.67	2165.29	3567.4	3948.75	2810.15	2741.21	4611.19	3436.48	3034.9	5142.18	6220.97	5238.08	4688.65	4495.09	3532.78	2048.27	4636.18	3773.5	5740.78	9629.05	2489.59
0.75_127.0390m/z	127.039	0.754417	pos	Maltol	HMDB0030776	Organoheterocyclic compounds	Pyrans	Pyranones and derivatives	C11918	40.7	11.5	M+H	C6H6O3	0.108024	56076.9	52997.4	49810.6	54982.4	68999.2	116429	68881.6	93760.3	99662.9	80367.2	80603	66255.3	101690	86695.7	81802.4	84180.4	73861.1	45930.3	107989	72817.4	124781	141271	52995.6
4.66_325.0926m/z	325.093	4.66347	neg	Pterin	HMDB0000802	Organoheterocyclic compounds	Pteridines and derivatives	Pterins and derivatives	C00715	40.6	9.67	2M-H	C6H5N5O	3.15572	11760.8	12851.4	11686.3	10435.2	7858.28	18693.1	1694.8	32551.6	28045.8	919.207	2170.27	3487.37	256.521	7986.77	1583	8.58612	948.697	13826.1	3952.42	6.03379e-07	255.42	6.03379e-07	1998.8
1.18_168.0323m/z	168.032	1.17663	pos	Thiodiacetic acid	HMDB0042032	Organic acids and derivatives	Carboxylic acids and derivatives	Dicarboxylic acids and derivatives	C14872	40.5	13.9	M+NH4	C4H6O4S	-1.15107	3784.62	3707.04	3672.13	4050.14	12661.1	277.081	112.529	6.03379e-07	107.273	7047.18	6.03379e-07	15285.4	6.03379e-07	6.03379e-07	12147.7	39793.9	13360.2	5063.06	427.414	6.03379e-07	2939.46	161.354	350.633
1.72_151.0422m/z	151.042	1.72217	pos	(±)-2-Hydroxy-4-(methylthio)butanoic acid	HMDB0037115	Lipids and lipid-like molecules	Fatty Acyls	Fatty acids and conjugates		40.5	14.7	M+H	C5H10O3S	-1.26206	2217.77	2068.95	2121.68	2122.07	6219.25	279.414	1660.92	541.378	864.103	6237.04	1264.78	3327.17	2663.07	2596.89	70.221	41.4248	23.5097	426.218	2051.05	5848.15	2085.44	423.316	834.613
0.70_180.0631n	203.052	0.6989	pos	D-Glucose	HMDB0000122	Organic oxygen compounds	Organooxygen compounds	Carbohydrates and carbohydrate conjugates	C00221	40.4	5.32	M+Na, M+K	C6H12O6	-1.37714	376219	457106	427206	422212	177645	1.33855e+06	309662	1.75207e+06	1.02214e+06	166152	302711	309622	360178	493067	435393	446944	385226	116141	521427	103420	544712	413033	386538
1.29_235.0452m/z	235.045	1.29435	neg	Succinic acid	HMDB0000254	Organic acids and derivatives	Carboxylic acids and derivatives	Dicarboxylic acids and derivatives	C00042	40.4	6.41	2M-H	C4H6O4	-2.98117	4478.86	5005.15	4860.79	4832.91	6.03379e-07	503.62	23.9279	6.03379e-07	4.25126	25.409	31.1054	28766.8	29012.6	27065.5	2.3024	6.03379e-07	6.03379e-07	4096.01	5.15262	6.03379e-07	6.03379e-07	1952.74	6.03379e-07
4.40_509.2823m/z	509.282	4.40167	pos	Isodesmosine	HMDB0000739	Organic acids and derivatives	Carboxylic acids and derivatives	Tetracarboxylic acids and derivatives		40.4	19.9	M+H-H2O	C24H40N5O8+	-3.98157	22892.3	24871.8	22521.9	22407.6	6.03379e-07	1395.26	2684.81	6668.78	3177.33	1250.67	3916.1	2616.39	2080.9	3530.29	97855.9	263766	190907	170653	2975.83	1730.57	5847.7	4329.76	1961.01
7.09_188.2007m/z	188.201	7.08842	pos	Undecanal	HMDB0030941	Organic oxygen compounds	Organooxygen compounds	Carbonyl compounds		40.3	6.95	M+NH4	C11H22O	-1.25973	1244.34	1277.56	1216.44	1184.33	861.172	781.27	1097.48	3130.67	1868.65	792.724	610.846	405.342	1078.88	281.64	3840.7	3370.12	254.254	66.8076	3026.43	927.937	1736.57	528.317	78.2874
9.28_135.0804m/z	135.08	9.27522	pos	1-Phenyl-1-propanone	HMDB0032623	Organic oxygen compounds	Organooxygen compounds	Carbonyl compounds		40.3	4.23	M+H	C9H10O	-0.480411	29104.9	30936.5	30758	29334.5	48066.8	55378.4	45265.6	40874.3	53193.5	58040.7	49895.9	49682.4	65635.2	54992.3	52276.3	60752	50589.2	37063.5	71315.1	57213.2	96773.2	114406	32826
1.11_151.0248m/z	151.025	1.10668	neg	Glycolic acid	HMDB0000115	Organic acids and derivatives	Hydroxy acids and derivatives	Alpha hydroxy acids and derivatives	C03547	40.2	3.7	2M-H	C2H4O3	-0.0414215	3239.78	3510.15	2992.05	3537.66	7964.03	6.03379e-07	4450.62	21700.6	2852.91	50993.4	33347.7	15387.3	17502.9	10596.8	105.081	1720.52	1904.88	743.463	1173.46	17758.5	6.03379e-07	106.632	10806.4
1.94_224.0758m/z	224.076	1.9415	pos	Homocitric acid	HMDB0003518	Organic acids and derivatives	Carboxylic acids and derivatives	Tricarboxylic acids and derivatives	C01251	40.2	11.3	M+NH4	C7H10O7	-3.45087	29915.6	58215.1	43024.9	32276	256745	224559	130440	105518	120662	103279	74946.7	72619.6	83876.2	72545	331122	296212	195589	92414.5	133322	98692.3	166432	153361	40046.3
13.91_184.9853m/z	184.985	13.9149	pos	Oxoglutaric acid	HMDB0000208	Organic acids and derivatives	Keto acids and derivatives	Gamma-keto acids and derivatives	C00026	40.2	9.81	M+K	C5H6O5	4.36452	381896	341335	382813	420431	450069	539072	407321	449789	373287	651970	514135	544094	881301	712529	598342	590942	493757	296449	775723	614161	1.1541e+06	1.42372e+06	404077
5.31_249.0876m/z	249.088	5.30902	neg	L-Tryptophan	HMDB0000929	Organoheterocyclic compounds	Indoles and derivatives	Indolyl carboxylic acids and derivatives	C00078	40.2	5.52	M+FA-H	C11H12N2O2	-2.45892	4331.43	4373.97	4044.96	5592.58	6.03379e-07	916.177	837.451	6.03379e-07	337.741	39.2689	6.03379e-07	4061.07	100.8	613.483	6.03379e-07	3048.47	6.03379e-07	38.6998	542.835	6.03379e-07	47.7493	6.03379e-07	6.03379e-07
6.50_255.0648m/z	255.065	6.4984	pos	Naringenin	HMDB0002670	Phenylpropanoids and polyketides	Flavonoids	Flavans	C00509	40.2	5.66	M+H-H2O	C15H12O5	-1.3768	9377.5	10941	9657.8	9411.49	296.984	14925.1	21769	224.147	11780.6	4953.79	1693.93	31143	28117.7	62800.8	1050.43	13772.9	4184.59	866.516	7901.23	769.378	6925.1	125.771	1296.22
12.61_508.3757m/z	508.376	12.607	pos	LysoPC(P-18:0)	HMDB0013122	Lipids and lipid-like molecules	Glycerophospholipids	Glycerophosphocholines	C04230	40	8.12	M+H	C26H54NO6P	-0.901953	26060.5	34331.8	29412.2	27683.6	36144	15301.1	39266.4	3030.28	6.03379e-07	9218.34	17105.7	7152.58	6.03379e-07	6.03379e-07	58009.8	31164.6	155839	263826	16939.7	47511.1	14650.8	6.03379e-07	9395.81
6.62_164.1069m/z	164.107	6.61645	pos	2-Methyl-3-phenyl-2-propenal	HMDB0031566	Phenylpropanoids and polyketides	Cinnamaldehydes	Unclassified		40	3.2	M+NH4	C10H10O	-0.82445	11391.3	12985.5	12413.6	12343.3	22540	26209.2	19615.5	13031.8	24977.6	25113.7	20703.8	23215.7	30962.8	25120.3	27010.3	28110	22433.8	15069.5	30169.3	25502	42327.9	49453.2	13826.7
4.75_443.1205m/z	443.121	4.74858	neg	5-(3',4'-dihydroxyphenyl)-gamma-valerolactone-3'-O-glucuronide	HMDB0029190	Benzenoids	Phenol ethers	Unclassified		39.9	4.49	M+FA-H	C18H22O10	2.59165	56852.3	56880.9	52474.9	60702.2	148110	37916	7927.53	43472.2	43325	97558.9	9921.44	54051.7	57140.5	114048	14284.2	2668.47	4530.46	78043.1	46616.5	8803.24	14364.5	5387.82	1833.19
5.59_202.0500m/z	202.05	5.59452	neg	Indolepyruvate	HMDB0060484	Organoheterocyclic compounds	Indoles and derivatives	Indolyl carboxylic acids and derivatives	C00331	39.9	8.24	M-H	C11H9NO3	-4.70441	20979.5	21799	19545.3	24793.7	5486.36	6308.89	11293.9	29131.2	6180.06	5681.26	16044.8	13945.2	5989.2	10233	1567.91	1742.85	4563.03	13251.8	9517.57	25594.5	29.1852	75.5423	43485.4
10.87_339.3001m/z	339.3	10.8671	pos	Alpha-Linolenoyl ethanolamide	HMDB0013624	Organic nitrogen compounds	Organonitrogen compounds	Amines	C13828	39.8	6.7	M+NH4	C20H35NO2	-1.68207	17323.7	16257.6	18171.8	18410.2	7638.49	12709	10074.9	19278.9	22806.7	15258.1	6177.27	26627.5	25559.6	28053.5	20202.7	27161.4	10441.9	25598.3	14604.4	14111.1	12645.6	58868.5	10430.4
7.40_202.2162m/z	202.216	7.40213	pos	Lauric aldehyde	HMDB0033933	Organic oxygen compounds	Organooxygen compounds	Carbonyl compounds	C02278	39.8	2.81	M+NH4	C12H24O	-1.63772	34700.9	35267.1	35243.3	33766.3	1492.95	1445.69	1493.21	1661.53	1665.66	1785.93	1348.07	106786	134428	132600	2550.57	1433.06	1854.57	217979	2504.53	2159.43	3334.69	401639	955.502
0.12_127.0865m/z	127.087	0.1152	pos	4-Aminophenol	HMDB0001169	Benzenoids	Benzene and substituted derivatives	Aniline and substituted anilines	C02372	39.7	0.688	M+NH4	C6H7NO	-0.541986	60247.9	80016.2	78031	66523.2	218733	226570	172160	94950.5	173531	148298	117814	118220	76012.1	132894	241591	289650	200958	128115	204631	158078	237975	216038	71776.4
1.52_359.1222m/z	359.122	1.52283	neg	Paraxanthine	HMDB0001860	Organoheterocyclic compounds	Imidazopyrimidines	Purines and purine derivatives	C13747	39.7	0	2M-H	C7H8N4O2	0.122513	1064.37	1186.2	1131.99	546.303	459.591	726.041	941.852	2231.98	1036.74	289.343	508.062	544.685	235.44	317.09	232.535	219.326	400.865	792.605	348.116	236.71	89.6058	6.03379e-07	1213.18
10.72_299.3053m/z	299.305	10.7179	pos	Oleamide	HMDB0002117	Lipids and lipid-like molecules	Fatty Acyls	Fatty amides	C19670	39.7	4.69	M+NH4	C18H35NO	-1.50899	99385.2	76783.3	80090.5	74056.3	87634.6	104511	84142.2	75739.1	20438.7	65330.9	49124	25907.5	3998.84	8764.37	87573.6	90531.3	310555	22788.7	104741	124937	108551	24532.8	15175.9
3.43_142.0267n	143.034	3.42953	pos	cis,cis-Muconic acid	HMDB0006331	Lipids and lipid-like molecules	Fatty Acyls	Fatty acids and conjugates	C02480	39.7	0	M+H-H2O, M+H	C6H6O4	0.596412	19404.1	21828.8	19376.1	19397.7	35004.7	41781.8	28816	36212.1	38494	35532.7	27676	28485.2	38712.4	36578.3	46495.8	43633.3	36404.9	27019.7	44912.4	32157.2	52645.1	63791.2	23280.4
4.10_132.0808m/z	132.081	4.10455	pos	3-Methylindole	HMDB0000466	Organoheterocyclic compounds	Indoles and derivatives	Indoles	C08313	39.7	0	M+H	C9H9N	0.0531114	412.993	443.038	407.373	432.052	478.232	74.1739	694.273	221.447	191.811	765.311	767.787	326.473	214.214	199.207	353.022	162.321	310.456	630.142	305.448	585.57	65.7718	152.036	1149.87
5.23_192.0656m/z	192.066	5.22513	neg	3-Methoxytyrosine	HMDB0001434	Organic acids and derivatives	Carboxylic acids and derivatives	Amino acids, peptides, and analogues		39.7	6.38	M-H2O-H	C10H13NO4	-4.8498	8690.12	8198.33	7866.46	10580.9	1787.45	6293.31	32812.1	12466.8	4185.25	1205.7	7487.48	6403.26	2741.47	4536.76	2224.03	8752.36	2440.41	1138.26	4096.55	2571.28	1456.13	757.66	7386.28
9.57_244.2632m/z	244.263	9.56848	pos	2-Pentadecanone	HMDB0031081	Organic oxygen compounds	Organooxygen compounds	Carbonyl compounds		39.7	4.36	M+NH4	C15H30O	-1.49534	4750.51	4483.51	4682.61	4831.23	4980.59	3336.79	4368.8	3817.91	2987.68	4008.97	3199.5	4406.38	2925.57	2425.38	4795.54	4668.08	11748.1	23101.3	5830.4	5506.23	6163.82	11561.3	2778.71
10.18_338.9882m/z	338.988	10.1805	neg	D-Glyceraldehyde 3-phosphate	HMDB0001112	Organic oxygen compounds	Organooxygen compounds	Carbohydrates and carbohydrate conjugates	C00118	39.6	0.276	2M-H	C3H7O6P	-1.83105	48200.7	49632.8	48742.3	42843.1	49603	54574.5	51048	51073.6	55625	51282.9	48232.6	47535.5	55088.6	54750	51201.1	54490.5	51342.7	54745.1	56594	54817.5	55652.9	53059.3	42722.8
11.09_280.2631m/z	280.263	11.0906	pos	Palmitoleoyl Ethanolamide	HMDB0013648	Organic nitrogen compounds	Organonitrogen compounds	Amines		39.6	3.79	M+H-H2O	C18H35NO2	-1.34151	17432.7	17973.2	17998.1	17369.8	16707.3	26594	14132.8	31645.7	30101.1	24402.8	7837.05	21817.8	18976.8	24863.3	41586.1	59117.5	25080.3	53165.6	23334.3	21858.6	18642.9	38404.5	17281.6
11.30_298.3464m/z	298.346	11.3002	pos	8-Isoprostane	HMDB0004659	Hydrocarbons	Saturated hydrocarbons	Cycloalkanes	C13809	39.6	4.42	M+NH4	C20H40	-1.57901	43187.5	45650.2	43894.8	43497.6	52392.9	39595.8	26645.8	3706.34	6.03379e-07	18592.9	21147.1	132.672	6.03379e-07	6.03379e-07	40260.3	38692.1	159831	3851.83	35728.2	57521.8	50789.9	6.03379e-07	7550.54
4.58_265.0827m/z	265.083	4.57775	neg	5-Hydroxy-L-tryptophan	HMDB0000472	Organoheterocyclic compounds	Indoles and derivatives	Tryptamines and derivatives	C00643	39.6	17	M+FA-H	C11H12N2O3	-1.39788	803.153	853.959	768.042	726.504	6.03379e-07	1620.17	264.799	6.03379e-07	702.734	6.03379e-07	150.382	161.85	52.3136	120.363	250.676	415.677	306.682	6.03379e-07	6.03379e-07	38.8702	6.03379e-07	6.03379e-07	6.03379e-07
5.37_190.0497m/z	190.05	5.3672	pos	1-Nitro-5,6-dihydroxy-dihydronaphthalene	HMDB0060328	Benzenoids	Naphthalenes	Nitronaphthalenes	C14801	39.6	4.72	M+H-H2O	C10H9NO4	-1.00104	3375.2	3571.69	3374.44	3555.12	3195.83	2938.7	5108.3	1628.33	4330.83	5417.85	7428.58	5949.81	5830.32	4839.7	1667.18	2781.39	1873.11	658.324	3654.52	5086.55	3939.85	4278.13	2685.09
7.66_167.1429m/z	167.143	7.66285	pos	Undecylenic acid	HMDB0033724	Lipids and lipid-like molecules	Fatty Acyls	Fatty acids and conjugates	C13910	39.6	0	M+H-H2O	C11H20O2	-0.858902	355.349	699.419	550.784	390.254	1184.24	1194.54	1002.96	796.711	1280.49	1179.63	903.155	862.551	1245.23	1079.2	1126.48	1205.67	864.188	551.103	1407.01	977.175	1910.11	1868.79	585.533
7.76_187.0387m/z	187.039	7.76247	pos	Cysteic acid	HMDB0002757	Organic acids and derivatives	Carboxylic acids and derivatives	Amino acids, peptides, and analogues	C00506	39.6	10.8	M+NH4	C3H7NO5S	2.51436	2603.78	2489.15	2623.9	2381.51	361.296	6.03379e-07	974.248	104.591	480.188	161.079	168.136	556.17	674.605	145.948	181.362	1115.27	1222.93	185.784	179.603	1199.44	273.291	112.863	131.659
9.17_315.1810m/z	315.181	9.1674	neg	3-Oxovalproic acid	HMDB0060685	Organic acids and derivatives	Keto acids and derivatives	Short-chain keto acids and derivatives	C16652	39.6	0	2M-H	C8H14O3	-0.91844	579.685	872.1	1110.44	844.694	760.103	953.18	451.408	664.752	636.247	593.322	380.437	747.645	702.154	492.756	719.389	782.519	604.647	612.987	994.133	1061.46	1179.82	651.333	467.931
1.08_191.1036m/z	191.104	1.07708	neg	L-Lysine	HMDB0000182	Organic acids and derivatives	Carboxylic acids and derivatives	Amino acids, peptides, and analogues	C00047	39.5	0	M+FA-H	C6H14N2O2	-0.772887	376676	410837	389366	210121	196152	594768	304569	700252	572857	212371	282532	248945	268782	386998	268994	202944	324847	129864	361915	136935	172974	119556	267408
1.48_188.0916m/z	188.092	1.47928	pos	2-Keto-6-acetamidocaproate	HMDB0012150	Organic acids and derivatives	Keto acids and derivatives	Medium-chain keto acids and derivatives	C05548	39.5	0	M+H	C8H13NO4	-0.851551	9947.63	11976.1	9884.16	9395.28	18036.9	25216.2	15406.8	18771.3	23509.1	17806.8	13153.6	15547.1	22159.7	17680.2	22677.4	18980	18310	10972.1	22367.1	17484	26366.7	32587.1	10397.1
1.61_177.0545m/z	177.054	1.60737	pos	trans-Ferulic acid	HMDB0000954	Phenylpropanoids and polyketides	Cinnamic acids and derivatives	Hydroxycinnamic acids and derivatives	C01494	39.5	0	M+H-H2O	C10H10O4	-0.675802	321.157	508.375	421.267	506.911	1216.28	1018.42	873.767	674.412	1244.56	937.547	768.782	986.727	1434.48	1104.47	1561.07	1229.69	979.725	627.922	1110.73	1039.96	1635.3	2270.16	440.027
1.71_257.0775m/z	257.078	1.70833	neg	Pyroglutamic acid	HMDB0000267	Organic acids and derivatives	Carboxylic acids and derivatives	Amino acids, peptides, and analogues	C01879	39.5	0	2M-H	C5H7NO3	-1.44116	1222.1	1136.08	1218.7	1266.47	521.462	1052.05	1090.95	2423.14	923.523	576.15	855.857	881.267	340.377	765.933	177.117	75.1448	255.606	177.913	589.707	455.284	205.139	6.03379e-07	2617.36
11.32_239.0668m/z	239.067	11.3227	neg	Ribothymidine	HMDB0000884	Nucleosides, nucleotides, and analogues	Pyrimidine nucleosides	Unclassified		39.5	5.89	M-H2O-H	C10H14N2O6	-2.16406	4986.87	6237.33	5720.01	5468.93	2967.94	3023.87	5589.76	3210.47	3018.59	3301.05	3049.31	8080.63	3086.59	2556.97	1371.29	2098.29	2967.78	4338.78	2259.26	3327.67	10245.1	4420.64	1325.74
3.45_125.0710m/z	125.071	3.44615	pos	Methylimidazole acetaldehyde	HMDB0004181	Organoheterocyclic compounds	Azoles	Imidazoles	C05827	39.5	0	M+H	C6H8N2O	0.558246	1656.9	1940.75	1643.82	1539.08	4700.3	4620.34	3227.92	3285.9	4143.12	3867.35	2836.31	3023.28	4078.03	3490.47	6281.79	5914.06	4268.01	2924.39	4112.41	3418.26	5268.62	6420.41	1741.07
4.22_200.0472m/z	200.047	4.2183	pos	Tryptophanol	HMDB0003447	Organoheterocyclic compounds	Indoles and derivatives	Indoles	C00955	39.5	0.0484	M+K	C10H11NO	-0.399622	1.00297e+07	9.91912e+06	9.90465e+06	1.0074e+07	1.1616e+07	9.86984e+06	9.70879e+06	7.71759e+06	1.14083e+07	1.02708e+07	7.92334e+06	1.09146e+07	1.09771e+07	1.12043e+07	1.16288e+07	1.54245e+07	1.01793e+07	5.87121e+06	1.23533e+07	9.46571e+06	2.18774e+07	1.95752e+07	6.45171e+06
4.61_135.0299m/z	135.03	4.61227	neg	L-Lactic acid	HMDB0000190	Organic acids and derivatives	Hydroxy acids and derivatives	Alpha hydroxy acids and derivatives	C00186	39.5	0	M+FA-H	C3H6O3	0.383808	1035.47	1060.65	877.129	989.384	948.792	827.837	692.069	1113.22	680.827	1070.28	689.664	1400.89	956.612	1451.33	693.323	483.982	634.533	811.013	852.376	681.543	489.662	528.81	640.554
5.08_235.1802m/z	235.18	5.07812	pos	Lidocaine	HMDB0014426	Benzenoids	Benzene and substituted derivatives	Xylenes	C07073	39.5	6.13	M+H	C14H22N2O	-1.23875	5717.9	6581	6062.91	6068.35	6832.34	13999.9	7743.8	6061.47	37232.3	3281.19	3920.16	9136.23	11078.3	26966.8	9385.86	8405.25	3363.67	5216.59	5868.2	2324.51	14884.4	13429.2	936.021
5.51_305.0776m/z	305.078	5.51198	neg	3-Hydroxyanthranilic acid	HMDB0001476	Benzenoids	Benzene and substituted derivatives	Benzoic acids and derivatives	C00632	39.5	0	2M-H	C7H7NO3	-1.07132	528.809	429.808	550.571	698.343	368.204	302.313	698.143	195.804	521.182	398.603	387.996	415.423	115.244	461.874	6.03379e-07	6.03379e-07	6.03379e-07	99.9189	428.582	439.062	6.03379e-07	6.03379e-07	1576.23
9.90_338.9882m/z	338.988	9.89543	neg	D-Fructose 2,6-bisphosphate	HMDB0001047	Organic oxygen compounds	Organooxygen compounds	Carbohydrates and carbohydrate conjugates	C00665	39.5	4.3	M-H	C6H14O12P2	-1.77348	29367.4	29584.5	30709.8	28521.8	33041.8	34480.6	33918.2	33162.2	35589.7	34705.4	31533	30125.5	37867.4	31030	35659	34403.2	33470.5	34887	35771.6	33199.2	36207.9	38153.8	28164.1
0.25_128.1203n	129.127	0.254	pos	2-Octanone	HMDB0031294	Organic oxygen compounds	Organooxygen compounds	Carbonyl compounds		39.4	0	M+H-H2O, M+H	C8H16O	1.44091	87234.2	91841.3	90195	91042.6	176956	185835	141328	139507	163944	179115	143196	153872	221633	167671	197933	216610	170737	123059	199232	166544	280228	319038	101789
0.40_108.0201m/z	108.02	0.403117	neg	1-Methyl-4-nitroimidazole	HMDB0060659	Organoheterocyclic compounds	Azoles	Imidazoles	C16621	39.4	0	M-H2O-H	C4H5N3O2	-1.80585	13763	13547.1	15294.4	12418.9	15012.1	16367.1	15162.7	14854.2	16922.6	15401.6	13730.6	12901.3	16558.4	16388.3	16875.5	15957.4	16696.2	18809.5	16863.6	15558.3	14835.4	15168.5	12293.9
0.41_128.0317m/z	128.032	0.406683	pos	L-Serine	HMDB0000187	Organic acids and derivatives	Carboxylic acids and derivatives	Amino acids, peptides, and analogues	C00065	39.4	0	M+Na	C3H7NO3	-0.954773	112681	95618.2	102656	115510	140980	165930	131643	144892	167656	189342	159369	184803	278314	207728	154690	174791	152828	116953	210503	184122	318986	368784	122004
0.51_161.0595m/z	161.06	0.514583	pos	Naphthalene-1,2-diol	HMDB0060497	Benzenoids	Naphthalenes	Naphthols and derivatives	C03012	39.4	0	M+H	C10H8O2	-1.27444	396.213	537.871	527.488	427.701	551.028	677.341	615.977	465.834	1207.29	943.501	578.895	941.015	830.589	1268.19	306.266	864.589	557.543	675.191	1017.12	950.205	1644.41	1996.98	355.593
0.84_191.1036m/z	191.104	0.8365	neg	D-Lysine	HMDB0003405	Organic acids and derivatives	Carboxylic acids and derivatives	Amino acids, peptides, and analogues	C00739	39.4	0	M+FA-H	C6H14N2O2	-1.21095	536631	658270	629349	582249	305976	909666	636012	1.41422e+06	1.03825e+06	218049	646539	462477	406381	559831	521914	350672	389889	244080	519282	156063	239468	113211	849707
1.71_202.0708m/z	202.071	1.70537	pos	4-O-Methylgallic acid	HMDB0013198	Benzenoids	Benzene and substituted derivatives	Benzoic acids and derivatives		39.4	0	M+NH4	C8H8O5	-1.31859	504.493	517.286	444.081	457.385	800.075	1431.64	960.023	936.928	1057.04	929.687	622.185	701.824	1228.59	945.258	980.289	694.43	1242.16	598.483	1007.28	718.481	1105.7	1941.75	575.115
12.56_586.5187m/z	586.519	12.5599	pos	Ceramide (d18:1/9Z-18:1)	HMDB0004948	Lipids and lipid-like molecules	Sphingolipids	Ceramides	C00195	39.4	1.95	M+Na	C36H69NO3	3.09328	26570.5	26099.1	25912.1	26127.2	46.9685	29.6885	30.3936	4.21783	6.03379e-07	4.85901	317.036	91087.8	16168.7	1291.21	116.257	42.5607	2073.26	1.36488e+06	9.01279	867.208	0.0319447	10021.7	14.0068
15.10_338.9884m/z	338.988	15.096	neg	Dihydroxyacetone phosphate	HMDB0001473	Organic oxygen compounds	Organooxygen compounds	Carbohydrates and carbohydrate conjugates	C00111	39.4	0	2M-H	C3H7O6P	-1.0071	38170.3	41816	43820.5	36586.8	44635.9	43539	41030.3	43185.5	41334.9	41817.1	41763.4	38372.3	48041.6	44459.9	42697.7	44973.4	42729.9	46419.1	47764.4	44699.9	45852.9	46748.6	32524.4
2.31_202.0708m/z	202.071	2.30972	pos	3,4-Dihydroxymandelic acid	HMDB0001866	Benzenoids	Phenols	Benzenediols	C05580	39.4	0	M+NH4	C8H8O5	-1.24836	605.957	558.751	623.572	615.646	664.937	1930.57	937.057	1017.82	1265.39	694.099	879.432	1015.3	1454.42	1005.74	1065	1081.16	1153.46	647.286	1351.47	750.168	1835.97	1878.5	704.312
4.53_142.0862m/z	142.086	4.5348	pos	4-Methylcatechol	HMDB0000873	Benzenoids	Phenols	Benzenediols	C06730	39.4	0	M+NH4	C7H8O2	-0.269073	15620.8	16900.5	16419.6	16473	39127.6	42288.5	31029.5	25913.4	38307.1	37904	28975.8	32351.6	45410.1	37894.7	50683.5	55435.4	42206.1	24718.8	49157.5	35884.2	71066.6	84439.4	14899.3
6.63_261.1231m/z	261.123	6.63327	pos	N1-(alpha-D-ribosyl)-5,6-dimethyl-benzimidazole	HMDB0011112	Nucleosides, nucleotides, and analogues	Benzimidazole ribonucleosides and ribonucleotides	Unclassified	C05775	39.4	0	M+H-H2O	C14H18N2O4	-0.825797	262.325	354.613	322.648	254.224	6.03379e-07	495.288	878.626	48.2192	0.0605357	6.03379e-07	85.9341	39.0364	67.1862	6.03379e-07	6.03379e-07	786.774	6.03379e-07	6.03379e-07	0.0445257	43.4735	6.03379e-07	6.03379e-07	133.536
7.65_205.1948m/z	205.195	7.64663	pos	Farnesol	HMDB0004305	Lipids and lipid-like molecules	Prenol lipids	Sesquiterpenoids	C06081	39.4	0	M+H-H2O	C15H26O	-1.0318	521.313	606.244	557.706	617.769	868.034	1150.44	1010.74	820.694	1126.01	1114.16	1140.36	795.775	1400.18	1240.28	756.964	1215.5	904.604	456.004	1603.43	1009.03	2102.48	1868.24	592.294
9.18_350.9888m/z	350.989	9.18437	neg	Sedoheptulose 1,7-bisphosphate	HMDB0060274	Organic oxygen compounds	Organooxygen compounds	Carbohydrates and carbohydrate conjugates	C00447	39.4	0	M-H2O-H	C7H16O13P2	0.0473644	2537.03	2217.07	1891.67	2439.01	2008.97	3276.32	2824.52	2757.91	2388.31	2540.61	2660.47	2425.12	3019.64	2279.23	2858.37	3172.01	2714.12	2975.04	2940.68	2801.76	2795.73	3644	2499.59
0.37_205.1948m/z	205.195	0.36505	pos	(-)-alpha-Bisabolol	HMDB0036197	Lipids and lipid-like molecules	Prenol lipids	Sesquiterpenoids	C09621	39.3	0	M+H-H2O	C15H26O	-1.25906	86556.9	91937.2	89943.2	86375.7	173462	180487	141063	150459	170058	173054	138029	143017	225176	159230	184989	210583	178056	119468	193737	164068	271997	307629	96094.1
0.41_130.0995n	113.096	0.406683	pos	Heptanoic acid	HMDB0000666	Lipids and lipid-like molecules	Fatty Acyls	Fatty acids and conjugates	C17714	39.3	0	M+H-H2O, M+Na	C7H14O2	1.28855	64244.1	74733.6	72918.4	68140.1	147890	148934	108178	106774	147174	137746	107835	129333	179868	132787	170245	176869	137904	94483.5	154408	127637	225469	276768	79546.5
0.41_140.1203n	123.117	0.406683	pos	2-Nonenal	HMDB0031269	Organic oxygen compounds	Organooxygen compounds	Carbonyl compounds		39.3	0	M+H-H2O, M+H	C9H16O	1.16346	71318.4	72497.9	78934	75705.4	126166	137806	105643	107793	134752	135148	112879	142314	206951	151478	144396	158996	129005	93544.2	155206	131242	226090	306174	90117.9
0.53_135.0441m/z	135.044	0.530333	pos	p-Hydroxyphenylacetic acid	HMDB0000020	Benzenoids	Phenols	1-hydroxy-2-unsubstituted benzenoids	C00642	39.3	0	M+H-H2O	C8H8O3	0.0202661	1188.13	1198.41	1438.4	1324.01	1866.78	1542.04	1773.6	1371.08	3301.46	2589.65	2053.45	2937.95	3130.81	2355.66	1903.46	2352.17	1417.06	1542.29	2894.93	3133.24	4531.87	6249.7	1564.37
1.48_155.0813m/z	155.081	1.47928	pos	Trigonelline	HMDB0000875	Alkaloids and derivatives	Unclassified	Unclassified	C01004	39.3	0	M+NH4	C7H7NO2	-1.37237	1270.49	1066.81	836.487	1045	1789.48	1564.02	1224.79	1990.33	1621.8	1949.32	1659.68	1662.16	2157.79	1744.24	2135.64	2069.22	1620.06	1823.68	2484.07	1623.1	1993.1	2223.29	1716.03
1.69_299.0613m/z	299.061	1.68892	pos	Flutamide	HMDB0014642	Benzenoids	Benzene and substituted derivatives	Trifluoromethylbenzenes	C07653	39.3	0	M+Na	C11H11F3N2O3	-0.34298	2606.49	2836.11	2974.87	2638.21	4493.32	3842.36	4162.87	3403.38	4089.42	6375.08	4133.04	4028.51	6004.92	4734.8	4573.63	4993.71	3769.02	3413.26	5838.54	4757.28	8117.99	11189.9	2200.86
4.06_132.0444m/z	132.044	4.05555	pos	5,6-Dihydroxyindole	HMDB0004058	Organoheterocyclic compounds	Indoles and derivatives	Hydroxyindoles	C05578	39.3	0	M+H-H2O	C8H7NO2	0.112831	187.174	185.037	205.127	173.701	6.03379e-07	396.154	671.764	56.3514	163.709	34.353	14.0764	151.508	45.5877	136.771	6.03379e-07	243.493	155.081	15.3116	43.1706	6.03379e-07	32.6427	149.832	119.675
5.21_165.1273m/z	165.127	5.21388	pos	trans-Jasmone	HMDB0031454	Organic oxygen compounds	Organooxygen compounds	Carbonyl compounds		39.3	0	M+H	C11H16O	-0.494824	339.135	425.872	382.827	372.78	1736.53	1647.95	1156.87	827.183	1327.26	1268.74	880.422	995.515	1674.73	1279.19	2382.18	2485.22	1615.99	329.341	2219.56	735.211	2634.3	3262.52	218.29
5.55_120.0809m/z	120.081	5.55483	pos	Tyramine	HMDB0000306	Benzenoids	Benzene and substituted derivatives	Phenethylamines	C00483	39.3	0	M+H-H2O	C8H11NO	0.844151	128.56	153.677	112.284	83.2669	104.482	174.078	99.1432	6.03379e-07	116.142	136.429	107	163.271	134.987	150.571	44.235	209.702	142.042	61.8322	177.091	51.1182	152.339	218.925	137.592
6.12_152.9957m/z	152.996	6.12412	neg	Glycerol 3-phosphate	HMDB0000126	Lipids and lipid-like molecules	Glycerophospholipids	Glycerophosphates	C00093	39.3	0	M-H2O-H	C3H9O6P	-0.888662	1214.93	1058.37	1220.4	1090.22	1146.25	1376.49	1187.19	1235.67	1220.24	1092.73	1057.54	936.424	1189.27	1256.51	1432.29	833.721	1222.62	1352.96	1496.53	1148.95	1260.39	1066.07	1006.8
6.29_195.1377m/z	195.138	6.2928	pos	Traumatin	HMDB0037326	Lipids and lipid-like molecules	Fatty Acyls	Fatty acids and conjugates	C16309	39.3	0	M+H-H2O	C12H20O3	-1.30971	735.632	1245.19	1087.8	854.791	2624.32	2499.9	1982.19	529.462	2413.7	2344.43	1919.24	1509.74	2064.08	2104.19	3022.74	2901.59	2525.63	1364.7	2895.17	2226.11	3441.6	4068.77	1102.99
0.03_100.0760m/z	100.076	0.0319167	pos	L-Valine	HMDB0000883	Organic acids and derivatives	Carboxylic acids and derivatives	Amino acids, peptides, and analogues	C00183	39.2	0	M+H-H2O	C5H11NO2	2.69588	8506.57	11424	10843.4	9481.08	27702.3	29390.6	22268	12912.9	23731.8	20164.9	16535.9	16275.1	12814.5	20290.2	31088.9	36934.4	26140.6	17287.1	28607.1	21110.4	34062.6	29645.7	10015.6
0.16_143.1429m/z	143.143	0.156833	pos	2-Nonanone	HMDB0031266	Organic oxygen compounds	Organooxygen compounds	Carbonyl compounds		39.2	0	M+H	C9H18O	-1.13	29564.7	33151.9	31925.8	31940.8	64763.9	67494.8	50747.8	51081.9	58034.3	63038.5	50653.5	52770.5	73722.2	59013.9	73582.8	79724.7	63638.2	44308.6	72161.3	57739.6	101229	105998	35227.9
0.51_166.0629n	149.06	0.514583	pos	3-(3-Hydroxyphenyl)propanoic acid	HMDB0000375	Phenylpropanoids and polyketides	Phenylpropanoic acids	Unclassified	C11457	39.2	0	M+H-H2O, M+NH4	C9H10O3	-0.383431	3679.22	4497.09	4275.75	3993.17	8314.76	8697.95	5783.99	6584.57	11413.5	8854.64	6310.63	7740.39	11512.1	7857.82	11628.5	11010.6	7281.23	5659.38	8953.44	7880.84	15001.5	21352.3	4722.67
0.77_160.1331m/z	160.133	0.768283	pos	4-ene-Valproic acid	HMDB0013897	Lipids and lipid-like molecules	Fatty Acyls	Fatty acids and conjugates	C16648	39.2	0	M+NH4	C8H14O2	-0.897963	3067.52	3727.83	3715.85	6511.08	19542.9	16349.5	29475.2	21477.6	7013.93	17682.6	15710.4	10748.2	21795.1	5943.94	11365.1	5210.24	23664.3	4328	15731.5	7532.87	17353.8	26209.9	12682.3
1.22_284.0985m/z	284.099	1.2183	pos	8-Hydroxy-deoxyguanosine	HMDB0003333	Nucleosides, nucleotides, and analogues	Purine nucleosides	Purine 2'-deoxyribonucleosides		39.2	1.05	M+H	C10H13N5O5	-1.4968	932483	924959	954895	956799	1.13143e+06	1.04574e+06	1.16386e+06	609128	1.24606e+06	1.52271e+06	1.21249e+06	1.30637e+06	1.14517e+06	1.1303e+06	682681	415212	558936	554732	965011	1.25994e+06	684999	617811	1.67245e+06
1.42_251.0782m/z	251.078	1.42035	neg	Thymine	HMDB0000262	Organoheterocyclic compounds	Diazines	Pyrimidines and pyrimidine derivatives	C00178	39.2	0	2M-H	C5H6N2O2	-1.54868	1324.14	1283.76	968.108	1224.94	584.817	865.821	606.831	1128.91	171.854	1536.5	544.379	589.769	399.972	713.742	225.629	85.9042	185.201	488.947	339.389	492.084	6.03379e-07	6.03379e-07	1418.93
1.46_146.0810m/z	146.081	1.463	pos	Allysine	HMDB0001263	Organic acids and derivatives	Carboxylic acids and derivatives	Amino acids, peptides, and analogues	C04076	39.2	0	M+H	C6H11NO3	-0.884759	11054.3	10053	10034.2	9877.51	10712.5	20085.9	10570.6	22088.6	18262.1	12500.7	10128.5	12599.6	14210.2	18180.4	13027.5	12128.3	11126.3	11975.4	14375.4	8658.13	17394.8	16540.2	18065.8
10.97_315.2537m/z	315.254	10.9692	neg	Pelargonic acid	HMDB0000847	Lipids and lipid-like molecules	Fatty Acyls	Fatty acids and conjugates	C01601	39.2	0	2M-H	C9H18O2	-1.14305	1473.03	1483.27	1581.25	2831.56	1636.78	2285.83	2384.5	2425.22	2344.86	2710.68	2246.83	3057.17	2651.57	3673.69	1992.97	2228.16	2692.36	1824.38	3744.97	3106.83	3280.13	3136.49	2563.54
12.32_560.5035m/z	560.503	12.3244	pos	Ceramide (d18:1/16:0)	HMDB0004949	Lipids and lipid-like molecules	Sphingolipids	Ceramides	C00195	39.2	2.52	M+Na	C34H67NO3	3.99313	10589.9	10478.2	10617.6	9964.38	6.03379e-07	126.016	6.03379e-07	202.629	6.03379e-07	794.745	6.03379e-07	26241.2	4042.46	401.782	201.387	6.03379e-07	1066.55	652449	314.434	1101.08	477.534	6709.8	235.708
12.42_338.9884m/z	338.988	12.4197	neg	Fructose 1,6-bisphosphate	HMDB0001058	Organic oxygen compounds	Organooxygen compounds	Carbohydrates and carbohydrate conjugates	C05378	39.2	0	M-H	C6H14O12P2	-1.06989	1687.08	1626.99	2078.06	1812.21	2212.8	2209.13	2439.34	1819.55	2034.14	2695.61	1887.66	2012.12	2388.71	1875.56	3685.75	2065.09	2316.38	2309.81	1887.84	2155.33	1913.11	2233.66	1649.44
13.89_190.1356n	208.169	13.886	pos	beta-Damascenone	HMDB0013804	Organic oxygen compounds	Organooxygen compounds	Carbonyl compounds		39.2	0	M+H-H2O, M+NH4	C13H18O	-0.921504	2421.11	1750.74	2581.19	2111.34	132.09	1220.72	6.03379e-07	294.763	6.03379e-07	515.049	156.36	151.865	804.882	979.615	2618.14	1706.58	4850.85	16404.2	1614.15	432.601	3194.7	1533.86	851.985
3.97_175.0964m/z	175.096	3.97073	pos	Suberic acid	HMDB0000893	Lipids and lipid-like molecules	Fatty Acyls	Fatty acids and conjugates	C08278	39.2	0	M+H	C8H14O4	-0.768395	1509.68	2211.26	1750.3	1540.32	6740.15	6439.61	3706.51	3899.95	4514.59	3732.92	3074.39	2586.01	3904.09	3508.82	9336.29	7889.64	5999.46	3165.66	4816.22	3539.93	6829.26	6938.29	1751.13
5.11_304.1147m/z	304.115	5.10595	neg	Linatine	HMDB0038516	Organic acids and derivatives	Carboxylic acids and derivatives	Amino acids, peptides, and analogues	C05939	39.2	0.189	M+FA-H	C10H17N3O5	-1.17757	7203.27	6578.17	7943.46	5246.42	6812.54	1244.83	5574.42	7696.89	2490.26	9039.52	4545.4	7275.02	1454.72	4110.34	457.168	296.503	332.217	4257.48	2350.37	10542.5	85.7639	6.03379e-07	4875.69
5.21_135.0299m/z	135.03	5.20895	neg	Hydroxypropionic acid	HMDB0000700	Organic acids and derivatives	Hydroxy acids and derivatives	Beta hydroxy acids and derivatives	C01013	39.2	0	M+FA-H	C3H6O3	0.215616	1338.44	1305.92	1324.9	1388.42	1106.91	1027.86	1239.66	1362.55	1261.73	1645.82	1142.96	1836.86	1146.68	1886.34	1052.37	956.954	937.403	1261.07	1181.46	1152.25	1023.55	1005.52	1157.7
5.85_251.1274m/z	251.127	5.84708	pos	Ubiquinone-1	HMDB0002012	Lipids and lipid-like molecules	Prenol lipids	Quinone and hydroquinone lipids	C00399	39.2	0	M+H	C14H18O4	-1.40681	321.132	475.236	476.04	528.61	1292.84	1446.27	1011.73	344.491	999.374	1239.73	910.469	1094.43	1484.78	1370.75	1508.27	1305.06	1216.79	531.446	1730.28	1205.77	2754.9	2689.29	520.889
6.02_209.0785m/z	209.078	6.02288	neg	D-Serine	HMDB0003406	Organic acids and derivatives	Carboxylic acids and derivatives	Amino acids, peptides, and analogues	C00740	39.2	0	2M-H	C3H7NO3	2.73571	839.199	950.858	946.061	831.464	742.508	1068.74	953.166	1020.58	819.959	772.764	862.921	866.408	927.26	1000.85	965.486	940.929	795.5	908.878	1074.82	950.405	1074.92	836.28	746.496
6.41_177.1636m/z	177.164	6.41238	pos	4-(2,6,6-Trimethyl-1-cyclohexen-1-yl)-2-butanone	HMDB0032913	Lipids and lipid-like molecules	Prenol lipids	Sesquiterpenoids	C03527	39.2	0	M+H-H2O	C13H22O	-0.905992	149.161	209.88	236.452	186.771	656.969	455.995	461.496	190.584	490.735	480.959	349.768	371.11	612.74	433.276	797.741	800.005	643.256	173.731	733.107	456.471	597.827	979.06	290.904
7.76_277.1013m/z	277.101	7.7624	neg	Methionyl-Phenylalanine	HMDB0028980	Organic acids and derivatives	Carboxylic acids and derivatives	Amino acids, peptides, and analogues		39.2	7.76	M-H2O-H	C14H20N2O3S	-1.07325	2168.85	2344.18	2186.96	2971.91	338.415	163.103	1141.87	6.03379e-07	6.03379e-07	987.759	2212.82	1324.43	219.226	6.03379e-07	99.5008	2453.33	918.744	2833.43	6.03379e-07	10041.7	6.03379e-07	6.03379e-07	2544.49
8.31_207.1741m/z	207.174	8.30693	pos	4-(1,1,3,3-Tetramethylbutyl)-phenol	HMDB0013825	Benzenoids	Benzene and substituted derivatives	Phenylpropanes	C14205	39.2	0	M+H	C14H22O	-1.08455	571.036	726.319	679.373	741.325	1318.06	1614.81	1088.53	953.01	1273.42	1541.06	1032.62	1122.86	1614.57	1133.25	1501.57	1604.24	1155.08	751.049	1648.16	1296.06	2548.57	2493.29	622.505
9.08_343.0193m/z	343.019	9.08233	neg	Beta-Glycerophosphoric acid	HMDB0002520	Lipids and lipid-like molecules	Glycerophospholipids	Glycerophosphates	C02979	39.2	0	2M-H	C3H9O6P	-2.31314	11655.4	12607.3	12593.9	11404.8	11991.6	15232.5	13522.3	13355.6	14970.5	13408.6	13398.1	12889.7	15887.9	13203.2	14506.8	13811.3	14776.7	15906.2	14777.3	13361.1	15092.5	13427.5	10349.2
0.02_149.0447m/z	149.045	0.0180333	pos	L-2-Hydroxyglutaric acid	HMDB0000694	Organic acids and derivatives	Hydroxy acids and derivatives	Short-chain hydroxy acids and derivatives	C03196	39.1	0	M+H	C5H8O5	1.67611	1978.22	2030.64	2171.63	2023.92	3912.87	3953.43	3082.61	3223.63	3988.5	3425.09	3046.74	3443.13	3690.75	3439.04	3408.01	5463.9	4248.95	2882.04	4708.9	3646.35	5354.57	6815.61	2450.44
0.02_166.1224m/z	166.122	0.0180333	pos	Pseudoephedrine	HMDB0001943	Benzenoids	Benzene and substituted derivatives	Phenylpropanes	C02765	39.1	0	M+H	C10H15NO	-1.34287	64219.1	35210	52040.5	66541.2	31538.2	41444.7	40098.2	39407	60922.9	77636	70676.7	94513.4	122702	120804	31703.4	43088.3	39792.9	40602.6	84091.3	78954.4	150048	188474	66869.6
0.12_105.0701m/z	105.07	0.1152	pos	2-Phenylethanol	HMDB0033944	Benzenoids	Benzene and substituted derivatives	Unclassified	C05853	39.1	0	M+H-H2O	C8H10O	2.13307	39833.6	32831.8	36250.6	40187.2	45462	52601.9	43619.4	42760.3	62371.9	66515.6	54994.9	63617.2	82885.1	73611.4	50687.4	57799.2	49018.6	38959.8	72132.2	63881.4	114120	135112	43461.9
0.27_283.2639m/z	283.264	0.265617	neg	Stearic acid	HMDB0000827	Lipids and lipid-like molecules	Fatty Acyls	Fatty acids and conjugates	C01530	39.1	0	M-H	C18H36O2	-1.33938	91062.6	86185.7	87616.6	54654.7	98073.2	99553	88856.4	81155.6	87199	75286.2	64417.9	56817	69545.8	69306.5	105074	100061	101848	89353.5	85971	75987.3	70062.7	66947.6	53126
0.28_255.2324m/z	255.232	0.2828	neg	1-Pentadecene	HMDB0031082	Hydrocarbons	Unsaturated hydrocarbons	Unsaturated aliphatic hydrocarbons		39.1	0	M+FA-H	C15H30	-2.54533	123207	119143	107768	61501.7	127977	127262	108060	100416	106801	88013.9	73053.1	63728.3	74436.3	72668.1	145071	130678	126842	105475	100233	85513.2	79579.2	76392.5	58394.9
0.45_118.1228m/z	118.123	0.45125	pos	4-Methylpentanal	HMDB0001318	Organic oxygen compounds	Organooxygen compounds	Carbonyl compounds	C02373	39.1	0	M+NH4	C6H12O	1.36127	332.173	343.625	425.897	398.454	140.381	225.656	425.979	207.584	558.143	732.875	547.434	677.32	783.91	898.499	235.007	299.183	274.019	484.861	751.392	599.08	1348.69	1802.55	320.507
0.45_183.1490m/z	183.149	0.45125	pos	Hordenine	HMDB0004366	Benzenoids	Benzene and substituted derivatives	Phenethylamines	C06199	39.1	0	M+NH4	C10H15NO	-0.970549	327.507	249.826	275.828	334.029	282.795	460.583	284.406	264.328	302.52	648.856	448.403	563.053	1031.42	601.962	253.459	496.989	304.238	378.659	710.877	562.791	1270.86	1212.04	297.331
0.52_135.0299m/z	135.03	0.520717	neg	Dihydroxyacetone	HMDB0001882	Organic oxygen compounds	Organooxygen compounds	Carbohydrates and carbohydrate conjugates	C00184	39.1	0	M+FA-H	C3H6O3	-0.416036	339.954	237.339	267.746	318.013	337.301	355.064	325.511	374.991	490.833	385.138	484.864	300.666	283.548	466.379	490.258	359.348	393.572	440.539	444.286	482.757	394.341	432.895	241.912
0.53_115.0391m/z	115.039	0.530333	pos	(S)-2-Acetolactate	HMDB0006855	Organic acids and derivatives	Keto acids and derivatives	Short-chain keto acids and derivatives	C06010	39.1	0	M+H-H2O	C5H8O4	1.34135	899.468	989.904	866.186	932.714	1709.75	1566.66	1607.27	1135.81	2022.04	2100.15	1380.03	1624.49	2019.87	2689.9	2103.02	2095.26	1931.02	1687.21	2446.24	2702.84	3398.58	5221.39	1074.13
0.75_113.0000m/z	113	0.754417	pos	Propionic acid	HMDB0000237	Organic acids and derivatives	Carboxylic acids and derivatives	Carboxylic acids	C00163	39.1	0	M+K	C3H6O2	0.759891	54903.2	52890.7	51523.7	53391	163775	62852	83211.4	28720.3	102250	196878	72945	135455	156355	127205	160698	197957	155857	286862	151646	204154	96752	123581	18126.1
0.78_249.0420m/z	249.042	0.780467	neg	Ciliatine	HMDB0011747	Organic acids and derivatives	Organic phosphonic acids and derivatives	Organic phosphonic acids	C03557	39.1	0	2M-H	C2H8NO3P	3.49105	3503.59	5219.95	4580.59	4417.78	3631.98	6.03379e-07	11690.2	2181.31	6.03379e-07	9927.93	12891.9	4846.33	6.03379e-07	6.03379e-07	8809.26	3472.04	8276.2	12812	411.264	6089.66	649.447	6.03379e-07	19932
1.19_132.0768m/z	132.077	1.19053	pos	N-Methylhydantoin	HMDB0003646	Organoheterocyclic compounds	Azolines	Imidazolines	C02565	39.1	0	M+NH4	C4H6N2O2	0.247808	1726.88	1411.97	2027.77	1744.71	682.24	2692.86	2033.29	5121.19	3287.91	535.458	1734.84	826.224	1035.36	1522.41	974.779	738.923	1031.58	367.778	2218.54	1332.77	1335.24	145.558	2114.5
1.19_143.0338m/z	143.034	1.19053	pos	Oxoadipic acid	HMDB0000225	Organic acids and derivatives	Keto acids and derivatives	Medium-chain keto acids and derivatives	C00322	39.1	0	M+H-H2O	C6H8O5	-0.549009	7681.62	7458.61	7797.56	8783.46	12608.1	20077.5	14725.8	23216.6	20679.8	14528.7	13289.9	12074.6	17177.4	16487.5	16949.8	15753.6	14397.5	10030.9	17318.6	12179.9	20889.7	21626.1	14916.1
1.49_259.0689m/z	259.069	1.49497	pos	N-Acetyl-b-glucosaminylamine	HMDB0001104	Organic oxygen compounds	Organooxygen compounds	Carbohydrates and carbohydrate conjugates	C01239	39.1	0	M+K	C8H16N2O5	-0.842078	6891.35	6638.62	7037.25	6023.47	1866.56	842.342	8510.07	722.152	1027.26	1881.88	9491.39	2077.28	1060.09	1059.74	812.584	1402.38	651.559	3362.6	421.93	25058	6.03379e-07	6.03379e-07	12422.1
1.67_158.0578n	159.065	1.67235	pos	Isopropylmaleate	HMDB0012241	Lipids and lipid-like molecules	Fatty Acyls	Fatty acids and conjugates	C02631	39.1	2.39	M+H-H2O, M+H	C7H10O4	-0.863213	299985	312107	316971	300493	581294	610974	467790	466990	546914	582434	493547	483246	700569	573391	633509	688793	545766	405590	685724	549009	945049	1.17639e+06	340316
1.76_215.1387m/z	215.139	1.75577	pos	Threoninyl-Isoleucine	HMDB0029064	Organic acids and derivatives	Carboxylic acids and derivatives	Amino acids, peptides, and analogues		39.1	1.52	M+H-H2O	C10H20N2O4	-1.19573	15110.3	14449	14161.1	14706.2	3002.81	9184.35	3487.8	16385.4	12125.4	1399.74	9553.84	28179	13861	15027.4	6404.97	15437.6	4921.18	53304.4	11047.6	8627.01	6383.08	11779.7	3098.9
1.78_279.0983m/z	279.098	1.7762	neg	Phenylalanyl-Aspartate	HMDB0028991	Organic acids and derivatives	Carboxylic acids and derivatives	Amino acids, peptides, and analogues		39.1	0	M-H	C13H16N2O5	-1.1432	1453.14	1193.22	1699.31	1162.15	1350.93	402.859	2172.69	4017.99	715.915	658.951	1321.06	2145.72	509.723	588.952	415.107	199.511	126.489	3063.73	375.282	548.958	220.736	219.388	1106.1
10.13_329.0046m/z	329.005	10.1256	pos	D-Sedoheptulose 7-phosphate	HMDB0001068	Organic oxygen compounds	Organooxygen compounds	Carbohydrates and carbohydrate conjugates	C05382	39.1	3.49	M+K	C7H15O10P	4.14447	12782.2	12884.8	14174.4	14626.6	21782.6	23459	19700.5	18219	22778.4	23161.1	20262.5	23795.6	30637.4	25345.3	23783.7	24713.6	22614.2	17057.9	29878.2	22457.7	38673.8	50253.9	14065.2
10.46_292.2267m/z	292.227	10.4631	pos	Nandrolone	HMDB0002725	Lipids and lipid-like molecules	Steroids and steroid derivatives	Estrane steroids	C07254	39.1	0	M+NH4	C18H26O2	-1.51659	917.259	941.297	723.09	914.784	525.399	178.33	901.612	686.78	304.124	443.312	882.902	1027.77	842.773	965.139	630.172	690.958	611.017	448.711	525.255	539.355	205.447	1432.92	254.673
15.95_111.0919m/z	111.092	15.9473	pos	Aniline	HMDB0003012	Benzenoids	Benzene and substituted derivatives	Aniline and substituted anilines	C00292	39.1	3.33	M+NH4	C6H7N	1.96968	6689.34	10588.1	9880.48	9163.49	16532.2	15450.5	10900.7	8144.93	6944.18	13131.3	12524.2	11549	20482.8	20059.1	42639.8	15525.9	15506	4568.88	20649.3	11972.5	44870.3	34795.3	8933.55
2.99_135.0299m/z	135.03	2.99118	neg	Glyceraldehyde	HMDB0001051	Organic oxygen compounds	Organooxygen compounds	Carbohydrates and carbohydrate conjugates	C02154	39.1	0	M+FA-H	C3H6O3	-0.314326	963.573	835.041	830.501	855.652	865.614	791.481	790.323	1020.37	889.169	809.175	823.628	1029.99	889.017	1127.77	787.65	708.131	629.779	1487.72	812.167	746.823	597.393	675.132	891.992
3.70_103.0393m/z	103.039	3.69832	pos	(S)-3,4-Dihydroxybutyric acid	HMDB0000337	Organic acids and derivatives	Hydroxy acids and derivatives	Beta hydroxy acids and derivatives		39.1	0	M+H-H2O	C4H8O4	2.61331	705.136	530.107	533.824	607.618	623.842	820.134	623.584	777.435	868.294	610.284	660.569	683.352	931.503	923.52	752.363	719.232	650.455	482.426	1092.68	731.022	1193.52	1563.64	1048.43
3.99_195.1127m/z	195.113	3.9878	pos	5-Hydroxytryptophol	HMDB0001855	Organoheterocyclic compounds	Indoles and derivatives	Hydroxyindoles		39.1	0	M+NH4	C10H11NO2	-0.377355	1234.34	1195.33	1099.99	1200.42	827.912	1453.63	2120.68	1815.5	1784.55	1106.23	1033.37	1674.69	1534.31	1390.52	398.841	1272.64	1267.99	707.575	1874.89	1092.52	2124.37	845.851	1078.71
4.24_135.0299m/z	135.03	4.24107	neg	D-Lactic acid	HMDB0001311	Organic acids and derivatives	Hydroxy acids and derivatives	Alpha hydroxy acids and derivatives	C00256	39.1	0	M+FA-H	C3H6O3	0.334753	1447.15	1466.21	1362.07	1351.69	1500.41	1380	1355.34	1388.36	1470.93	1764.59	1305.05	1648.78	1167.76	1793.23	1193.82	1025.19	1042.48	1339.58	1359.46	1089.99	1260.61	1016.84	1232.4
4.24_359.0777m/z	359.078	4.24107	neg	4-Hydroxyphenylpyruvic acid	HMDB0000707	Benzenoids	Benzene and substituted derivatives	Phenylpyruvic acid derivatives	C01179	39.1	0	2M-H	C9H8O4	1.17109	5358.21	4860.84	4758.65	4903.64	1522.74	1637	4254.72	1979.65	1302.07	733.703	2625.97	1363.51	327.308	516.47	3035.56	899.845	1918.24	5128.19	423.73	1972.8	77.3463	6.03379e-07	6305.12
4.26_290.0992m/z	290.099	4.25728	neg	Asparaginyl-Hydroxyproline	HMDB0028732	Organic acids and derivatives	Carboxylic acids and derivatives	Amino acids, peptides, and analogues		39.1	0	M+FA-H	C9H15N3O5	-0.716445	7784.99	7749.19	6652.18	6092.49	5097.63	2021.28	4565.54	3688.16	2216.47	4855.16	2981.55	4445.37	1750.63	3830.12	1026.47	676.352	634.745	2058.87	2814.08	3612.36	298.569	822.427	4428.53
5.21_223.1326m/z	223.133	5.21388	pos	1-Hydroxyibuprofen	HMDB0060565	Phenylpropanoids and polyketides	Phenylpropanoic acids	Unclassified		39.1	0	M+H	C13H18O3	-1.10724	510.92	914.899	659.59	678.929	2777.17	3020.71	2139.48	1583.26	2689.08	2395.86	1476.33	1688.48	2496.74	1854.52	3447.83	3752.53	2470.17	425.012	3168.81	1791.19	3947.3	4593.68	573.294
6.54_253.0504m/z	253.05	6.53677	neg	Dihydrogenistein	HMDB0005897	Phenylpropanoids and polyketides	Isoflavonoids	Isoflavans	C14458	39.1	0.169	M-H2O-H	C15H12O5	-1.0015	5139.74	6169.7	5167.11	6692.29	449.954	5606.46	7520.88	628.149	3419.12	1550.58	734.298	12186.8	8128.21	21241.2	564.509	3270.02	1378.1	665.333	2268.21	524.222	965.4	457.317	667.365
6.64_399.0093m/z	399.009	6.63997	neg	D-Erythrose 4-phosphate	HMDB0001321	Organic oxygen compounds	Organooxygen compounds	Carbohydrates and carbohydrate conjugates	C00279	39.1	0	2M-H	C4H9O7P	-1.38924	37112.8	36147.3	40757.5	33879.7	24289.7	27166	28123.3	37093	33039.3	26154.9	28426.9	23491.5	23716.7	28826.3	31685	27958.4	34701	47419.4	28546.3	27958.6	23600.6	22741.4	38398.3
6.67_273.0880m/z	273.088	6.67417	neg	p-Aminobenzoic acid	HMDB0001392	Benzenoids	Benzene and substituted derivatives	Benzoic acids and derivatives	C00568	39.1	0	2M-H	C7H7NO2	-0.326433	529.126	658.747	361.308	886.486	6.03379e-07	346.299	349.027	1083.22	100.089	111.525	273.677	757.097	338.784	575.127	82.8696	149.002	45.0823	6.03379e-07	352.923	117.084	6.03379e-07	6.03379e-07	1678.42
8.81_227.1281m/z	227.128	8.81137	neg	Delta-Hexanolactone	HMDB0000453	Organoheterocyclic compounds	Lactones	Delta valerolactones		39.1	0	2M-H	C6H10O2	-3.23118	1000.3	1153.49	1598.51	972.058	1222.27	1595.94	1339.23	1320.54	1469.6	1524.97	1167.03	1322.59	1639.27	1490.67	1344.82	1211.64	1325.92	1568.39	1834.47	1647.9	1800.77	1430.83	1082.72
9.12_199.1802m/z	199.18	9.11502	pos	N-Ethyl trans-2-cis-6-nonadienamide	HMDB0032273	Lipids and lipid-like molecules	Fatty Acyls	Fatty amides	C06551	39.1	1.03	M+NH4	C11H19NO	-1.3713	10458.6	11237.4	10778.8	11733.9	19621.4	20414.9	16859	16241.7	20077.7	20432.2	17999.5	17033.2	25950	21947	22555.5	25230.1	19606.6	13184.7	23740.8	19273.2	34178.2	43075.7	11590.3
0.17_128.0839n	111.081	0.170717	pos	2,3-Heptanedione	HMDB0031476	Organic oxygen compounds	Organooxygen compounds	Carbonyl compounds		39	0	M+H-H2O, M+H	C7H12O2	1.47816	47945.2	53670.4	55119.4	51147.3	107125	109457	81010.3	82602.2	112004	102976	80838.1	91944.5	134614	99790.6	123969	129465	100197	70818.1	114006	93215.7	168913	202018	60367.9
0.72_489.1536m/z	489.154	0.724817	neg	5'-Deoxy-5-fluorocytidine	HMDB0060405	Nucleosides, nucleotides, and analogues	5'-deoxyribonucleosides	Unclassified	C16635	39	0	2M-H	C9H12FN3O4	-3.07988	91772.7	100992	101407	86122.2	104270	70245.2	101132	126911	68378.5	83794.6	104844	46752.2	62688.6	61776.5	36773.7	62330.3	99743.4	53283.1	53687.8	75297	32180.6	6834.89	142002
0.75_309.0631m/z	309.063	0.752633	neg	N-Methylethanolaminium phosphate	HMDB0060173	Organic acids and derivatives	Organic phosphoric acids and derivatives	Phosphate esters	C01210	39	0	2M-H	C3H10NO4P	2.82811	17322.3	18625.5	21912.1	12589.1	27162.8	6.03379e-07	40677.6	24966.8	4912.98	30005.6	10156.3	17662.1	10898.8	9145.72	23127.8	17309.7	25537.5	47553.3	27025	23709.9	5279.07	3116.2	27847.8
0.77_198.1237m/z	198.124	0.768283	pos	5-Hydroxykynurenamine	HMDB0004076	Organic oxygen compounds	Organooxygen compounds	Carbonyl compounds	C05638	39	0	M+NH4	C9H12N2O2	-0.00700179	9389.8	5008.32	6012.2	5931.79	19227.3	93847.9	6788.06	20134.2	43639.4	20694	32902	15284.8	67049.9	15208.1	59922.1	32039.4	28092.5	11110.5	51777	19902.4	72631.5	75845.8	3960.05
1.67_281.2472m/z	281.247	1.67235	pos	Linoleic acid	HMDB0000673	Lipids and lipid-like molecules	Fatty Acyls	Lineolic acids and derivatives	C01595	39	0	M+H	C18H32O2	-1.23747	5117.44	11365.1	7350.3	5879.07	75820.1	56075.5	27254.1	21941.1	23970.8	20580.5	14072	12104.3	17136.1	12195.3	119050	80323.2	46982.8	18165.5	28515.5	19511.2	31312.8	32487.9	5684.65
10.45_135.1168m/z	135.117	10.4489	pos	p-Cymene	HMDB0005805	Lipids and lipid-like molecules	Prenol lipids	Monoterpenoids	C06575	39	0	M+H	C10H14	-0.427658	1712.5	1881.43	1875.91	1807.21	10765.4	10547.7	8905.76	7487.84	8495.05	8552.68	9715.27	8481.05	10833.2	13553.4	10775.2	13030.9	9907.56	7108.45	9439.49	8018.85	21561.6	16798.1	5795.56
10.45_194.0813m/z	194.081	10.4458	neg	2-Phenyl-1,3-propanediol monocarbamate	HMDB0060351	Benzenoids	Benzene and substituted derivatives	Unclassified	C16586	39	3.68	M-H	C10H13NO3	-4.97963	13385.3	12150	14177.5	12606.1	12453	13987.7	13098.2	13256.2	16533.5	14250.4	12598.9	13705.2	15649	15033.4	12590.3	16230	16843.2	19545.4	15886.5	14782.2	15891.3	14702.2	11405.7
10.78_117.1388m/z	117.139	10.7765	pos	Cyclohexylamine	HMDB0031404	Organic nitrogen compounds	Organonitrogen compounds	Cyclohexylamines	C00571	39	0	M+NH4	C6H13N	1.31236	584.015	494.175	482.041	516.658	877.446	982.728	828.823	903.513	726.605	1001.78	904.322	1078.71	1114.13	1124.94	842.097	1095.38	970.37	135.105	1340.03	872.74	2027.69	2149.24	427.767
4.82_341.0985m/z	341.099	4.81543	neg	Tetrahydrodipicolinate	HMDB0012289	Organic acids and derivatives	Carboxylic acids and derivatives	Amino acids, peptides, and analogues	C03972	39	0	2M-H	C7H9NO4	-1.53269	1826.36	1676.95	1573.11	1667.64	364.329	797.313	671.316	1444.8	798.058	401.036	2093.66	1444.84	6.03379e-07	778.448	6.03379e-07	5.7255	2.5671	41.2605	39.2978	842.834	6.03379e-07	6.03379e-07	1150.21
4.92_253.0713m/z	253.071	4.91845	neg	L-Phosphoarginine	HMDB0029438	Organic acids and derivatives	Carboxylic acids and derivatives	Amino acids, peptides, and analogues	C05945	39	0	M-H	C6H15N4O5P	2.23582	678.081	389.943	621.199	415.5	181.236	640.54	256.676	405.168	320.499	116.387	290.888	161.784	45.7738	346.593	129.865	6.03379e-07	6.03379e-07	38.0209	231.283	273.949	6.03379e-07	6.03379e-07	6.03379e-07
5.23_186.1126m/z	186.113	5.22513	neg	Pantothenol	HMDB0004231	Organic oxygen compounds	Organooxygen compounds	Alcohols and polyols	C05944	39	4.41	M-H2O-H	C9H19NO4	-4.89549	7842.71	8096.59	7487.05	9207.59	6886.61	10977.1	6749.61	9775.37	8329.48	8926.33	5873.58	7921.48	6316.58	11665.7	8929.63	8358.99	6441.48	5402.34	5770.33	4577.6	5157.69	5637.69	6944.14
6.19_205.1949m/z	205.195	6.19328	pos	beta-Caryophyllene	HMDB0036792	Lipids and lipid-like molecules	Prenol lipids	Sesquiterpenoids	C09629	39	0	M+H	C15H24	-0.989318	169.731	300.41	216.514	248.697	450.469	549.754	257.409	59.6273	500.749	426.653	465.367	312.263	488.962	293.779	424.623	480.38	520.315	101.767	494.755	571.929	839.842	167.336	257.104
6.92_388.2687m/z	388.269	6.92087	pos	Thromboxane B2	HMDB0003252	Lipids and lipid-like molecules	Fatty Acyls	Eicosanoids	C05963	39	4.24	M+NH4	C20H34O6	-1.72655	5338.66	5535.9	5802.9	5241.59	3463.17	6679.26	4441.32	11078	3748.72	3515.22	8983.65	2868.85	1143.44	1628.97	921.93	681.946	777.41	2232.13	7831.45	4137.54	3107.8	6.03379e-07	10006.3
0.02_115.0391m/z	115.039	0.0180333	pos	Ethylmalonic acid	HMDB0000622	Lipids and lipid-like molecules	Fatty Acyls	Fatty acids and conjugates		38.9	0	M+H-H2O	C5H8O4	0.823632	473.49	601.749	478.356	497.401	1146.15	922.212	856.767	775.037	1121.96	880.566	643.809	788.891	808.877	771.564	1114.83	1404.99	991.247	670.402	1204.17	838.426	1444.17	1098.93	597.04
0.09_109.0286m/z	109.029	0.0874333	pos	benzene-1,2,4-triol	HMDB0124831	Benzenoids	Phenols	Benzenetriols and derivatives	C02814	38.9	0	M+H-H2O	C6H6O3	1.62436	25882.6	25364.3	14765.2	22810.9	21876.3	28814.4	27082.4	22095.3	56898.5	45792	26235.8	35687	60517.2	56647.9	29093	22715.9	35233.3	50671	65366.5	39525.4	56692	72590.2	24034.1
0.50_137.0478n	155.081	0.49905	pos	m-Aminobenzoic acid	HMDB0001891	Benzenoids	Benzene and substituted derivatives	Benzoic acids and derivatives		38.9	0	M+H-H2O, M+NH4	C7H7NO2	0.807195	1806.26	1252.71	1110.84	1520.04	1313.1	2171.8	1370.89	1420.56	3552.84	2276.16	1684.52	2550.12	4097.71	3200.29	1902.91	2214.6	1665.13	2999.58	3574.75	2516.82	4242.34	5354.73	1480.99
0.57_165.0703m/z	165.07	0.573867	pos	9-Hydroxyfluorene	HMDB0059803	Benzenoids	Fluorenes	Unclassified	C06711	38.9	0	M+H-H2O	C13H10O	2.3339	5793.69	7364.97	10138.7	5811.91	4643.94	11822.6	9086.61	17839.1	12384.2	6017.64	11080.9	9588.2	16260.7	7767.54	7669.69	10608.3	11513.2	5036.24	12270.3	3154.12	13755.2	8870.14	6231.6
1.13_157.0130m/z	157.013	1.13498	pos	trans-Aconitic acid	HMDB0000958	Organic acids and derivatives	Carboxylic acids and derivatives	Tricarboxylic acids and derivatives	C02341	38.9	0	M+H-H2O	C6H6O6	-0.79933	31109.4	31488.8	31112.1	29869.1	11662.8	60407.1	28571.4	69687.4	58705	15734.4	31138.2	24561.5	40430	40186.1	24375	23344.1	25938.3	8158.67	42213.1	7244.85	43148	21661.8	26671.9
1.20_180.0654m/z	180.065	1.20443	pos	DL-Dopa	HMDB0000609	Organic acids and derivatives	Carboxylic acids and derivatives	Amino acids, peptides, and analogues	C00355	38.9	0	M+H-H2O	C9H11NO4	-0.78209	186.487	109.543	197.152	161.926	1087.46	1049.13	419.539	6.03379e-07	624.587	639.623	198.631	118.521	616.345	570.885	432.505	577.515	254.466	244.621	902.015	711.262	1358.39	1875.25	80.3026
1.21_174.0157m/z	174.016	1.20828	neg	Cyanuric acid	HMDB0041861	Organoheterocyclic compounds	Triazines	1,3,5-triazines	C06554	38.9	0	M+FA-H	C3H3N3O3	0.268485	524.135	852.333	577.114	565.253	266.537	469.314	748.238	6.03379e-07	653.182	433.665	687.213	532.798	210.372	270.611	254.726	200.897	362.184	436.202	293.947	130.733	0.0958376	6.03379e-07	2320.86
1.59_292.1024m/z	292.102	1.59113	pos	N-Acetylneuraminic acid	HMDB0000230	Organic oxygen compounds	Organooxygen compounds	Carbohydrates and carbohydrate conjugates	C19910	38.9	0	M+H-H2O	C11H19NO9	-0.936235	473.266	542.86	238.187	466.805	6.03379e-07	385.259	610.391	1863.19	378.271	596.058	614.019	689.108	63.5728	6.03379e-07	6.03379e-07	6.03379e-07	525.736	113.837	6.03379e-07	253.506	6.03379e-07	6.03379e-07	2731.71
1.69_113.0001m/z	113	1.68892	pos	Lactaldehyde	HMDB0003052	Organic oxygen compounds	Organooxygen compounds	Carbonyl compounds	C00424	38.9	0	M+K	C3H6O2	1.60423	272.516	332.521	300.966	363.479	476.8	558.7	472.843	228.441	561.238	577.485	455.613	497.197	516.977	433.173	674.747	849.189	751.97	791.912	383.209	590.366	492.323	451.712	167.544
1.89_113.0000m/z	113	1.89055	pos	3-Hydroxypropanal	HMDB0003453	Organic oxygen compounds	Organooxygen compounds	Carbonyl compounds	C00969	38.9	0	M+K	C3H6O2	1.29645	643.344	676.449	694.996	604.398	983.879	848.981	981.893	387.412	1065.64	1156.63	951.088	1062.31	1018.39	939.206	1247.08	1583.81	1353.56	1650.51	1009.33	1125.88	959.051	882.874	457.153
10.14_118.1228m/z	118.123	10.1417	pos	Hexanal	HMDB0005994	Organic oxygen compounds	Organooxygen compounds	Carbonyl compounds	C02373	38.9	0	M+NH4	C6H12O	1.23097	9303.42	10012.9	9789.22	10958.6	17761.9	20212.2	15927.4	19713.1	19840.4	19249.9	16436.7	20351.6	28238.6	21335.5	17536	21557	18881.2	11464.2	29700.1	16873	32512.8	41763.4	9709.2
11.34_172.1693m/z	172.169	11.345	pos	Eucalyptol	HMDB0004472	Organoheterocyclic compounds	Oxanes	Unclassified	C09844	38.9	0	M+NH4	C10H18O	-1.74553	7583.24	6932.31	7188.57	7431.67	5778.05	7417.74	6737.82	1986.76	3238.83	6640.36	7399.2	2093.79	2375.02	2044.27	4748.24	6578.65	19510.7	2211.05	8042.52	10625.4	10526.9	4112.08	3217.3
11.54_247.1699m/z	247.17	11.5404	neg	6-Methyl-3,5-heptadien-2-one	HMDB0031582	Organic oxygen compounds	Organooxygen compounds	Carbonyl compounds		38.9	0	2M-H	C8H12O	-1.88409	4399.72	4615.73	4964.94	3771.53	4086.69	3893.73	4577.32	3979.19	5033.26	4692.56	4460.69	5436.81	4417.87	4686.8	3805.33	4194.29	4508.97	6029.74	4839.27	4575.01	5014.31	5252.12	2834.08
11.97_190.0496m/z	190.05	11.967	pos	1-Nitronaphthalene-7,8-oxide	HMDB0060332	Benzenoids	Naphthalenes	Nitronaphthalenes	C14802	38.9	0	M+H	C10H7NO3	-1.27096	7495.26	6945.5	7336.11	8539.73	7257.84	9691.84	7589.16	6797.26	8709.04	10949.3	10521.1	10435.7	13696.5	11939.5	10464	10233.6	10394.3	8278.92	13911.8	11115.6	20673	22991.4	7033.13
15.99_354.9835m/z	354.984	15.9857	neg	Ribose 1,5-bisphosphate	HMDB0011688	Organic oxygen compounds	Organooxygen compounds	Carbohydrates and carbohydrate conjugates	C01151	38.9	0	M+FA-H	C5H12O11P2	-0.537169	3863.11	4948.48	4643.23	3949.3	4981.13	6144.71	5447.7	3812.98	7195.6	4662.18	4236.95	4433.08	3069.84	3903.69	4039.24	4277.35	5371.19	7170.72	6380.8	4242.68	3865.06	3533.33	3126.71
2.03_188.0552m/z	188.055	2.02623	pos	Gallic acid	HMDB0005807	Benzenoids	Benzene and substituted derivatives	Benzoic acids and derivatives	C01424	38.9	0	M+NH4	C7H6O5	-0.935137	688.375	618.569	604.952	523.844	2163.05	181.6	29.9445	90.3477	113.34	1238.59	125.506	2345.83	110.079	6.03379e-07	531.71	1916.2	708.095	115.078	44.4456	6.03379e-07	865.182	70.2717	46.0441
2.28_103.0393m/z	103.039	2.2757	pos	Acetoacetic acid	HMDB0000060	Organic acids and derivatives	Keto acids and derivatives	Short-chain keto acids and derivatives	C00164	38.9	0	M+H	C4H6O3	2.87652	2672.1	1968.09	2447.81	2670.92	2256.17	2881.55	2593.81	3825.64	3037.18	2483.92	2854.14	2983.4	3441.9	3545.37	2249.24	2333.41	2292.57	1824.8	3086.44	2623.36	4113.65	5262.57	5153.87
2.65_103.0393m/z	103.039	2.64847	pos	2-Ketobutyric acid	HMDB0000005	Organic acids and derivatives	Keto acids and derivatives	Short-chain keto acids and derivatives	C00109	38.9	0	M+H	C4H6O3	3.00876	958.566	767.581	821.729	964.071	786.231	1126.11	936.381	1318.74	1170.74	987.532	1153.37	1080.77	1234.97	1324.16	857.832	930.946	940.081	619.757	1207.03	893.008	1754.85	2119.92	1814.4
2.68_210.0604m/z	210.06	2.68242	pos	Diketogulonic acid	HMDB0005971	Organic oxygen compounds	Organooxygen compounds	Carbohydrates and carbohydrate conjugates	C04575	38.9	0	M+NH4	C6H8O7	-2.26778	669.684	881.129	873.095	787.71	607.649	1761.34	1257.24	1545.62	1623.1	896.261	975.795	1015.08	1499.46	1468.94	1241.25	1471.19	1282.98	735.628	1781.79	827.564	1965.97	1751.07	1080.11
3.48_129.0910m/z	129.091	3.47932	pos	Pantolactone	HMDB0059876	Organoheterocyclic compounds	Lactones	Gamma butyrolactones		38.9	0	M+H	C7H12O2	0.0794753	1223.89	1608.51	1556.57	1271.08	3094.15	3439.88	2402.77	2424.33	2708.06	3058.57	2333.05	2435.7	3416.71	2724.6	3670.1	4072.24	2855.84	1977.96	3098.89	2905.02	4374.43	5435.71	1574.25
4.53_343.1230m/z	343.123	4.52683	neg	Melibiitol	HMDB0006791	Lipids and lipid-like molecules	Fatty Acyls	Fatty acyl glycosides	C05399	38.9	2.21	M-H	C12H24O11	-4.61565	8679.43	8785.85	7834.4	9609.4	3924.73	5660.57	4451.84	7412.59	9338.76	5771.31	26136.5	5983.76	4351.99	4494	6.03379e-07	6.03379e-07	6.03379e-07	6.03379e-07	4999.73	5474.82	1711.6	797.08	7081.93
4.65_295.1395m/z	295.14	4.6463	neg	Mevalonic acid	HMDB0000227	Lipids and lipid-like molecules	Fatty Acyls	Fatty acids and conjugates	C00418	38.9	0	2M-H	C6H12O4	-1.11826	563.212	555.744	562.886	570.367	106.965	86.7676	66.9767	46.1741	35.0382	105.448	61.5504	6.03379e-07	6.03379e-07	6.03379e-07	64.4451	686.741	294.924	31.2386	263.32	535.473	6.03379e-07	6.03379e-07	39.8666
5.23_243.0271m/z	243.027	5.22513	neg	Fucose 1-phosphate	HMDB0001265	Organic oxygen compounds	Organooxygen compounds	Carbohydrates and carbohydrate conjugates	C02985	38.9	0	M-H	C6H13O8P	-1.73757	1743.03	1788.92	1823.17	1952.7	1985.05	1396.43	908.413	2003.54	1079.43	1368.69	909.084	1951.88	857.894	1317.83	840.175	875.693	1746.8	3263.79	696.719	973.527	334.337	6.03379e-07	528.761
5.81_174.0548m/z	174.055	5.81328	pos	Quinaldic acid	HMDB0000842	Organoheterocyclic compounds	Quinolines and derivatives	Quinoline carboxylic acids	C06325	38.9	1.3	M+H	C10H7NO2	-1.12373	1110.31	1045.75	973.154	1048.29	2969.13	572.874	576.463	323.081	1028.96	1965.69	838.084	2319.25	1248.33	1598.37	459.453	864.492	514.612	592.638	1691.98	912.962	3546.56	3727.15	571.395
7.87_205.1949m/z	205.195	7.8738	pos	beta-Selinene	HMDB0034997	Lipids and lipid-like molecules	Prenol lipids	Sesquiterpenoids	C09723	38.9	0	M+H	C15H24	-1.00738	193.865	205.346	283.097	279.075	434.575	520.619	389.323	341.461	445.107	394.088	344.139	472.884	520.298	474.202	350.941	533.082	505.979	362.513	617.531	467.472	913.847	662.556	221.83
7.95_227.1281m/z	227.128	7.947	neg	2,3-Hexanedione	HMDB0031491	Organic oxygen compounds	Organooxygen compounds	Carbonyl compounds		38.9	0	2M-H	C6H10O2	-3.32398	1582.04	1990.41	2547.99	1695.47	1465.86	2624.71	1771.45	2594.91	1573.83	1313.84	1715.74	1713.58	1875.06	1199.79	1531.21	1712.5	1456	1300.86	1856.24	2479.28	2827.73	1306.98	2450.48
0.03_155.1064m/z	155.106	0.0319167	pos	9-Oxo-nonanoic acid	HMDB0094711	Lipids and lipid-like molecules	Fatty Acyls	Fatty acids and conjugates	C16322	38.8	0	M+H-H2O	C9H16O3	-1.27991	25569.3	39235.4	31877.9	28400	77426.7	73068.7	52749.6	52625.8	103893	70067.8	50528	51122.7	74724.4	54446.5	88257	93527.8	66183.2	47518.2	74205.6	63135.6	106785	134526	32219.7
0.37_117.0911m/z	117.091	0.36505	pos	Caproic acid	HMDB0000535	Lipids and lipid-like molecules	Fatty Acyls	Fatty acids and conjugates	C01585	38.8	0	M+H	C6H12O2	0.879638	15681.9	17594.9	16408.8	15758	36803	36938.7	28004.8	28239.1	30505.9	33259.5	26299	27295.2	39563.3	29595.6	43666	45366.9	34348.3	24254	37929.4	31866.7	52421.3	57443	18024.6
0.53_107.0706m/z	107.071	0.530333	pos	1-Methylpyrrolinium	HMDB0060253	Organoheterocyclic compounds	Pyrrolines	Unclassified	C06178	38.8	0	M+Na	C5H10N+	0.0879576	34.8256	67.1576	71.6999	91.9763	172.346	172.659	124.676	32.51	170.898	200.162	126.612	43.2585	103.528	168.26	61.1798	191.759	434.967	122.461	158.865	193.677	293.818	515.971	19.2048
0.53_269.2108m/z	269.211	0.530333	pos	Hexadecanedioic acid	HMDB0000672	Lipids and lipid-like molecules	Fatty Acyls	Fatty acids and conjugates	C19615	38.8	0	M+H-H2O	C16H30O4	-1.23447	499	1039.33	878.139	820.799	1266.06	1616.72	847.283	912.02	1716.78	1689.39	1484.44	1717.69	1878.88	1417.7	1555.65	1882.82	1613.52	822.663	2059.37	2425.28	2918.53	3958.19	597.165
0.73_120.0656m/z	120.066	0.726683	pos	2-Methyl-3-oxopropanoic acid	HMDB0001172	Organic oxygen compounds	Organooxygen compounds	Carbonyl compounds	C00349	38.8	0	M+NH4	C4H6O3	0.741046	18688.7	20417.5	19685.5	18209.7	26716	18203.8	18745.9	61008.3	27705.1	32166.1	28420.3	24088.4	24499.6	26865	9198.68	9859.68	9516.94	19566.1	22534.6	33091.8	11813.6	10359.9	25600.2
0.75_397.0871m/z	397.087	0.752633	neg	Clavulanate	HMDB0014904	Organic acids and derivatives	Carboxylic acids and derivatives	Amino acids, peptides, and analogues	C06662	38.8	0	2M-H	C8H9NO5	-4.56572	93437.8	88860.6	82425.3	71396	60157.8	80353.4	81133.2	199268	46284.7	53749.4	99046.9	38919.1	37212.4	39180	31712.1	34488.4	47900.6	46816	35584.8	32761.2	5170.36	1061.31	307565
0.85_134.0447m/z	134.045	0.851633	pos	Fumaric acid	HMDB0000134	Organic acids and derivatives	Carboxylic acids and derivatives	Dicarboxylic acids and derivatives	C00122	38.8	0	M+NH4	C4H4O4	-0.654931	4357.32	4991.5	4228.09	3670.66	3149.87	3869.61	3486.91	7960.23	1980.06	4836.29	4092.16	1388.06	1255.25	1229.79	1206.11	1437.83	1722.94	184.474	1176.27	3465.57	768.928	510.539	5972.18
1.48_102.0553m/z	102.055	1.47928	pos	L-Threonine	HMDB0000167	Organic acids and derivatives	Carboxylic acids and derivatives	Amino acids, peptides, and analogues	C00188	38.8	0	M+H-H2O	C4H9NO3	2.71046	18687.6	16885.8	16362.1	17282.2	15537	41308.9	21037.5	21357.5	36693.3	16259.9	20373	21801.5	26205.1	25775	24227.1	23198.8	21324.8	12016.2	21087.7	14521.6	25656.5	28521.9	19995.2
1.56_363.1179m/z	363.118	1.55893	pos	Valaciclovir	HMDB0014716	Organic acids and derivatives	Carboxylic acids and derivatives	Amino acids, peptides, and analogues	C07184	38.8	0	M+K	C13H20N6O4	0.451567	801.862	613.513	774.009	679.564	645.142	6.03379e-07	6.03379e-07	6.03379e-07	1856.35	627.094	6.03379e-07	75.2448	1018.32	892.974	6.03379e-07	6.03379e-07	6.03379e-07	6.03379e-07	6.03379e-07	1132.84	6.03379e-07	6.03379e-07	6.03379e-07
1.64_288.1199m/z	288.12	1.64067	neg	Glutaminylproline	HMDB0028805	Organic acids and derivatives	Carboxylic acids and derivatives	Amino acids, peptides, and analogues		38.8	0	M+FA-H	C10H17N3O4	-0.839222	834.815	621.593	1140.72	639.779	179.737	1413.56	743.289	4091.25	1371.14	251.496	633.293	284.309	228.598	312.133	497.285	173.295	555.338	190.636	247.168	79.1426	152.955	6.03379e-07	1711.77
1.72_131.0339m/z	131.034	1.72217	pos	Mesaconic acid	HMDB0000749	Lipids and lipid-like molecules	Fatty Acyls	Fatty acids and conjugates	C01732	38.8	0	M+H	C5H6O4	0.0402291	271.235	307.538	356.74	387.18	606.52	635.712	284.471	403.383	673.783	638.258	399.068	485.748	476.901	420.941	516.563	494.667	413.077	343.178	640.361	469.942	618.816	1006.91	316.456
10.03_390.2767n	435.275	10.0288	neg	Nutriacholic acid	HMDB0000467	Lipids and lipid-like molecules	Steroids and steroid derivatives	Bile acids, alcohols and derivatives		38.8	0	M-H, M+FA-H	C24H38O4	-0.712567	17654.3	19192.9	15719.8	23338.1	13877	2529.14	19084.3	19582.5	3904.74	17839.1	19336.3	10793	4480.8	2281.15	7732.41	5030.91	7231.66	17281.6	15059.5	7654.66	1050.2	2141.06	32797.9
11.48_418.3673m/z	418.367	11.4788	pos	7a-Hydroxy-cholestene-3-one	HMDB0001993	Lipids and lipid-like molecules	Steroids and steroid derivatives	Cholestane steroids	C05455	38.8	0.525	M+NH4	C27H44O2	-1.5619	24374.9	26599	26032.3	23443.1	256802	9566.69	7685.18	2868.07	6.03379e-07	25472.9	6681.77	6.03379e-07	6.03379e-07	6.03379e-07	10129.3	11414.3	103860	148980	26649.9	23863.7	2732.16	6.03379e-07	527.341
14.83_138.0773m/z	138.077	14.8277	pos	Purine	HMDB0001366	Organoheterocyclic compounds	Imidazopyrimidines	Purines and purine derivatives	C15587	38.8	0	M+NH4	C5H4N4	-0.864739	60892.1	47135.3	56296.6	62960.3	83572.9	96039.9	73874.4	67104	67726	90177.1	73280.1	75803	137303	123569	129520	112186	86454.6	58413.8	122596	89432.1	176380	184918	66411.8
15.46_158.1174m/z	158.117	15.4553	pos	2-Propyl-2,4-pentadienoic acid	HMDB0060682	Lipids and lipid-like molecules	Fatty Acyls	Fatty acids and conjugates	C16656	38.8	0	M+NH4	C8H12O2	-1.20739	44733.9	41973.7	53034.4	40211	68262.3	78404.7	59598.1	59356.7	35502.9	82662.8	68335.3	67360.2	136580	107038	83997.6	87977	68351.4	40399.4	87112.1	80907.4	153630	221768	58727.1
15.99_118.0144m/z	118.014	15.9857	neg	Bovinocidin	HMDB0034259	Organic 1,3-dipolar compounds	Allyl-type 1,3-dipolar organic compounds	Organic nitro compounds	C05669	38.8	0	M-H	C3H5NO4	-1.48592	4275.02	4369.03	4568.42	4738.15	4333	5252.51	4918.19	4056.65	5908.91	4794.83	3770.61	3910.5	4285.53	4650.16	4876.59	4055.76	5020.14	6050.66	5220.7	4433.96	4496.01	3703.56	3304.71
2.06_131.0339m/z	131.034	2.06025	pos	Citraconic acid	HMDB0000634	Lipids and lipid-like molecules	Fatty Acyls	Fatty acids and conjugates	C02226	38.8	0	M+H	C5H6O4	0.000338381	131.203	193.929	145.535	181.753	81.1303	307.572	279.97	224.22	227.213	276.864	130.487	269.792	373.704	265.445	171.759	290.057	280.674	193.583	331.723	243.065	465.775	380.932	185.219
2.80_133.0859m/z	133.086	2.801	pos	6-Hydroxyhexanoic acid	HMDB0012843	Organic acids and derivatives	Hydroxy acids and derivatives	Medium-chain hydroxy acids and derivatives	C06103	38.8	0	M+H	C6H12O3	-0.263911	11252.5	11860.9	12038.3	10924.3	28706.7	28535.1	20287	18320.1	22160.9	22999.6	18747.4	18839.9	25878.6	22195.9	32016.6	32111.2	25505.8	17403.6	27774.5	23079.3	38568.1	45438.9	13239.8
3.23_115.1119m/z	115.112	3.2316	pos	5-Methyl-2-hexanone	HMDB0031549	Organic oxygen compounds	Organooxygen compounds	Carbonyl compounds		38.8	0	M+H	C7H14O	1.39141	16908.1	17930.6	17710.5	17050.9	32346	33398.8	26933.4	24061.7	30585.1	32510.6	28133.4	28679.7	37655.5	32504.9	33637.3	37061.9	31211.1	23190.1	39779.3	33674.5	58317.1	67590.6	18337.5
3.51_131.0339m/z	131.034	3.51252	pos	Itaconic acid	HMDB0002092	Lipids and lipid-like molecules	Fatty Acyls	Fatty acids and conjugates	C00490	38.8	0	M+H	C5H6O4	0.0192394	534.516	534.315	357.616	409.074	529.311	592.516	681.894	922.801	778.908	1046.56	811.272	715.316	867.925	827.897	725.1	836.342	822.386	603.109	1086.69	779.625	1080.68	1633.48	479.68
4.38_133.0860m/z	133.086	4.38463	pos	2-Hydroxycaproic acid	HMDB0001624	Lipids and lipid-like molecules	Fatty Acyls	Fatty acids and conjugates		38.8	0	M+H	C6H12O3	0.315749	1455.03	1853.22	1710.61	1562.12	4938.99	5727.47	4210.45	4385.64	4983.52	4819.48	3546.62	3844.2	5974.73	4443.72	7834.53	7558.51	5390.51	3336.63	6601.83	4928.46	7469.86	9888.67	2383.62
4.78_258.0380m/z	258.038	4.78115	neg	Glucosamine 6-phosphate	HMDB0001254	Organic oxygen compounds	Organooxygen compounds	Carbohydrates and carbohydrate conjugates	C00352	38.8	0	M-H	C6H14NO8P	-1.6855	1014.86	808.959	993.483	979.226	1311.25	221.104	830.405	397.618	569.49	1395.66	1035.94	1336.95	290.527	634.873	146.72	255.807	121.288	147.324	499.031	1101.76	384.796	205.378	540.899
4.81_225.1232m/z	225.123	4.8094	pos	Phenylpropionylglycine	HMDB0000860	Organic acids and derivatives	Carboxylic acids and derivatives	Amino acids, peptides, and analogues		38.8	0	M+NH4	C11H13NO3	-0.999833	615.312	611.78	634.326	627.15	96.0574	6.03379e-07	977.836	1326.17	6.03379e-07	220.769	604.635	1289.86	112.598	174.113	6.03379e-07	6.03379e-07	6.03379e-07	330.383	6.03379e-07	117.056	6.03379e-07	6.03379e-07	4360.16
6.47_195.0653m/z	195.065	6.46805	neg	2-Furanmethanol	HMDB0013742	Organoheterocyclic compounds	Heteroaromatic compounds	Unclassified	C20441	38.8	0	2M-H	C5H6O2	-4.89217	3215.34	3257.54	3577.38	2839.17	2187.68	2400.23	2284.84	1228.15	2482.85	2222.44	1960.03	1981.6	1951.97	2326.68	2674.43	1998.4	2474.87	3177.41	2349.16	2159.02	2191.68	1978.15	2316.04
7.56_299.0260m/z	299.026	7.55968	neg	D-Tartaric acid	HMDB0029878	Organic oxygen compounds	Organooxygen compounds	Carbohydrates and carbohydrate conjugates	C02107	38.8	0	2M-H	C4H6O6	1.36528	1292.97	1833.81	1723.81	2010.45	290.545	300.439	48.2356	204.245	105.203	6.03379e-07	826.913	523.618	373.315	6.03379e-07	512.788	395.81	552.691	197.466	297.136	468.386	606.855	78.806	93.6615
8.00_367.1580m/z	367.158	7.99787	neg	Dehydroepiandrosterone sulfate	HMDB0001032	Lipids and lipid-like molecules	Steroids and steroid derivatives	Sulfated steroids	C04555	38.8	4.76	M-H	C19H28O5S	-1.16646	2696.51	2615.52	2288.26	3355.24	6.03379e-07	86.4711	3211.09	6.03379e-07	6.03379e-07	6.03379e-07	6.03379e-07	4916.9	478.945	345.249	6.03379e-07	13148.4	3040.2	3171.96	467.202	6.03379e-07	6.03379e-07	6.03379e-07	6.03379e-07
8.52_338.9884m/z	338.988	8.52097	neg	Alpha-D-Glucose 1,6-bisphosphate	HMDB0003514	Organic oxygen compounds	Organooxygen compounds	Carbohydrates and carbohydrate conjugates	C01231	38.8	0	M-H	C6H14O12P2	-1.10962	2668.56	2627.78	2775.53	2703.04	2654.12	3453.11	3121.23	2589.75	3730.7	3025.66	2803.06	2971.78	3448.95	3398.05	2994.16	3267.8	3538.61	3722.53	4005.16	2858.15	3645.73	2958.28	2731.02
9.90_236.1048m/z	236.105	9.89543	neg	4-Hydroxydebrisoquine	HMDB0006468	Organoheterocyclic compounds	Tetrahydroisoquinolines	Unclassified		38.8	0	M+FA-H	C10H13N3O	3.79365	13021.2	14060.7	12691.6	17616.2	7450.68	13929.9	10210.6	10970	6432.59	7354.83	5691.46	11730.9	4614.55	9219.32	6955.06	5621.57	5000.92	7169.29	6450.84	6908.2	5949.03	5967.87	8674.01
0.02_117.0547m/z	117.055	0.0180333	pos	alpha-Ketoisovaleric acid	HMDB0000019	Organic acids and derivatives	Keto acids and derivatives	Short-chain keto acids and derivatives	C00141	38.7	0	M+H	C5H8O3	0.788165	1662.99	1744.67	1495.56	1530.1	2641.16	2327.94	2560.03	2112.85	2884.31	2362.38	2598.77	2315.37	3040.36	2779.2	1322.48	2847.75	2951.9	1919.38	4058.32	2514.85	3660.84	5427.78	2127.22
0.12_117.0660m/z	117.066	0.1152	pos	N,N'-Diacetylhydrazine	HMDB0060496	Organic nitrogen compounds	Organonitrogen compounds	Hydrazines and derivatives	C16622	38.7	0	M+H	C4H8N2O2	0.954697	13699.8	18343.3	17375.6	14842.8	48800.2	51185	38542.4	22013.1	39207.5	32955.3	26864.3	26622.1	16903.9	29695.2	53483	64276	47317.2	28936.2	46238.1	36114.2	53106.7	48970.2	16885.5
0.39_219.1745m/z	219.175	0.385933	neg	2-trans,6-trans-Farnesal	HMDB0060356	Lipids and lipid-like molecules	Prenol lipids	Sesquiterpenoids	C03461	38.7	0	M-H	C15H24O	-4.05268	159173	129404	161157	139984	153224	156731	172901	155311	172905	157827	144145	135792	195463	181651	159459	155453	169207	168391	172516	167055	183560	164699	133442
0.41_101.0964m/z	101.096	0.406683	pos	2-Butoxyethanol	HMDB0031327	Organic oxygen compounds	Organooxygen compounds	Ethers	C19355	38.7	0	M+H-H2O	C6H14O2	2.59641	10831.3	11431.5	11481.9	12411.3	21730.4	23257.9	17416.2	17190.4	20210.1	23019.8	18934.5	19919.6	29507.9	22469.9	25577.5	25663	21068.6	14915.7	25637.5	21177.3	36330.5	40926.5	13123.2
0.47_205.0705m/z	205.07	0.466767	pos	Ethyl glucuronide	HMDB0010325	Organic oxygen compounds	Organooxygen compounds	Carbohydrates and carbohydrate conjugates		38.7	0	M+H-H2O	C8H14O7	-0.904906	7352.86	7768.31	4300.49	7129.83	7702.2	9688.71	10063.2	7576.97	16885.5	15209.6	9082.8	10219.4	20679.7	15348.4	7410.57	8898.62	12522.5	10962.8	18499.3	12264.7	19000.2	27310.7	7077.77
0.60_171.0054m/z	171.005	0.601567	pos	Methylsuccinic acid	HMDB0001844	Lipids and lipid-like molecules	Fatty Acyls	Fatty acids and conjugates		38.7	0	M+K	C5H8O4	-0.444876	5223.47	8242.01	6981.07	7229.24	19909.4	12265.7	13131.7	9586.91	17722.9	9702.5	6643.01	17872.4	10228.6	10077.2	10167.7	6528.99	8629.66	2846.78	17992.7	12489.9	23024.2	25816.2	2073.52
0.66_152.0554m/z	152.055	0.656967	pos	L-Malic acid	HMDB0000156	Organic acids and derivatives	Hydroxy acids and derivatives	Beta hydroxy acids and derivatives	C00149	38.7	0	M+NH4	C4H6O5	0.543661	2051.49	2188.53	1915.46	2015.66	428.257	2600.58	1065.09	19173.6	4503.59	191.125	308.172	402.903	6.03379e-07	730.197	634.436	1190.86	1554.88	598.815	523.171	393.45	6.03379e-07	6.03379e-07	2330.23
0.73_134.0446m/z	134.045	0.726683	pos	Maleic acid	HMDB0000176	Organic acids and derivatives	Carboxylic acids and derivatives	Dicarboxylic acids and derivatives	C01384	38.7	0	M+NH4	C4H4O4	-1.32936	3623.48	3375.57	2704.25	2523.33	10575.9	3826.11	5076.62	1529.21	5375.78	9943.55	3103.5	6302.85	4772.96	6203.72	3571.48	8704.26	2982.1	5616.52	6786.94	15388.3	5240.93	6270.4	691.122
0.73_216.0629m/z	216.063	0.726683	pos	Glycerylphosphorylethanolamine	HMDB0000114	Lipids and lipid-like molecules	Glycerophospholipids	Glycerophosphoethanolamines	C01233	38.7	0	M+H	C5H14NO6P	-1.37275	8722.44	8069.13	8634.91	6630.52	2936.56	26140	1167.12	34872.7	32340	5276.05	11040.7	3963.23	6739.69	6844.56	9172.76	6367.14	11140.3	900.929	15016.1	1422.08	17756.2	4876.65	5132.26
0.75_126.0319n	144.065	0.754417	pos	1,2,3-Trihydroxybenzene	HMDB0013674	Benzenoids	Phenols	Benzenetriols and derivatives	C01108	38.7	0	M+H-H2O, M+NH4	C6H6O3	1.75467	59057.7	64001.8	56869.6	57685.5	20419.1	335382	74642.8	74547.6	230310	25532.1	63863.5	65676.9	105370	96400.9	94725.4	115556	56834.2	11483.6	62570.1	31624.2	99918.8	48141.7	28111.5
0.78_259.0221m/z	259.022	0.780467	neg	1-Deoxy-D-xylulose 5-phosphate	HMDB0001213	Organic oxygen compounds	Organooxygen compounds	Carbohydrates and carbohydrate conjugates	C11437	38.7	0	M+FA-H	C5H11O7P	-1.49117	11046.8	10253.1	11364.3	11772.4	13739.4	1926.3	6.03379e-07	22600.3	12907.8	2975.45	2704.26	3462.32	477.067	8664.33	13291	6.03379e-07	6.03379e-07	13847.9	27722.9	6.03379e-07	5903.79	486.09	26064.9
1.00_160.1330m/z	160.133	1.00458	pos	2-ene-Valproic acid	HMDB0013902	Lipids and lipid-like molecules	Fatty Acyls	Fatty acids and conjugates	C16653	38.7	0	M+NH4	C8H14O2	-1.31796	5141.88	4143.6	3143.25	3141.48	105.205	993.244	88.5451	3078.23	306.591	12.5432	363.926	2.11817	8.47567	115.727	66.9363	104.613	98.3496	6.03379e-07	145.028	369.293	23.2596	297.366	201.07
1.11_114.0551m/z	114.055	1.10725	pos	1-Pyrroline-2-carboxylic acid	HMDB0006875	Organoheterocyclic compounds	Pyrrolines	Unclassified	C03564	38.7	0	M+H	C5H7NO2	1.43184	11287.3	11550.5	10669.1	10563.7	15477.6	25098.3	17122.5	21287.8	30055.4	13311.5	18558.1	12564.6	19706.4	20677.8	11049.9	11209.3	9961.54	7645.78	21755.5	14849.5	20754.2	15026.2	13615.2
1.19_249.1441m/z	249.144	1.19053	pos	Suberylglycine	HMDB0000953	Organic acids and derivatives	Carboxylic acids and derivatives	Amino acids, peptides, and analogues		38.7	0	M+NH4	C10H17NO5	-1.72603	5613.77	6145.27	6226.14	5703.24	224.741	75673.1	13391.8	4497.83	29504.2	1081.11	4879.72	9147.74	22080.1	22674.4	12263.3	27169.8	5199.35	2043.82	8678.43	2777.04	24545.3	7489.33	287.817
1.27_633.1306m/z	633.131	1.26617	neg	Norsanguinarine	HMDB0030176	Organoheterocyclic compounds	Quinolines and derivatives	Benzoquinolines	C05191	38.7	0	2M-H	C19H11NO4	0.396351	78703.1	80993.4	82979.7	67786.2	104984	48203	81919	95738.9	66308.3	83728.8	65253.5	73415.1	45877.6	63917.8	63648.3	20860.7	35923	94371.7	53431.6	55270.8	8454.42	6925.9	64536.8
1.33_100.0396m/z	100.04	1.32978	pos	L-2-Amino-3-oxobutanoic acid	HMDB0006454	Organic acids and derivatives	Carboxylic acids and derivatives	Amino acids, peptides, and analogues	C03508	38.7	0	M+H-H2O	C4H7NO3	2.76326	291.018	235.042	290.989	220.195	392.385	1033.84	489.229	362.92	746.978	632.908	530.803	493.861	703.934	615.842	713.73	726.119	733.165	491.294	940.92	599.133	1029.11	1666.63	345.367
10.40_118.1228m/z	118.123	10.4025	pos	Methyl isobutyl ketone	HMDB0002939	Organic oxygen compounds	Organooxygen compounds	Carbonyl compounds	C19263	38.7	0	M+NH4	C6H12O	1.2475	1723.64	1655.32	1506.29	1370.99	2634.74	3089.41	2504.82	2816.44	2675.66	2942.77	2524.04	2824.88	4354.76	3216.53	2477.03	2934.15	2746.55	1807.99	3568.01	2562.13	4929.47	6474.74	1599.15
10.93_118.1228m/z	118.123	10.9261	pos	2-Oxohexane	HMDB0005842	Organic oxygen compounds	Organooxygen compounds	Carbonyl compounds		38.7	0	M+NH4	C6H12O	1.14356	2278.97	2129.42	2340.72	1859.1	3509.16	3985.51	3538.82	3811.55	3367.73	4288.77	3536.6	3626.17	6241.89	4190.13	3747.63	4175.28	3879.14	1899.64	4641.22	4026.67	7187.25	9016.93	2594.63
11.24_504.3081m/z	504.308	11.2418	pos	LysoSM(d18:1)	HMDB0006482	Lipids and lipid-like molecules	Sphingolipids	Phosphosphingolipids	C03640	38.7	0	M+K	C23H50N2O5P+	-1.74816	12908.8	12432.7	12999.7	11758.9	11813	6346.16	7299.67	1127.12	6.03379e-07	3879.69	7987.04	3364.47	6.03379e-07	6.03379e-07	27975.2	26515.2	103673	71919.2	4282.24	6701.47	2198.9	6.03379e-07	3978.13
11.42_118.1228m/z	118.123	11.4203	pos	3-Hexanone	HMDB0000753	Organic oxygen compounds	Organooxygen compounds	Carbonyl compounds		38.7	0	M+NH4	C6H12O	1.22134	1502.11	1214.77	1504.7	1336.1	2512.74	2694.99	2128.23	2109.29	2423.5	2870.13	2314.23	2358.6	3856.12	2900.61	2529.62	2696.42	2520.67	1588.71	2414.95	2383.64	4211.24	5379.47	1413.84
2.71_225.0872m/z	225.087	2.70912	neg	1-Pyrroline-5-carboxylic acid	HMDB0001301	Organic acids and derivatives	Carboxylic acids and derivatives	Amino acids, peptides, and analogues	C04322	38.7	0	2M-H	C5H7NO2	-4.05438	3040.56	2517.29	1983.37	3466.65	1515.33	625.265	1629.99	2308.1	966.2	1571.85	1702.92	1695.31	868.629	1101.66	625.683	134.486	96.4894	1251.95	628.01	1294.62	6.03379e-07	51.5264	2894.38
3.12_103.0392m/z	103.039	3.11588	pos	2,4-Dihydroxybutanoic acid	HMDB0000360	Organic acids and derivatives	Hydroxy acids and derivatives	Short-chain hydroxy acids and derivatives		38.7	0	M+H-H2O	C4H8O4	2.3246	1453.08	1156.21	1339.18	1614.39	1426.94	1913.81	1678.13	1981.39	1859.87	1730.69	1649.28	1669.72	2092.24	2219.54	1413.01	1494.99	1350.1	1113.31	1972.16	1552.28	2765.71	3158.75	2615.46
3.13_206.0666m/z	206.067	3.13207	pos	(Z)-But-1-ene-1,2,4-tricarboxylate	HMDB0060320	Organic acids and derivatives	Carboxylic acids and derivatives	Tricarboxylic acids and derivatives	C04002	38.7	0	M+NH4	C7H8O6	3.82033	668.921	583.816	836.447	720.173	1760.57	1243.09	1405.21	515.881	1287.39	1278.79	634.923	1416.62	2312.42	1514.4	1953.21	1707.77	1502.66	984.696	2475.99	1692.99	2905.04	3753.38	58.119
3.50_176.9717m/z	176.972	3.49588	pos	Fosfomycin	HMDB0014966	Organic acids and derivatives	Organic phosphonic acids and derivatives	Organic phosphonic acids	C06454	38.7	0	M+K	C3H7O4P	2.5191	7185.89	6415	6563.19	7291.86	9482.2	10910.1	8973.88	8403.91	11672.4	13361	10870.7	12437.6	17001	15224.7	10711.9	12199.2	9764.88	7718.91	14169.7	12888.5	20805.5	28265.9	8332.79
3.50_206.0666m/z	206.067	3.49588	pos	cis-2-Methylaconitate	HMDB0006357	Organic acids and derivatives	Carboxylic acids and derivatives	Tricarboxylic acids and derivatives	C04225	38.7	0	M+NH4	C7H8O6	3.62702	1215.53	1182.39	1002.76	1152.81	2265.61	2206.1	1761.08	2062.05	2276.52	2441.19	1979.15	1795.79	3095.13	2523.5	2589.94	2877.94	2185.03	1450.18	2527.55	2515.42	3469.2	4619.52	1306.86
3.72_104.1073m/z	104.107	3.71535	pos	Pentanal	HMDB0031206	Organic oxygen compounds	Organooxygen compounds	Carbonyl compounds		38.7	0	M+NH4	C5H10O	3.43823	12234.8	14085	12340.7	13499.6	9309.5	21427.8	15565.5	36748	19559.6	13382.9	18444.2	13536.2	13853.5	18885.5	11250.1	11299.1	13852	12505.9	12583.2	9268.05	16910.7	11816.3	32799.6
4.15_278.1021m/z	278.102	4.15238	pos	Prunasin	HMDB0034934	Organic oxygen compounds	Organooxygen compounds	Carbohydrates and carbohydrate conjugates	C00844	38.7	0	M+H-H2O	C14H17NO6	-0.575986	1225.96	1228.54	1254.36	1167.62	15689.3	6.03379e-07	6.03379e-07	622.15	332.902	817.082	62.3628	55.6804	263.863	871.535	6.03379e-07	6.03379e-07	6.03379e-07	6.03379e-07	683.825	4516.98	6.03379e-07	178.62	6.03379e-07
4.45_185.0808m/z	185.081	4.45275	pos	Phosphorylcholine	HMDB0001565	Organic nitrogen compounds	Organonitrogen compounds	Quaternary ammonium salts	C00588	38.7	0	M+H	C5H15NO4P+	-1.97697	1899.54	2071.76	1844.79	1944.36	2349.3	3031.59	3169.21	3442.47	2867.64	1784.06	1952.76	2783.98	2413.92	2089.72	2110.83	2637.25	1989.7	1835.58	2409.87	1945.36	2634.82	2458.76	3207.02
4.79_263.1388m/z	263.139	4.79403	pos	Prolylphenylalanine	HMDB0011179	Organic acids and derivatives	Carboxylic acids and derivatives	Amino acids, peptides, and analogues		38.7	0	M+H	C14H18N2O3	-1.00786	9114.16	10432.3	10349	9847.9	2473.65	6054.26	3074.12	8470.07	6104.56	847.793	7196.08	15314.3	9558.15	8522.99	3594.37	10853.8	2992.34	26252	9974.52	13516.3	5644.99	8026.16	1042.66
4.87_274.1196m/z	274.12	4.8671	neg	Tryptophyl-Alanine	HMDB0029076	Organic acids and derivatives	Carboxylic acids and derivatives	Amino acids, peptides, and analogues		38.7	0	M-H	C14H17N3O3	-0.288936	985.346	889.001	861.319	940.366	308.776	782.431	744.29	2550.14	611.067	386.738	554.278	820.958	377.902	608.774	244.171	228.113	161.751	6.03379e-07	497.573	94.4348	6.03379e-07	111.255	2284.48
4.94_131.0609m/z	131.061	4.93547	neg	6-Methylnicotinamide	HMDB0013704	Organoheterocyclic compounds	Pyridines and derivatives	Pyridinecarboxylic acids and derivatives		38.7	0	M-H2O-H	C8H10N2O	-3.57493	118.689	226.816	141.48	205.13	113.272	16.0893	59.8973	312.342	40.6974	55.5826	195.177	53.4527	45.4999	125.845	6.03379e-07	6.03379e-07	6.03379e-07	6.03379e-07	4.40052	289.849	6.03379e-07	6.03379e-07	147.946
5.65_267.0871m/z	267.087	5.64547	neg	Monobutylphthalate	HMDB0013247	Benzenoids	Benzene and substituted derivatives	Benzoic acids and derivatives		38.7	0	M+FA-H	C12H14O4	-1.53378	1577.28	1674.48	1987.23	1741.19	643.438	652.766	757.476	453.377	942.888	586.033	731.318	541.948	637.45	949.948	1907.38	1070.46	2074.87	2477.82	784.345	896.869	757.074	464.941	935.861
5.94_360.0935m/z	360.093	5.93722	neg	Chondroitin	HMDB0000629	Organic oxygen compounds	Organooxygen compounds	Carbohydrates and carbohydrate conjugates	C00401	38.7	0	M-H2O-H	C14H21NO11	-0.332778	564.269	499.732	640.79	641.736	6.03379e-07	95.592	2453.29	106.435	6.03379e-07	6.03379e-07	155.647	231.392	6.03379e-07	6.03379e-07	6.03379e-07	6.03379e-07	63.3132	6.03379e-07	6.03379e-07	6.03379e-07	6.03379e-07	6.03379e-07	250.512
9.86_357.3106m/z	357.311	9.85798	pos	Oleoyl glycine	HMDB0013631	Organic acids and derivatives	Carboxylic acids and derivatives	Amino acids, peptides, and analogues		38.7	2.11	M+NH4	C20H37NO3	-1.67814	33558.8	36213.4	32941.7	32518.7	20994.3	36550.4	33158.3	47126.5	75231.2	46368.6	20353.1	53188.4	38476.9	53017.4	47300.2	61942	15118.9	22965.2	31420.7	38389	22033.9	42351	38585
0.03_101.0712m/z	101.071	0.0319167	pos	L-2,4-diaminobutyric acid	HMDB0006284	Organic acids and derivatives	Carboxylic acids and derivatives	Amino acids, peptides, and analogues	C03283	38.6	0	M+H-H2O	C4H10N2O2	2.57498	12466.2	16897.8	16484.9	14864.2	37730.7	41482.6	32446.9	18701.2	33165.8	30188.4	24973.8	24383.3	14614.3	29198.2	40311.1	52204.3	39326.2	25166.6	43403	32147.8	51546.9	45963.9	15388
0.03_124.0870m/z	124.087	0.0319167	pos	L-Histidinol	HMDB0003431	Organic nitrogen compounds	Organonitrogen compounds	Amines	C00860	38.6	0	M+H-H2O	C6H11N3O	0.327094	3.35177e+06	2.51632e+06	3.50685e+06	3.57837e+06	2.98618e+06	3.94936e+06	3.9826e+06	2.24349e+06	5.11964e+06	5.41681e+06	4.8081e+06	5.37024e+06	2.60828e+06	7.07245e+06	3.05336e+06	4.41315e+06	3.54581e+06	3.43169e+06	7.18335e+06	6.07704e+06	1.05167e+07	9.92248e+06	3.69741e+06
0.32_177.1636m/z	177.164	0.3234	pos	Theaspirane	HMDB0036823	Organoheterocyclic compounds	Tetrahydrofurans	Unclassified		38.6	0	M+H-H2O	C13H22O	-0.94792	4921.08	5997.8	4789.71	5104.85	16679.1	15417.4	9026.95	9741.01	10882.4	10429.5	7243.09	8213.08	13504.4	9695.3	26612.7	20691.9	15808.8	7631.12	12669.6	9372.74	16250.8	19250.2	5414.89
0.39_103.0392m/z	103.039	0.392817	pos	Succinic acid semialdehyde	HMDB0001259	Lipids and lipid-like molecules	Fatty Acyls	Fatty acids and conjugates	C00232	38.6	0	M+H	C4H6O3	2.60081	17650.1	10098.9	12368.8	17494.4	11043.3	13371.6	11909.9	13062.7	18074.9	22293.4	19613.6	24261.6	36352.1	35143.6	13028	14319.6	13898.1	12864.8	24267.5	22173.2	40381.2	55168.9	15771.3
0.41_115.0754m/z	115.075	0.406683	pos	3,4-Hexanedione	HMDB0031492	Organic oxygen compounds	Organooxygen compounds	Carbonyl compounds		38.6	0	M+H	C6H10O2	0.654319	13494	15032.2	15268.5	15441.9	29383.3	32411	23243.6	23949.3	33119.6	30385.4	23440.9	27819.9	41502.6	29131.9	35354.3	35921.3	28896.8	19960.6	32914.7	25982.1	50480.6	62219.2	17586.3
0.45_134.1175m/z	134.118	0.45125	pos	Isopropyl propionate	HMDB0030056	Organic acids and derivatives	Carboxylic acids and derivatives	Carboxylic acid derivatives		38.6	0	M+NH4	C6H12O2	-0.256685	1477.55	1742.68	1954.43	1745.37	1948.99	2098.5	2341.3	2212.57	2979.13	3661.84	2857.05	2898.2	3805.58	3800.17	1683.93	2817.49	2536.3	2369.39	3682.92	3405.91	5330.56	7997.82	1569.11
0.71_217.0471m/z	217.047	0.710917	neg	Hydantoin-5-propionic acid	HMDB0001212	Organoheterocyclic compounds	Azolidines	Imidazolidines	C05565	38.6	0	M+FA-H	C6H8N2O4	3.03596	84265.8	83838.8	89804.2	90606	35771.8	154436	33814.1	203535	114080	35051.4	25551.7	68108.7	68328.9	85447	84018	36563.8	42277.1	82343.5	95522.5	18501.3	22777.5	21879.5	142567
0.72_197.0808n	242.079	0.724817	neg	N-Acetylhistidine	HMDB0032055	Organic acids and derivatives	Carboxylic acids and derivatives	Amino acids, peptides, and analogues	C02997	38.6	0.629	M-H, 2M-H, M+FA-H	C8H11N3O3	3.97389	1.03866e+06	1.03256e+06	1.10093e+06	953467	1.06938e+06	1.26003e+06	1.19025e+06	1.62024e+06	1.08967e+06	1.0766e+06	1.16264e+06	672241	908148	974275	752844	829878	1.11054e+06	774089	825410	956914	625892	281644	1.57294e+06
1.20_104.1073m/z	104.107	1.20443	pos	Prenol	HMDB0030124	Organic oxygen compounds	Organooxygen compounds	Alcohols and polyols	C01390	38.6	0	M+NH4	C5H10O	3.11742	6369.59	5231.47	5537.36	3962.89	6165.64	13426	7844.04	17142.7	7604.4	9178.89	9238.75	5171.67	8433.35	10450.8	4692.7	6915.23	9991.37	4390.7	7885.24	8086.06	7122.48	6640.73	11085.3
1.33_103.0393m/z	103.039	1.32978	pos	(S)-Methylmalonic acid semialdehyde	HMDB0002217	Organic oxygen compounds	Organooxygen compounds	Carbonyl compounds	C06002	38.6	0	M+H	C4H6O3	2.96652	507.678	501.5	656.38	755.434	315.583	789.563	902.62	1116.45	824.569	801.197	726.881	639.283	853.756	1017.13	403.415	531.141	521.211	632.097	708.688	590.021	873.699	1269.74	1436.93
1.59_115.0755m/z	115.075	1.59113	pos	Gamma-Caprolactone	HMDB0003843	Organoheterocyclic compounds	Lactones	Gamma butyrolactones		38.6	0	M+H	C6H10O2	1.11138	2138.8	2566.28	2640.63	2213.73	5349.65	4946.92	3743.83	4300.38	4774.07	4284.65	3813.03	4108.39	5676.79	4541.29	5819.99	5798.54	4733.06	2975.2	5057.38	4464.09	7821.28	9361.17	2650.39
1.66_103.0393m/z	103.039	1.65627	pos	4-Deoxyerythronic acid	HMDB0000498	Organic oxygen compounds	Organooxygen compounds	Carbohydrates and carbohydrate conjugates		38.6	0	M+H-H2O	C4H8O4	2.59044	1634.79	1353.33	1671.39	1853.86	1208.31	1576.83	1541.72	2648.72	2012.45	1749.03	1698.47	1953.16	2264.16	2362.19	1235.21	1292.04	1308.13	1065.14	1596.75	1461.85	2516.41	3015.73	3898.36
1.72_115.1119m/z	115.112	1.72217	pos	4-Heptanone	HMDB0004814	Organic oxygen compounds	Organooxygen compounds	Carbonyl compounds		38.6	0	M+H	C7H14O	1.43223	4787.39	5526.9	5912.68	5340.07	10303.3	9653.79	7464.07	7029.91	8661.47	9317.33	8205.82	8349.52	11713.2	9154.44	10152.4	11923.4	8869.81	6684.25	11807.5	9697.62	15495.3	19408.5	5056.47
1.72_147.0763m/z	147.076	1.72217	pos	Pyrroline hydroxycarboxylic acid	HMDB0001369	Organic acids and derivatives	Carboxylic acids and derivatives	Amino acids, peptides, and analogues	C04281	38.6	0	M+NH4	C5H7NO3	-0.675506	1017.63	820.062	865.903	800.025	234.113	123.155	72.3586	574.066	474.673	932.155	271.22	890.837	152.231	531.656	222.698	80.6085	52.2413	2195.31	85.2918	179.32	6.03379e-07	6.03379e-07	412.074
1.77_217.1545m/z	217.155	1.77268	pos	Ecgonine methyl ester	HMDB0006406	Alkaloids and derivatives	Tropane alkaloids	Unclassified	C12448	38.6	0	M+NH4	C10H17NO3	-0.623925	2739.34	3081.92	3359.4	3165.22	4061.43	4091.75	4204.35	6798.23	3878.45	3529.7	3952.9	4203.26	2265.86	2577.48	4032.76	3790.59	3498.43	2900.12	2434.31	6896.92	3497.26	3868.54	8213.81
1.81_267.1335m/z	267.134	1.8067	pos	Phenylalanyl-Threonine	HMDB0029005	Organic acids and derivatives	Carboxylic acids and derivatives	Amino acids, peptides, and analogues		38.6	0	M+H	C13H18N2O4	-1.50631	1532.19	1466.29	1429.99	1764.84	631.092	370.152	782.522	2806.08	90.3059	845.667	958.993	3796.65	1413.29	720.845	748.842	1194.57	994.761	4669.2	582.214	71.857	254.752	916.469	409.957
1.84_253.1002m/z	253.1	1.83988	pos	Benzo[a]pyrene	HMDB0062469	Benzenoids	Pyrenes	Benzopyrenes	C07535	38.6	0	M+H	C20H12	-3.75251	405.457	339.392	519.275	416.176	6.03379e-07	166.155	4.72391	6.11228	5.93695	6.03379e-07	6.03379e-07	6.03379e-07	6.03379e-07	6.22928	222.979	6.03379e-07	6.03379e-07	119.484	6.03379e-07	9.98872	6.03379e-07	6.03379e-07	6.03379e-07
10.20_149.0959m/z	149.096	10.205	pos	Cuminaldehyde	HMDB0002214	Lipids and lipid-like molecules	Prenol lipids	Monoterpenoids	C06577	38.6	0	M+H	C10H12O	-0.969622	1940.09	2220.14	2073.56	1904.88	1731.45	1484.16	1236.78	1081.7	1297.54	1333.48	1193.05	6340.39	7644.76	7151.26	1970.33	1846.88	1360.25	7794.07	1693.06	1210.71	2005.51	18578.7	714.843
10.31_195.1381m/z	195.138	10.3132	neg	(Z)-3-Hexenal	HMDB0031498	Organic oxygen compounds	Organooxygen compounds	Carbonyl compounds	C16310	38.6	0	2M-H	C6H10O	-4.97594	3219.16	3633.78	3731.27	3873.28	4175.3	4400.72	4525.12	3331.13	4280.96	4021.2	3839.56	3438.58	3168.73	3860.2	3775.57	3417.66	3836.33	3741.26	4291.1	4532.7	3623.1	3252.45	3104.04
10.41_323.2225m/z	323.223	10.4119	neg	Gamma-Linolenic acid	HMDB0003073	Lipids and lipid-like molecules	Fatty Acyls	Lineolic acids and derivatives	C06426	38.6	0	M+FA-H	C18H30O2	-0.904238	4935.62	5209.45	4991.2	6461.82	2679.66	1774.93	5167.57	7267.64	2117.25	2857.88	3851.52	7802.91	3727.17	3554.25	3296.17	1000.49	792.74	5689.51	3835.37	2831.71	2527.02	1593.41	1773.9
10.75_258.1447m/z	258.145	10.7472	pos	Epsilon-(gamma-Glutamyl)-lysine	HMDB0003869	Organic acids and derivatives	Carboxylic acids and derivatives	Amino acids, peptides, and analogues		38.6	0	M+H-H2O	C11H21N3O5	-0.552105	1915.95	1439.79	1371.27	1496.27	1764.59	1844.49	1445.06	1049.2	6.03379e-07	1028.59	512.21	55.7891	6.03379e-07	6.03379e-07	946.949	1540.8	5900.03	6.03379e-07	1107.92	2359.85	1649.19	6.03379e-07	230.966
11.27_286.2743m/z	286.274	11.271	pos	9E-Heptadecenoic acid	HMDB0031046	Lipids and lipid-like molecules	Fatty Acyls	Fatty acids and conjugates	C16536	38.6	0	M+NH4	C17H32O2	0.767841	2200.54	1846.08	1423.99	1948.63	2046.37	6.03379e-07	791.17	6.03379e-07	6.03379e-07	1032.72	490.092	6.03379e-07	6.03379e-07	6.03379e-07	4871.42	7771.24	27814.2	6.03379e-07	6.03379e-07	2732.16	2255.99	6.03379e-07	80.3149
11.72_338.2451n	356.279	11.7236	pos	14,15-DiHETrE	HMDB0002265	Lipids and lipid-like molecules	Fatty Acyls	Eicosanoids	C14775	38.6	0	M+NH4, M+Na	C20H34O4	-1.7511	63631.2	59745.1	61310.3	67109.9	10827.9	6185.33	5646.52	8068.37	5702.66	9866.46	3104.86	7751.65	7250.51	7589.52	19319	204591	127304	46689.1	36494.7	142938	6539.51	20187.1	1996.62
15.55_391.2837m/z	391.284	15.5481	pos	3a,6b,7b-Trihydroxy-5b-cholanoic acid	HMDB0000415	Lipids and lipid-like molecules	Steroids and steroid derivatives	Bile acids, alcohols and derivatives	C17726	38.6	0.03	M+H-H2O	C24H40O5	-1.40276	29544.8	22882.3	30349.2	33033.2	38946.2	30501	24132.5	10974	2967.51	13685	18500	17569	18010.2	15081.6	50949.1	39156.2	111297	129170	37781.6	45232.8	52897.9	24638.9	14852.9
2.01_125.0346m/z	125.035	2.00922	pos	5-Hydroxymethyluracil	HMDB0000469	Organoheterocyclic compounds	Diazines	Pyrimidines and pyrimidine derivatives	C03088	38.6	0	M+H-H2O	C5H6N2O3	0.380145	71.6345	82.2652	76.0567	103.417	148.902	205.818	109.743	143.64	145.231	257.946	147.978	49.8228	97.0691	113.806	162.018	185.282	173.609	130.862	176.643	144.1	383.286	195.608	34.9768
2.18_107.0494m/z	107.049	2.17682	pos	4-Hydroxybenzyl alcohol	HMDB0011724	Benzenoids	Benzene and substituted derivatives	Benzyl alcohols	C17467	38.6	0	M+H-H2O	C7H8O2	2.22493	2094.61	2264.86	2301.29	2075.51	4185.39	3898.92	3506.16	3025.15	4178.79	3674.36	3615.05	3444.97	4563.34	3754.15	4308.56	4662.1	3655.85	3954.43	5038.7	4394.85	6612.8	7739.05	2433.72
2.18_223.1325m/z	223.133	2.17682	pos	3-Hydroxyibuprofen	HMDB0060921	Phenylpropanoids and polyketides	Phenylpropanoic acids	Unclassified		38.6	0	M+H	C13H18O3	-1.44872	2008.6	2927.86	2550.46	2354.45	6668.17	6322.89	4742.73	4010.11	6447.85	4777.33	4010.07	4002.08	4713.67	3823.34	7211	6433.94	4702.82	3490.91	6109.03	4359	7754.36	8799	2238.67
2.89_218.1026m/z	218.103	2.89218	neg	Hexanoylglycine	HMDB0000701	Organic acids and derivatives	Carboxylic acids and derivatives	Amino acids, peptides, and analogues		38.6	0.0629	M+FA-H	C8H15NO3	-4.7658	21167.5	20241.1	20293.2	21335	11607.5	14900.6	16390.1	39925.6	9374.59	13353.3	9707.21	12870.1	7195.24	12383.3	4604.89	5074.76	4583.06	16731.6	6775.08	5637	2497.35	977.518	59032.2
3.14_357.0825m/z	357.082	3.14278	neg	Isoxanthopterin	HMDB0000704	Organoheterocyclic compounds	Pteridines and derivatives	Pterins and derivatives	C03975	38.6	0	2M-H	C6H5N5O2	3.01828	834.037	671.795	809.141	956.403	6.03379e-07	1355.87	2392.21	6.03379e-07	82.8926	6.03379e-07	48.9184	858.68	405.528	6.03379e-07	6.03379e-07	207.092	315.04	6.03379e-07	6.03379e-07	6.03379e-07	6.03379e-07	6.03379e-07	65.9866
3.43_115.0391m/z	115.039	3.42953	pos	Dimethylmalonic acid	HMDB0002001	Organic acids and derivatives	Carboxylic acids and derivatives	Dicarboxylic acids and derivatives		38.6	0	M+H-H2O	C5H8O4	1.2579	5734.5	6042.48	5403.1	5597.9	9426.16	11033.9	7845.1	9496.48	9702.1	9775.65	7992.38	8356.33	11078.3	10205.2	11321.1	11459.3	9218.02	6728.04	11687.2	9155.4	14783.2	18701.2	7249.96
3.48_121.1013m/z	121.101	3.47932	pos	1,2,4-Trimethylbenzene	HMDB0013733	Benzenoids	Benzene and substituted derivatives	Unclassified	C14533	38.6	0	M+H	C9H12	0.974883	4198.29	5183.69	4167.06	4392.01	10860.6	11093.6	7998.3	7558.73	9799.8	9232.28	7375.24	7444.9	10257.2	8496.49	13888.7	13794.4	9798.48	6196.77	11055.7	8756.14	14168.4	18402.1	4181.98
3.87_223.1326m/z	223.133	3.86863	pos	2-Hydroxyibuprofen	HMDB0060920	Phenylpropanoids and polyketides	Phenylpropanoic acids	Unclassified		38.6	0	M+H	C13H18O3	-1.29164	1450.2	2095.05	1634.16	1453.28	4190.56	4337.58	2559.46	3536.61	4158.11	3601.11	2332.73	2318.44	3592.4	2977.92	5443.27	5108.98	3589.47	2155.93	4902.7	2877.63	6042.71	6449.45	1698.04
4.06_223.1075m/z	223.108	4.05555	pos	Glycyl-Phenylalanine	HMDB0028848	Organic acids and derivatives	Carboxylic acids and derivatives	Amino acids, peptides, and analogues		38.6	0	M+H	C11H14N2O3	-0.95214	2033.77	2130.89	2132.34	2077.41	1383.07	292.241	2187	2644.48	207.661	1432.36	1661.9	3199.63	538.751	685.304	1307.91	1053.95	1105.41	5683.1	788.606	1477.55	526.781	857.417	2468.56
4.22_259.1296m/z	259.13	4.22425	neg	Dethiobiotin	HMDB0003581	Lipids and lipid-like molecules	Fatty Acyls	Fatty acids and conjugates	C01909	38.6	0	M+FA-H	C10H18N2O3	-1.78685	1983.1	2039.8	2003.89	2350.95	1090.26	681.05	1929.51	2527.01	1147.15	1388.78	3004.46	1265.34	258.403	1089.38	331.243	488.903	292.975	306.923	423.617	1294.2	98.2907	78.482	5595.29
4.32_219.1127m/z	219.113	4.3181	pos	N-Acetylserotonin	HMDB0001238	Organoheterocyclic compounds	Indoles and derivatives	Hydroxyindoles	C00978	38.6	0	M+H	C12H14N2O2	-0.448134	470.357	414.512	451.277	478.998	1072.24	66.3054	144.58	171.975	446.983	1145.01	437.532	519.002	427.852	909.266	6.03379e-07	6.03379e-07	6.03379e-07	6.03379e-07	293.026	708.083	6.03379e-07	6.03379e-07	212.512
4.40_114.0916m/z	114.092	4.40167	pos	L-Isoleucine	HMDB0000172	Organic acids and derivatives	Carboxylic acids and derivatives	Amino acids, peptides, and analogues	C00407	38.6	0	M+H-H2O	C6H13NO2	1.75149	23995.4	25413.7	24440.1	23497.1	22669.9	21600.5	20732.7	17322.9	19672.6	22418.6	19272.7	95820.5	100479	78506.7	28530.6	27739.7	23130.9	46327.4	26918.3	20065.4	44873.8	147310	10480.3
5.85_199.0966m/z	199.097	5.85122	neg	3-Hydroxysebacic acid	HMDB0000350	Organic acids and derivatives	Hydroxy acids and derivatives	Medium-chain hydroxy acids and derivatives		38.6	0	M-H2O-H	C10H18O5	-4.38097	811.327	799.78	793.614	767.12	817.235	807.574	772.2	940.116	808.09	646.438	609.973	636.939	814.43	837.476	926.341	813.643	701.785	737.888	735.682	778.795	705.34	756.667	662.98
6.12_269.1029m/z	269.103	6.12412	neg	Adenine	HMDB0000034	Organoheterocyclic compounds	Imidazopyrimidines	Purines and purine derivatives	C00147	38.6	0	2M-H	C5H5N5	4.31455	1026.45	1082.91	1205.19	1014.61	1038.33	1371.05	1110.93	1876.95	1100.42	1279.82	1092.43	1200.2	1273.09	1194.12	1242.86	1026.55	1202.57	1319.28	1219.43	1294.27	1308.95	1317.78	1491.38
6.23_183.1490m/z	183.149	6.22623	pos	Ephedrine	HMDB0015451	Benzenoids	Benzene and substituted derivatives	Phenylpropanes	C01575	38.6	0	M+NH4	C10H15NO	-0.943144	1461.28	1246.31	1104.89	1218.04	1095.42	2170.36	1541.43	145.117	2230.19	1978.44	1098.17	2118.3	2322.68	2975.16	1676.69	2412.3	1113.13	951.945	2222.22	1708.91	2539.2	3431.47	1321.9
7.51_269.0457m/z	269.046	7.50907	neg	Genistein	HMDB0003217	Phenylpropanoids and polyketides	Isoflavonoids	Isoflav-2-enes	C06563	38.6	0	M-H	C15H10O5	0.405063	1165.12	982.713	1155.76	1527.41	211.98	222.023	1116.99	425.198	249.474	201.856	200.551	299.323	2350.01	8221.75	260.677	236.977	282.2	455.777	1072.8	391.156	158.382	296.11	168.509
8.80_183.1742m/z	183.174	8.80417	pos	Dodecanoic acid	HMDB0000638	Lipids and lipid-like molecules	Fatty Acyls	Fatty acids and conjugates	C02679	38.6	0	M+H-H2O	C12H24O2	-0.785919	506.522	438.506	688.93	595.352	2124.05	2439.9	1784.57	1339.1	2113.01	1834.81	1643.81	1336.69	1490.23	2017.96	2617.19	2416.98	2039.39	6.03379e-07	2514.61	2176.58	3231.29	2308.47	1280.99
9.54_167.0814m/z	167.081	9.53573	pos	(S)-4-Hydroxymandelonitrile	HMDB0060318	Benzenoids	Phenols	1-hydroxy-2-unsubstituted benzenoids	C03742	38.6	0	M+NH4	C8H7NO2	-0.992226	4165.23	4046.11	4056.56	4191.48	6506.1	8356.4	6489.12	6162.44	7903.65	7744.33	6354.16	7092.81	9612.88	8256.8	7872.74	8467.4	7253.9	5316.83	9640.23	7542.05	13455	15428.7	4706.96
0.02_151.0751m/z	151.075	0.0180333	pos	Hydrocinnamic acid	HMDB0000764	Phenylpropanoids and polyketides	Phenylpropanoic acids	Unclassified	C05629	38.5	0	M+H	C9H10O2	-1.50663	1281.66	1943.09	1920.04	1439.06	4098.21	3053.57	2309.94	2569.45	5347.37	2913.29	2369.82	2888.34	3438.61	2245.53	3055.59	4015.47	2653.91	2312.79	3734	3069.53	4298.31	6096.21	1925.19
0.35_235.1697m/z	235.17	0.351533	neg	2-Methyl-2-phenyl-undecane	HMDB0013820	Benzenoids	Benzene and substituted derivatives	Phenylpropanes		38.5	0	M+FA-H	C14H22	-3.60373	14465.5	11750.7	13729.6	12562.4	14154.8	13680.5	14432.8	13642.2	14672.2	14077.2	12379.2	11846	16545.7	15253.2	13649.1	14032.1	14449.9	14028.3	16313.3	14397.7	15628.7	13715.8	11341.2
0.53_162.0316n	200.995	0.530333	pos	Umbelliferone	HMDB0029865	Phenylpropanoids and polyketides	Coumarins and derivatives	Hydroxycoumarins	C09315	38.5	0	M+H, M+K	C9H6O3	-0.84032	1577.53	1767.36	1525.18	906.064	7642.86	5489.74	4322.23	4394.66	3917.26	3645.73	2175.36	2590.28	4534.81	3058.79	9213.96	8984.08	5458.56	3517.59	3850.6	3513.27	5664.15	8933.22	1218.59
0.66_157.0470m/z	157.047	0.656967	pos	(R)-2,3-Dihydroxy-isovalerate	HMDB0012141	Lipids and lipid-like molecules	Fatty Acyls	Fatty acids and conjugates	C04272	38.5	0	M+Na	C5H10O4	-0.978099	1294.64	1007.45	1301.05	1124.99	6498.09	3602.18	3746.6	1397.09	3194.19	4311.06	1883.92	3526.21	5172.95	3329.91	5576.71	7184.47	4309.57	3345.56	4792.29	4295.75	7692.21	9274.24	1239.22
0.72_415.1380m/z	415.138	0.724817	neg	5-(3',4'-Dihydroxyphenyl)-gamma-valerolactone	HMDB0029185	Benzenoids	Phenols	Benzenediols		38.5	0	2M-H	C11H12O4	-4.40496	18507.7	16838.8	15242.9	22555.5	18047.6	7424.69	25044.8	4481.8	3981.69	26098.6	13208.9	9377.86	3407.1	7282.45	2558.82	5060.88	9321.52	9299.49	3182.89	6246.53	6.03379e-07	6.03379e-07	5571.6
0.75_134.1175m/z	134.117	0.754417	pos	Propyl propionate	HMDB0030059	Organic acids and derivatives	Carboxylic acids and derivatives	Carboxylic acid derivatives		38.5	0	M+NH4	C6H12O2	-0.801109	7853.57	8298.51	9770.67	8473.76	11816.9	4834.24	12585.7	7128.11	6497.55	20806.6	8125.75	10681.3	9728.25	8107.92	7797.57	5476.77	5980.74	10759.6	10127.2	12718.9	8303.99	13262.6	16471.8
0.91_115.0867m/z	115.087	0.907117	pos	3-Amino-2-piperidone	HMDB0000323	Organic acids and derivatives	Carboxylic acids and derivatives	Amino acids, peptides, and analogues		38.5	0	M+H	C5H10N2O	1.10925	735.779	567.022	529.754	490.081	299.546	6.03379e-07	253.22	6.03379e-07	61.8919	588.806	247.065	323.162	66.3847	74.5752	6.03379e-07	75.8237	322.083	6.03379e-07	444.556	359.309	569.115	708.917	6.03379e-07
1.05_103.0392m/z	103.039	1.04922	pos	4-Deoxythreonic acid	HMDB0002453	Organic oxygen compounds	Organooxygen compounds	Carbohydrates and carbohydrate conjugates		38.5	0	M+H-H2O	C4H8O4	2.06395	2713.8	2432.04	2435.51	2755.47	986.005	481.446	2631.94	3811.2	2007.58	2490.49	2345.82	1924.82	3325.32	2334.33	739.517	873.236	1216.35	341.855	2185.62	1984.41	2689.94	3436.99	4872.45
1.15_181.0715m/z	181.072	1.14887	pos	Theophylline	HMDB0001889	Organoheterocyclic compounds	Imidazopyrimidines	Purines and purine derivatives	C07130	38.5	0	M+H	C7H8N4O2	-2.65431	3648.92	3585.91	4393.32	3874.98	9020.8	12519.8	6060.71	14445.3	9384.42	6724.37	5932.56	6709.29	9400.76	8472.61	9667.87	9617.32	8132.48	5519.84	8443.93	6058.7	9610.3	10505.7	7080.95
1.16_288.1185m/z	288.119	1.16275	pos	N-Ribosylhistidine	HMDB0002089	Organic acids and derivatives	Carboxylic acids and derivatives	Amino acids, peptides, and analogues		38.5	0	M+H	C11H17N3O6	-1.75922	17190.8	17274.5	15977.9	18018.4	3454.22	41443.3	16212.1	50313.3	44793.5	4880.06	13734.1	9743.95	11271	15975.5	12757.4	16249.8	19977.6	5750.12	13976.3	1866.03	8236.23	6654.79	15502.2
1.25_205.1182m/z	205.118	1.24613	pos	Serylvaline	HMDB0029052	Organic acids and derivatives	Carboxylic acids and derivatives	Amino acids, peptides, and analogues		38.5	0	M+H	C8H16N2O4	-0.604221	721.977	865.655	846.447	782.136	5421.43	6.03379e-07	6.03379e-07	6.03379e-07	6.03379e-07	2780.94	6.03379e-07	5499.95	6.03379e-07	6.03379e-07	1035.01	6566.23	1032.05	3064.18	294.861	6.03379e-07	510.931	64.2721	6.03379e-07
1.32_201.0867m/z	201.087	1.3159	pos	4-Pyridoxic acid	HMDB0000017	Organoheterocyclic compounds	Pyridines and derivatives	Pyridinecarboxylic acids and derivatives	C00847	38.5	0	M+NH4	C8H9NO4	-1.33922	3660.2	3934.75	3393.55	4034.04	4981.61	2266.53	4893.77	3982.04	1912.16	6338.4	5700.84	6730.64	6257.73	4708.45	912.854	878.562	541.827	2867.38	2490.39	5703.79	1568.45	2792.74	4118.04
1.33_154.0497m/z	154.05	1.32978	pos	3-Aminosalicylic acid	HMDB0001972	Benzenoids	Benzene and substituted derivatives	Benzoic acids and derivatives		38.5	0	M+H	C7H7NO3	-1.08314	2282.37	2192.16	2096.02	2277.36	2327.02	3524.97	3415.34	7310.18	3219.83	2383.64	4561.91	1237.64	3282.49	2235.85	2961.76	2216.33	2190.02	1257.3	3207.8	1555.52	3188.82	3645.12	3317.76
1.54_153.0406m/z	153.041	1.54265	pos	Xanthine	HMDB0000292	Organoheterocyclic compounds	Imidazopyrimidines	Purines and purine derivatives	C00385	38.5	0	M+H	C5H4N4O2	-0.475995	887.912	783.147	720.584	988.778	129.196	260.413	504.01	714.492	559.128	204.875	450.676	208.4	172.445	114.374	11262.6	590.333	81.325	36.121	54.3377	128.682	281.139	6.03379e-07	806.517
1.58_113.0963m/z	113.096	1.57512	pos	Ethyl isovalerate	HMDB0030028	Lipids and lipid-like molecules	Fatty Acyls	Fatty acid esters	C12290	38.5	0	M+H-H2O	C7H14O2	1.63157	2844.51	3230.73	2955.83	2818.3	6715.95	6146.32	4830.77	4613.66	5563.11	5628.29	4874.79	5191.67	7259.65	5805.76	7303.47	8097.85	6635.71	3759.2	6866.31	5733.07	9021.88	10737.6	3420.3
1.59_161.0921m/z	161.092	1.59113	pos	D-Alanyl-D-alanine	HMDB0003459	Organic acids and derivatives	Carboxylic acids and derivatives	Amino acids, peptides, and analogues	C00993	38.5	0	M+H	C6H12N2O3	0.0978493	362.026	435.271	430.787	394.586	159.58	575.587	647.487	272.437	861.694	237.165	453.891	326.919	355.888	545.07	233.837	178.148	81.2319	47.7761	303.249	132.271	769.543	93.928	311.198
10.13_195.1381m/z	195.138	10.1301	neg	Cyclohexanone	HMDB0003315	Organic oxygen compounds	Organooxygen compounds	Carbonyl compounds	C00414	38.5	0	2M-H	C6H10O	-4.89909	360.792	508.456	407.399	404.16	1993.09	3285.25	3678.48	3462.38	2507.85	1849.44	1901.85	2243.34	2241.79	2386.99	2584.34	2351.46	2125.22	2659.52	3171.86	2285.34	1967.75	2507.66	2180.44
10.94_134.1175m/z	134.117	10.9414	pos	Ethyl 2-methylpropanoate	HMDB0031248	Organic acids and derivatives	Carboxylic acids and derivatives	Carboxylic acid derivatives		38.5	0	M+NH4	C6H12O2	-0.764885	1651.21	3108.88	2813.8	1801.75	5287.18	6799.66	4576.17	5037.06	3991.47	5646.12	4760.51	4317.77	7846.54	4799.48	4572.78	5909.91	5745.64	2654.18	6751.2	5261.46	7875.15	11111.8	2986.08
11.11_466.2926m/z	466.293	11.1059	pos	LysoPC(14:1(9Z))	HMDB0010380	Lipids and lipid-like molecules	Glycerophospholipids	Glycerophosphocholines	C04230	38.5	0	M+H	C22H44NO7P	-0.365398	709.98	704.73	585.468	834.378	6.03379e-07	6.03379e-07	6.03379e-07	6.03379e-07	6.03379e-07	26.2161	6.03379e-07	6.03379e-07	6.03379e-07	6.03379e-07	30940	1756.56	422.224	6.03379e-07	6.03379e-07	6.03379e-07	29.1103	80	6.03379e-07
11.20_325.2005m/z	325.2	11.197	pos	N1,N12-Diacetylspermine	HMDB0002172	Organic acids and derivatives	Carboximidic acids and derivatives	Carboximidic acids	C03413	38.5	0	M+K	C14H30N4O2	1.45487	2003.53	2270.39	1947.08	2285.93	4445.92	4175.59	3001.96	2940.61	3233.26	3753.72	3547.12	3466.44	4097.71	3566.86	5115.94	5152.54	3993.39	2889.64	4709.35	3957.25	6841.81	8492.37	2164.91
13.67_112.0870m/z	112.087	13.6679	pos	Histamine	HMDB0000870	Organic nitrogen compounds	Organonitrogen compounds	Amines	C00388	38.5	0	M+H	C5H9N3	1.11367	1832.72	1388.28	1860.86	1968.48	2892.17	2943.86	1278.89	2576.77	6.03379e-07	3107.64	1952.66	2195.59	4241.29	3658.23	3957.34	3341.91	2483.86	674.685	3221.3	2689.91	4320.64	6001.27	1880.69
14.28_481.3321m/z	481.332	14.275	neg	Demethylphylloquinone	HMDB0004649	Lipids and lipid-like molecules	Prenol lipids	Quinone and hydroquinone lipids	C13309	38.5	0	M+FA-H	C30H44O2	-0.56384	14666.9	14097.2	13199.4	13895	2498.77	6217.01	7241.98	7990.15	655.254	3193.18	1118.7	2130.75	6.03379e-07	6.03379e-07	7283.67	20257.4	8848.53	45136	472.245	10216.7	606.081	439.083	2027.81
2.45_293.1142m/z	293.114	2.45493	neg	6-Hydroxymelatonin	HMDB0004081	Organoheterocyclic compounds	Indoles and derivatives	Hydroxyindoles	C05643	38.5	0	M+FA-H	C13H16N2O3	-0.498729	1891.24	1912.72	1228.4	1772.29	827.004	289.654	1569.79	1255.73	419.808	726.146	762.553	4075.43	468.228	604.322	223.608	6.03379e-07	153.92	1936.2	263.382	6.03379e-07	6.03379e-07	46.7102	6.03379e-07
2.72_129.1022m/z	129.102	2.71642	pos	(3S)-3,6-Diaminohexanoate	HMDB0012114	Organic acids and derivatives	Carboxylic acids and derivatives	Amino acids, peptides, and analogues	C01142	38.5	0	M+H-H2O	C6H14N2O2	0.0583501	339.344	350.647	317.304	333.127	632.969	718.05	540.707	377.306	838.782	511.633	574.137	516.71	802.854	719.107	1017.26	895.996	655.428	456.548	860.753	576.198	1050.06	1273.29	355.454
3.55_247.1283m/z	247.128	3.54588	pos	gamma-Glutamylvaline	HMDB0011172	Organic acids and derivatives	Carboxylic acids and derivatives	Amino acids, peptides, and analogues		38.5	0	M+H	C10H18N2O5	-2.05797	6716.15	6887.41	6775.07	6444.29	3608.3	5923.94	4747.04	16177.4	5045.52	4219.64	3628	4051.3	4418.46	8202.12	1952.49	1294.29	2251.82	1514.24	2770.78	1889.81	987.267	1021.54	12330.4
3.58_100.0396m/z	100.04	3.57945	pos	L-Aspartate-semialdehyde	HMDB0012249	Organic acids and derivatives	Carboxylic acids and derivatives	Amino acids, peptides, and analogues	C00441	38.5	0	M+H-H2O	C4H7NO3	2.92324	1504.73	1554.35	1416.27	1465.49	2770.02	3042	2329.86	2412.87	3067.63	2938.8	2379.89	2608.85	3465.82	3145.24	3293.8	3066.12	2688.93	1983.24	3206.52	2646.21	4134.71	5604.6	1722.23
4.02_383.1206m/z	383.121	4.02038	neg	Quinic acid	HMDB0003072	Organic oxygen compounds	Organooxygen compounds	Alcohols and polyols	C00296	38.5	0	2M-H	C7H12O6	2.77879	2430.69	2290.5	1975.1	2674.99	6.03379e-07	774.816	263.038	51.9519	1778.26	312.046	1439.94	9409.82	905.183	509.852	3013.58	1539.88	849.286	7583.84	441.663	6.03379e-07	6.03379e-07	6.03379e-07	211.166
4.26_227.1030m/z	227.103	4.25728	neg	Prolylhydroxyproline	HMDB0006695	Organic acids and derivatives	Carboxylic acids and derivatives	Amino acids, peptides, and analogues		38.5	0	M-H	C10H16N2O4	-3.37935	9339.94	9594.4	8829.87	10143.9	7053.37	2921.96	6059.91	7048.81	2838.73	6967.53	5686.33	7315.18	3430.26	6113.36	1138.47	865.782	979.869	3246.11	3271.78	5885.76	521.72	1387.46	12801.9
4.26_363.1083m/z	363.108	4.25728	neg	3,4-Dihydroxyhydrocinnamic acid	HMDB0000423	Phenylpropanoids and polyketides	Phenylpropanoic acids	Unclassified	C10447	38.5	0	2M-H	C9H10O4	-0.727053	888.213	1002.73	600.416	1137.43	6.03379e-07	77.5916	322.084	4201.84	410.541	6.03379e-07	396.214	264.401	6.03379e-07	6.03379e-07	6.03379e-07	6.03379e-07	6.03379e-07	1151.1	6.03379e-07	6.03379e-07	6.03379e-07	6.03379e-07	6966.75
4.37_229.1182m/z	229.118	4.36773	pos	Methyldopa	HMDB0011754	Phenylpropanoids and polyketides	Phenylpropanoic acids	Unclassified	C07194	38.5	0	M+NH4	C10H13NO4	-0.219952	447.745	462.689	483.599	407.642	494.219	6.03379e-07	429.179	192.343	100.621	953.334	330.291	595.852	411.817	562.58	6.03379e-07	6.03379e-07	6.03379e-07	169.516	348.2	1048.88	6.03379e-07	6.03379e-07	1194.84
4.44_254.0897n	507.176	4.4417	neg	p-Hydroxyfelbamate	HMDB0060669	Benzenoids	Phenols	1-hydroxy-2-unsubstituted benzenoids	C16584	38.5	0	M-H2O-H, 2M-H	C11H14N2O5	-2.25642	732.908	730.412	570.068	529.775	86.9276	6.03379e-07	923.616	21.2417	6.03379e-07	6.03379e-07	6.03379e-07	413.025	6.03379e-07	6.03379e-07	6.03379e-07	156.311	24.1764	6644.46	6.03379e-07	6.03379e-07	6.03379e-07	6.03379e-07	140.626
4.62_247.1075m/z	247.107	4.61782	pos	Acetyl-N-formyl-5-methoxykynurenamine	HMDB0004259	Organic oxygen compounds	Organooxygen compounds	Carbonyl compounds	C05642	38.5	0	M+H-H2O	C13H16N2O4	-1.01598	941.367	1097.14	1092.42	1205.1	1122.44	336.674	664.822	346.563	642.825	1608.81	1607.01	1262.68	761.684	1468.02	6.03379e-07	6.03379e-07	6.03379e-07	6.03379e-07	684.165	1873.45	65.425	6.03379e-07	630.313
4.71_352.0824m/z	352.082	4.7143	neg	Glutathione	HMDB0000125	Organic acids and derivatives	Carboxylic acids and derivatives	Amino acids, peptides, and analogues	C00051	38.5	0	M+FA-H	C10H17N3O6S	1.21886	210.899	369.642	272.327	404.99	1448.28	42.7876	40.9426	6.03379e-07	77.0477	709.304	6.03379e-07	341.601	6.03379e-07	531.191	6.03379e-07	6.03379e-07	6.03379e-07	6.03379e-07	299.123	264.54	6.03379e-07	6.03379e-07	6.03379e-07
4.73_318.1093m/z	318.109	4.73167	neg	Aspartyl-Tryptophan	HMDB0028764	Organic acids and derivatives	Carboxylic acids and derivatives	Amino acids, peptides, and analogues		38.5	0	M-H	C15H17N3O5	-0.829407	576.271	555.014	568.789	683.025	330.062	74.0961	835.681	239.417	340.985	428.933	252.625	3990.3	6.03379e-07	465.178	306.759	213.74	6.03379e-07	880.127	148.398	113.733	6.03379e-07	6.03379e-07	575.537
5.03_591.2936m/z	591.294	5.02678	pos	Lithocholate 3-O-glucuronide	HMDB0002513	Lipids and lipid-like molecules	Steroids and steroid derivatives	Steroidal glycosides	C03033	38.5	0	M+K	C30H48O9	1.16314	4913.86	3823.48	6130.62	5118.21	12111.6	505.665	8786.05	1018.68	1593.96	14503.2	4693.61	5089.92	4245.36	3380.48	1592.78	2514.62	2447.88	5030.23	5494.44	9692.67	6.03379e-07	1806.57	5417.05
5.12_219.0656m/z	219.066	5.12302	neg	Hydroquinone	HMDB0002434	Benzenoids	Phenols	Benzenediols	C00530	38.5	0	2M-H	C6H6O2	-3.25211	317.891	306.614	345.237	202.263	644.266	42.5888	129.93	344.995	22.4291	523.354	42.1852	192.354	6.03379e-07	639.761	6.03379e-07	6.03379e-07	6.03379e-07	6.03379e-07	377.439	103.345	6.03379e-07	6.03379e-07	283.094
5.56_167.0611m/z	167.061	5.56308	neg	Beta-Carboline	HMDB0012897	Organoheterocyclic compounds	Indoles and derivatives	Pyridoindoles	C20157	38.5	0	M-H	C11H8N2	-2.19784	1719.2	1905.71	1913.11	2158.43	836.026	1884.49	1602.31	3199.53	2587.22	449.327	1367.59	1101.38	907.304	2004.05	679.007	285.18	571.507	1209.38	1222.33	433.341	318.421	6.03379e-07	2354.07
6.28_105.0338m/z	105.034	6.27568	pos	2-Hydroxybenzaldehyde	HMDB0034170	Organic oxygen compounds	Organooxygen compounds	Carbonyl compounds	C06202	38.5	0	M+H-H2O	C7H6O2	2.12806	358.023	331.992	350.387	469.773	670.154	627.792	531.813	71.9678	695.143	929.665	815.717	804.576	1065.33	982.328	625.845	651.078	606.303	313.645	1091.89	913.271	1743.68	1458.11	498.149
7.42_193.0990m/z	193.099	7.42455	neg	6-Hydroxypseudooxynicotine	HMDB0240264	Organic oxygen compounds	Organooxygen compounds	Carbonyl compounds	C01297	38.5	0	M-H	C10H14N2O2	3.61744	1064.79	1490	1348.53	1467.18	1105.4	869.255	578.434	1628.78	422.043	753.975	1671.77	692.745	929.524	437.594	1567.5	738.828	911.874	1031.95	744.608	747.531	752.108	373.755	1133.63
8.36_202.1435m/z	202.144	8.35688	pos	Capryloylglycine	HMDB0000832	Organic acids and derivatives	Carboxylic acids and derivatives	Amino acids, peptides, and analogues		38.5	0	M+H	C10H19NO3	-1.32439	1148.52	1168.13	1103.1	1162.68	1628.33	1754.88	1266.71	1070.74	1745.49	1607.25	1085.16	1024.67	1218.84	955.049	1711.22	2154.15	1666.98	381.061	2027.42	1044.58	3915.79	947.862	680.679
0.02_163.0598m/z	163.06	0.0180333	pos	myo-Inositol	HMDB0000211	Organic oxygen compounds	Organooxygen compounds	Alcohols and polyols	C00137	38.4	0	M+H-H2O	C6H12O6	-1.771	8234.95	7512.88	5014.34	7572.01	6333.3	8170.85	9154.61	6667.68	17573.8	13609.4	8259.46	11704.1	17771.1	17374.4	8196.75	6423.83	11224.1	15985.1	23377.1	12948.2	16659.2	21261.9	8586.19
0.24_129.0545m/z	129.055	0.240117	pos	Adipic acid	HMDB0000448	Lipids and lipid-like molecules	Fatty Acyls	Fatty acids and conjugates	C06104	38.4	0	M+H-H2O	C6H10O4	-0.675237	4202.33	4838.77	4060.37	4391.44	8554.96	9118.01	7179.51	6686.65	10234.3	9558.05	6745.59	7523.42	10646.2	9196.19	10608.6	10892.2	9269.35	7002.99	10252.9	8467.15	14708.5	17728.2	4879.06
0.35_137.0596m/z	137.06	0.351167	pos	Phenylacetic acid	HMDB0000209	Benzenoids	Benzene and substituted derivatives	Unclassified	C07086	38.4	0	M+H	C8H8O2	-0.805514	7849.72	9234.35	8861.41	8741.1	16374.5	17300	12572.8	14393.5	20094.3	18056.7	13247.2	14756.6	23237.3	18061.2	18524.6	19997.6	16784.3	11439.7	18242.8	15457.8	29930	39431.3	10433.3
0.41_131.1066m/z	131.107	0.406683	pos	2-Methylhexanoic acid	HMDB0031594	Lipids and lipid-like molecules	Fatty Acyls	Fatty acids and conjugates		38.4	0	M+H	C7H14O2	-0.680322	5014.58	5859.89	5149.35	4884.83	12176.3	11783.7	8314.78	9511.45	10338	11368.1	8686.08	9284.19	13326.1	10062.9	13799.5	14604.1	11553.2	7173.24	11330.4	10131.4	18310.7	20485.4	5535.62
0.51_165.0909m/z	165.091	0.514583	pos	4-Isopropylbenzoic acid	HMDB0035268	Lipids and lipid-like molecules	Prenol lipids	Monoterpenoids	C06578	38.4	0	M+H	C10H12O2	-0.934203	12364.1	15604.2	14069.9	13995.4	33502	33822.8	23677.1	24770	36443.8	29253.5	21049.3	24890.5	38280.6	26906.1	44580.8	40436.8	30114.3	21418.2	33233.3	27360.2	48804	62621.1	15604.7
0.53_140.0341m/z	140.034	0.530333	pos	2-Aminomuconic acid	HMDB0001241	Organic acids and derivatives	Carboxylic acids and derivatives	Amino acids, peptides, and analogues	C02220	38.4	0	M+H-H2O	C6H7NO4	-0.515837	396.354	341.408	268.915	393.864	981.874	918.874	669.645	419.215	973.296	1033.02	670.304	837.847	803.278	925.703	1285.95	818.95	1006.94	585.987	1167.19	853.373	1149.29	1387.71	344.044
0.63_156.0766m/z	156.077	0.629267	pos	Urocanic acid	HMDB0000301	Organoheterocyclic compounds	Azoles	Imidazoles	C00785	38.4	0	M+NH4	C6H6N2O2	-1.01564	7366.85	8389.45	9591.18	10068	21245.6	17428.2	12537.7	14507.1	24134.8	21825.2	14010.4	16107.3	17673.2	18238.7	7957.3	11926.1	9676.01	19690.9	20902.8	24140.5	10254.7	13570.2	9813.16
0.71_170.0422m/z	170.042	0.712833	pos	L-Glutamic acid	HMDB0000148	Organic acids and derivatives	Carboxylic acids and derivatives	Amino acids, peptides, and analogues	C00025	38.4	0	M+Na	C5H9NO4	-1.29756	5105.41	5765.04	7565.42	7295.04	8568.29	8973.7	12003.4	9838.78	4401.78	12666.3	8964.37	9084.19	10902.8	9795.08	5276.02	5958.87	5036.03	4877.97	6507.33	9140.84	7638.77	2907.03	10237.1
0.73_103.0392m/z	103.039	0.726683	pos	A,b-Dihydroxyisobutyric acid	HMDB0002601	Organic acids and derivatives	Hydroxy acids and derivatives	Beta hydroxy acids and derivatives		38.4	0	M+H-H2O	C4H8O4	2.16193	2976.58	3020.26	2920.61	2839.4	2178.72	1079.08	2470.43	3371.44	3416.62	3076.27	2260.89	2237.24	1916.07	1761.39	793.355	644.331	2023.69	974.999	1794.3	1236.62	2204.25	3040.31	4773.05
0.81_256.0935m/z	256.093	0.808367	neg	Zalcitabine	HMDB0015078	Nucleosides, nucleotides, and analogues	Pyrimidine nucleosides	Pyrimidine 2',3'-dideoxyribonucleosides	C07207	38.4	0	M+FA-H	C9H13N3O3	-1.99326	8940.18	7844.59	12165.7	5250.24	22824.4	8117.1	19369.5	30260.9	11932.3	19725.1	9747.47	6894.51	7388.57	8926.49	7825.55	7829.53	7858.93	9321.99	6821	24072.1	4915.42	3396.33	42469.4
1.15_192.0501m/z	192.05	1.14887	pos	cis-Aconitic acid	HMDB0000072	Organic acids and derivatives	Carboxylic acids and derivatives	Tricarboxylic acids and derivatives	C00417	38.4	0	M+NH4	C6H6O6	-1.0773	1479.04	1294.27	1173.51	1282.68	415.249	2293.43	1275.72	2269.77	1670.49	408.078	1113.57	1135.03	1616.43	2249.28	905.559	1243.46	1795.08	6.03379e-07	1453.66	6.03379e-07	2223.31	1084.35	1039.25
1.19_103.0392m/z	103.039	1.19053	pos	Acetic anhydride	HMDB0031646	Organic acids and derivatives	Carboxylic acids and derivatives	Dicarboxylic acids and derivatives		38.4	0	M+H	C4H6O3	2.72395	1707.67	1579.44	1575.59	1863.46	1008.68	1760.49	1771.9	3912.8	2378.76	1951.46	1864.31	2124.84	2440.63	2671.64	993.116	1204.3	1108.11	1216.29	1821.72	1312.45	2850.51	2933.89	3683.51
1.69_157.0607m/z	157.061	1.68892	pos	6-Hydroxynicotinic acid	HMDB0002658	Organoheterocyclic compounds	Pyridines and derivatives	Pyridinecarboxylic acids and derivatives	C01020	38.4	0	M+NH4	C6H5NO3	-0.75397	549.36	475.218	531.627	540.092	843.063	1137.37	1003.97	873.497	1423.04	986.867	868.793	1015.33	1253.06	1467.12	801.547	1149.99	931.49	889.265	1435.78	996.591	1815.28	2422.64	847.671
1.74_146.0578n	185.023	1.73893	pos	(S)-2-Aceto-2-hydroxybutanoic acid	HMDB0006900	Organic acids and derivatives	Keto acids and derivatives	Short-chain keto acids and derivatives	C06006	38.4	0	M+NH4, M+K	C6H10O4	-0.55129	1623.48	1834.77	1880.91	1845.6	3746.78	3858.95	2720.61	2411.92	3476.17	3251.35	2969.89	3270.51	4434.83	3508.16	4055.97	4280.11	3758.13	2482.3	4382.02	3489.97	5846.2	10833.6	1796.3
11.17_434.3624m/z	434.362	11.1674	pos	Calcitriol	HMDB0001903	Lipids and lipid-like molecules	Steroids and steroid derivatives	Vitamin D and derivatives	C01673	38.4	0	M+NH4	C27H44O3	-1.05997	2990.16	3016.37	2940.44	3039.15	16836.1	3158.9	2298.39	564.224	6.03379e-07	1625.12	622.337	6.03379e-07	6.03379e-07	6.03379e-07	1615.79	2648.59	16526.1	22781.3	1729.92	991.794	6.03379e-07	6.03379e-07	153.446
11.58_415.3203m/z	415.32	11.5789	pos	3beta,7alpha-Dihydroxy-5-cholestenoate	HMDB0012454	Lipids and lipid-like molecules	Steroids and steroid derivatives	Bile acids, alcohols and derivatives	C17335	38.4	0	M+H-H2O	C27H44O4	-0.889169	893.382	1037.98	953.433	984.35	6.03379e-07	437.16	698.359	754.031	6.03379e-07	365.177	852.008	316.752	6.03379e-07	6.03379e-07	185.284	276.584	1710.05	3777.21	342.764	165.652	6.03379e-07	6.03379e-07	1661.12
15.74_338.9884m/z	338.988	15.7358	neg	1D-Myo-inositol 3,4-bisphosphate	HMDB0006235	Organic oxygen compounds	Organooxygen compounds	Alcohols and polyols	C04063	38.4	0	M-H	C6H14O12P2	-1.11524	26917.3	24847.6	27018.1	22985.5	28245.6	28912.9	30415.1	28230	29153.6	26875.5	24328.5	28245.2	29587.7	27958.7	29149.6	31223.6	30311.8	28531.7	33195	28087.8	25190.1	25524	23066.6
2.11_217.1546m/z	217.155	2.11097	pos	Valyl-Valine	HMDB0029140	Organic acids and derivatives	Carboxylic acids and derivatives	Amino acids, peptides, and analogues		38.4	0	M+H	C10H20N2O3	-0.305431	3289.91	3526.52	3387.23	3000.36	4195.15	4074.14	3449.81	4954.54	3742.42	3153.59	3339.15	2354.44	1757.45	1597.42	4231.68	3740.34	3411.43	2725.9	2517.14	2565.54	3157.28	2770.12	4651.83
2.26_101.0600m/z	101.06	2.25868	pos	2-Hydroxy-3-methylbutyric acid	HMDB0000407	Lipids and lipid-like molecules	Fatty Acyls	Fatty acids and conjugates		38.4	0	M+H-H2O	C5H10O3	2.83083	15674.4	17964.2	17088.5	16368.1	37020.9	39886.3	28555.2	25131	32912.5	31469.2	27543.2	27362.7	36130.7	31018.2	41967	42972.1	34102.8	23048.4	39077	32032.7	53653.4	62359.7	17884.1
3.48_157.0607m/z	157.061	3.47932	pos	4-Nitrophenol	HMDB0001232	Benzenoids	Phenols	Nitrophenols	C00870	38.4	0	M+NH4	C6H5NO3	-0.781326	152.699	117.023	150.162	80.7975	137.197	262.277	249.792	255.131	334.607	342.005	173.343	201.224	365.811	317.906	176.842	337.359	404.608	205.584	242	296.741	236.921	569.1	156
4.09_221.0924m/z	221.092	4.08825	neg	Serotonin	HMDB0000259	Organoheterocyclic compounds	Indoles and derivatives	Tryptamines and derivatives	C00780	38.4	0	M+FA-H	C10H12N2O	-4.2472	630.759	722.524	796.79	660.691	270.201	30.8416	755.698	665.124	116.835	196.939	452.257	955.801	88.826	55.3732	227.967	135.433	248.529	2040.5	106.541	320.546	6.03379e-07	6.03379e-07	721.166
4.83_245.1857m/z	245.186	4.82528	pos	Leucyl-Leucine	HMDB0028933	Organic acids and derivatives	Carboxylic acids and derivatives	Amino acids, peptides, and analogues	C11332	38.4	0	M+H	C12H24N2O3	-1.10192	2881.54	3114.88	2710.83	2580.35	786.373	567.102	2959.69	1766.85	538.031	1126.44	4697.92	2752.21	1274.58	536.752	6.03379e-07	77.1912	88.7751	349.571	645.099	9738.08	531.356	393.532	2847.23
5.21_521.2411m/z	521.241	5.20895	neg	Retinoyl b-glucuronide	HMDB0003141	Lipids and lipid-like molecules	Prenol lipids	Terpene glycosides	C11061	38.4	14.2	M+FA-H	C26H36O8	3.88365	6283.81	5833.86	6372.89	6886.87	531.789	2196.77	4920.92	963.298	2991.24	1148.27	8309.36	2350.83	1353.05	2933.3	2685.94	2940.85	1498.39	29652.4	2275.05	9778	1783.28	2457	332.007
5.28_220.0602m/z	220.06	5.28185	pos	8-Methoxykynurenate	HMDB0060426	Organoheterocyclic compounds	Quinolines and derivatives	Quinoline carboxylic acids	C05830	38.4	0	M+H	C11H9NO4	-1.21266	1197.77	1398.66	1510.05	1452.52	296.044	987.839	829.639	2320.55	1857.71	976.32	2647.06	1255.59	1271.18	1845.53	6.03379e-07	250.317	175.114	6.03379e-07	1316.4	1445.38	132.106	6.03379e-07	1782.01
5.47_211.1438m/z	211.144	5.46955	pos	(S)-N-Methylsalsolinol	HMDB0003892	Organoheterocyclic compounds	Tetrahydroisoquinolines	Unclassified		38.4	0	M+NH4	C11H15NO2	-1.48586	1288.07	1310.42	1305.06	1321.76	718.914	2053.86	2299.07	1637.35	1565.28	1067.09	1269.79	1455.2	1325.22	1040.02	1293.66	1489.09	1055.98	891.111	1848.81	732.365	2629.51	1474.05	1490.59
5.51_199.0966m/z	199.097	5.51198	neg	2,3-Pentanedione	HMDB0031598	Organic oxygen compounds	Organooxygen compounds	Carbonyl compounds		38.4	0	2M-H	C5H8O2	-4.89366	732.65	522.638	541.594	408.102	481.833	605.752	743.392	353.1	610.125	696.368	436.981	361.692	507.909	507.515	703.791	709.641	714.187	537.292	510.706	737.064	566.784	456.01	593.535
5.54_193.0494m/z	193.049	5.53768	pos	Vanilpyruvic acid	HMDB0011714	Benzenoids	Benzene and substituted derivatives	Phenylpyruvic acid derivatives		38.4	0	M+H-H2O	C10H10O5	-0.591473	994.757	1085.11	949.861	898.361	1709.49	2206.83	1649.99	1046.47	2462.59	2264.21	1914.85	2141.05	3104.34	2160.65	2183.75	2340.23	2298.66	1120.04	3180.27	2139.56	4763.12	5023.34	1141.9
5.54_255.0859m/z	255.086	5.53768	pos	N-a-Acetyl-L-arginine	HMDB0004620	Organic acids and derivatives	Carboxylic acids and derivatives	Amino acids, peptides, and analogues		38.4	0	M+K	C8H16N4O3	2.42773	1069.99	1344.4	1088.28	957.969	1694.79	2600.93	1765.37	1320.92	2599.31	3266.24	2014.93	2465.81	3938.15	2606.75	1714.17	2618.79	2415.23	1301.78	3482.19	2317.19	5923.66	5529.38	1459.92
7.73_223.0969m/z	223.097	7.7286	neg	(2E,4E)-2,4-Hexadienoic acid	HMDB0029581	Lipids and lipid-like molecules	Fatty Acyls	Fatty acids and conjugates		38.4	0	2M-H	C6H8O2	-3.08755	4722.02	4882.64	5696.16	5347.28	5054.98	6238.64	5882.43	7980.51	6279.48	5990.83	5537.37	5049.94	5870.77	3758.68	5188.19	5692.42	6059.02	7732.64	6865.69	6237.4	6362.08	5009.2	6324.44
8.44_151.0752m/z	151.075	8.43893	pos	4-Coumaryl alcohol	HMDB0003654	Phenylpropanoids and polyketides	Cinnamyl alcohols	Unclassified	C02646	38.4	0	M+H	C9H10O2	-0.822595	3789.93	4501.6	4166.53	3875.22	7999.21	9005.85	7339.59	6184.3	8315.56	8443.06	6890.26	7049.42	9333.45	7750.21	9596.3	10203.8	7864.27	4724.66	9682.38	7961.69	13082.1	14416.8	4508.14
8.47_131.0855m/z	131.086	8.47217	pos	Anethole	HMDB0030837	Benzenoids	Phenol ethers	Anisoles		38.4	0	M+H-H2O	C10H12O	-0.146444	229.203	379.861	315.393	234.301	719.102	888.549	770.124	453.579	768.483	648.231	543.729	624.226	531.548	386.536	599.266	863.082	769.119	254.74	717.764	511.758	1064.67	651.114	262.429
9.18_202.2163m/z	202.216	9.17843	pos	2-Dodecanone	HMDB0031019	Organic oxygen compounds	Organooxygen compounds	Carbonyl compounds	C14996	38.4	0	M+NH4	C12H24O	-1.51708	2049.15	1647.71	1648.25	1624	1411.78	2051.89	1292.51	434.558	6.03379e-07	841.757	817.631	6.03379e-07	6.03379e-07	6.03379e-07	1800.73	2272.55	7769.12	262.595	1434.49	2029.81	1561.93	6.03379e-07	292.758
9.84_223.0962m/z	223.096	9.84162	pos	5'-(3'-Methoxy-4'-hydroxyphenyl)-gamma-valerolactone	HMDB0029226	Benzenoids	Phenols	Methoxyphenols		38.4	0	M+H	C12H14O4	-1.39067	2537.98	2875.35	2572.24	2920.96	4575.34	4655.21	4345.95	3914.88	5367.57	5005.76	4533.43	4661.58	7414.87	5915.31	4908.97	5521.3	4499.64	2707.4	6350.8	5000.41	8614.37	11565	2913.23
0.02_164.0835n	165.091	0.0180333	pos	2-Methylbenzyl alcohol acetate	HMDB0041472	Benzenoids	Benzene and substituted derivatives	Benzyloxycarbonyls	C07213	38.3	0	M+H-H2O, M+H	C10H12O2	-1.51508	4312.83	5754.49	5783.66	4467.88	11625.9	9928.55	8192.65	7340.54	12549	8080	7417.63	8889.53	10571.4	7942.2	11198.3	13303.3	10095.8	6464.8	10838	9260.39	13261.9	16415.7	6201.17
0.21_227.2008m/z	227.201	0.214017	neg	Ethyl isobutyl ketone	HMDB0005841	Organic oxygen compounds	Organooxygen compounds	Carbonyl compounds		38.3	0	2M-H	C7H14O	-3.70583	15657.3	12374.4	12032.8	6786.16	11901.9	14153.1	16685.9	14820.1	16901.3	11272	11456.6	7787.68	9144.64	7870.86	14248	18415.5	14328.2	12307.3	13749.8	13022.3	9918.1	9486.07	9173.86
0.35_113.0599m/z	113.06	0.351167	pos	Adipate semialdehyde	HMDB0012882	Lipids and lipid-like molecules	Fatty Acyls	Fatty acids and conjugates	C06102	38.3	0	M+H-H2O	C6H10O3	1.33334	6921.28	8094.97	8679.71	7585.72	13066.3	14796.1	10493.4	11511.3	17533.7	14050.8	11014.4	16975.4	24653.9	17245.6	16221.4	15129.1	13693.1	10131.4	14634.7	11941.7	26405.3	39919.8	9850.15
0.35_139.0752m/z	139.075	0.351167	pos	Tyrosol	HMDB0004284	Benzenoids	Phenols	Tyrosols and derivatives	C06044	38.3	0	M+H	C8H10O2	-0.806864	6427.32	9127.76	7721.21	7361.46	17074	19251.3	13005.2	13865.2	19092.6	16012.5	12007.5	13157.7	20809.2	14656.8	21969.6	22739.2	18526.3	11741.2	18122.3	13884.3	25949.2	32863.8	8980.99
0.41_111.0442m/z	111.044	0.406683	pos	Pyrocatechol	HMDB0000957	Benzenoids	Phenols	Benzenediols	C15571	38.3	0	M+H	C6H6O2	1.74632	4108.89	5400.83	4876.27	4863.5	9812.63	10711.5	7800.88	7990.29	11864	9836.63	7909.68	8138.24	12630.1	9905.89	10604.5	12767.1	9649.57	6869.27	10783.9	8891.21	17043.8	20327.1	5190.31
0.53_145.0494m/z	145.049	0.530333	pos	2-Hydroxyadipic acid	HMDB0000321	Lipids and lipid-like molecules	Fatty Acyls	Fatty acids and conjugates	C02360	38.3	0	M+H-H2O	C6H10O5	-0.681717	3394.03	2395.65	2376.14	2808.19	4410.2	4094.73	4861.65	3332.78	5793.09	8793.31	4855.11	5223.8	8420.52	10978.7	5383.69	5515.23	7868.37	8311.39	8650.64	8387.28	10891.7	16657.3	3525.97
0.73_104.0709m/z	104.071	0.726683	pos	Dimethylglycine	HMDB0000092	Organic acids and derivatives	Carboxylic acids and derivatives	Amino acids, peptides, and analogues	C01026	38.3	0	M+H	C4H9NO2	2.78635	48044.2	43866.8	44347.6	48861.8	43988.8	68414.8	57889.9	82873.1	67384.8	52759.2	52538.4	49872.2	60036.8	74424.8	51517.5	49506.8	46379.7	34014.5	59785.8	46678.9	70627.4	78484	103970
0.79_134.0728m/z	134.073	0.79435	neg	N-Acetylhistamine	HMDB0013253	Organic acids and derivatives	Carboxylic acids and derivatives	Carboxylic acid derivatives	C05135	38.3	0	M-H2O-H	C7H11N3O	2.59754	9726.98	10425.3	9902	10803.1	13431.8	8765.08	9571.45	14050.4	8396.71	8801.04	12931.6	19228.3	9972.44	18295.8	10830.3	11763.1	15557.6	19107.2	7897	11768.3	6400.34	10271.9	8355.85
0.93_136.0756m/z	136.076	0.93485	pos	p-Octopamine	HMDB0004825	Benzenoids	Phenols	1-hydroxy-2-unsubstituted benzenoids	C04227	38.3	0	M+H-H2O	C8H11NO2	-0.443054	5468.12	11121.8	8905.5	12844.3	8250.1	10610.2	16478.5	24515.6	16821.5	11290.6	10268.1	13529.4	5616.31	12783.4	11194.5	12409.9	11444.1	12757.1	7726.82	10095.3	14993.6	10533	27693
1.02_101.0600m/z	101.06	1.01912	pos	2-Hydroxy-2-methylbutyric acid	HMDB0001987	Lipids and lipid-like molecules	Fatty Acyls	Fatty acids and conjugates		38.3	0	M+H-H2O	C5H10O3	2.58764	2455	3068.98	2861.71	2799.24	5590.69	4584.17	4217.59	4251.51	4794.11	5484.63	4182.5	4287.92	5900.81	4468.59	6087.09	7930.3	6534.72	2261.22	6558.28	4779.82	6811.73	9974.04	2185.57
1.19_260.1965m/z	260.196	1.19053	pos	Lysyl-Isoleucine	HMDB0028954	Organic acids and derivatives	Carboxylic acids and derivatives	Amino acids, peptides, and analogues		38.3	0	M+H	C12H25N3O3	-1.57547	6350.95	6289.55	6157.43	6031.84	4067.08	7078.27	870.8	2036.75	11443.1	2206.26	900.518	7828.11	6323.25	6857.49	8379.67	7858.68	5295.88	5826.97	2932.66	2569.92	6742.49	2097.73	394.959
1.20_313.1159n	314.123	1.20443	pos	Tyramine glucuronide	HMDB0010328	Organic oxygen compounds	Organooxygen compounds	Carbohydrates and carbohydrate conjugates	C03033	38.3	0	M+H-H2O, M+H	C14H19NO7	-0.808489	8248.38	7947.13	9442.09	7922.99	16280	1750.58	8057.21	7137.25	3827.35	19138.4	4420.32	21582.5	5228.11	11724.8	1895.68	1755.4	1583.89	5575.54	7187.09	4443.28	179.117	6.03379e-07	3802.36
1.22_163.0599m/z	163.06	1.2183	pos	D-Fructose	HMDB0000660	Organic oxygen compounds	Organooxygen compounds	Carbohydrates and carbohydrate conjugates	C02336	38.3	0	M+H-H2O	C6H12O6	-0.885469	382.24	288.112	279.744	402.967	6.03379e-07	1976.43	42.3476	3297.34	1267.24	135.114	57.39	6.03379e-07	748.345	392.998	95.1602	310.139	396.289	84.1166	509.841	42.7834	152.449	373.343	1003.96
1.32_158.0942n	181.086	1.3159	pos	cis-4-Hydroxycyclohexylacetic acid	HMDB0000451	Organic oxygen compounds	Organooxygen compounds	Alcohols and polyols		38.3	0	M+H, M+Na	C8H14O3	-0.53299	759.36	1366.94	1157.72	841.027	3751.7	3773.58	2737.56	2146.82	2631.22	2383.34	1288.05	1485.18	3115.28	1647.11	4308.15	4782.55	2980.69	2268.26	3412.2	2060.06	5812.75	8050.91	548.113
1.36_266.0888m/z	266.089	1.3553	neg	N-Acetylgalactosamine	HMDB0000212	Organic oxygen compounds	Organooxygen compounds	Carbohydrates and carbohydrate conjugates	C01074	38.3	0	M+FA-H	C8H15NO6	2.77405	4081.74	3830.57	3327.99	3473.56	1405.98	7171.8	2872.4	1272.64	4495.54	2147.43	2590.2	3032.05	1942.18	2084.43	1205.04	896.344	993.917	1159.01	1284.37	1554.46	586.406	290.06	4268.26
1.36_447.2019m/z	447.202	1.35767	pos	Estrone glucuronide	HMDB0004483	Lipids and lipid-like molecules	Steroids and steroid derivatives	Steroidal glycosides	C11133	38.3	0	M+H	C24H30O8	1.33882	7686.89	6922.85	6356.87	7803.34	16655.6	1014.5	8366.7	2457.86	5148.41	17979.3	10618.9	14162.2	8888.64	7305.01	6.03379e-07	6.03379e-07	6.03379e-07	7960.97	4139.95	15243.9	6.03379e-07	6.03379e-07	5927.16
1.54_219.1337m/z	219.134	1.54265	pos	Isoleucyl-Serine	HMDB0028916	Organic acids and derivatives	Carboxylic acids and derivatives	Amino acids, peptides, and analogues		38.3	0	M+H	C9H18N2O4	-0.997501	993.054	915.266	792.844	657.899	4745.28	124.679	6.03379e-07	119.265	1079.06	2228.94	32.8888	3045.95	1633.55	2839.25	6.03379e-07	79.9305	39.5492	1.78171	3980.23	37.6469	662.993	377.304	6.03379e-07
1.61_189.1234m/z	189.123	1.60737	pos	N-Alpha-acetyllysine	HMDB0000446	Organic acids and derivatives	Carboxylic acids and derivatives	Amino acids, peptides, and analogues	C12989	38.3	0	M+H	C8H16N2O3	0.0219568	2094.76	2081.14	2282.55	2062.83	4115.28	1923.45	2048.04	2652.65	1269.28	923.201	1928.92	5436.87	1499.07	1288.41	4767.5	3113.78	1771.89	811.433	1667.61	2643.11	1072.35	1796.12	2939.55
1.77_256.1176m/z	256.118	1.77268	pos	3,4,5-Trimethoxycinnamic acid	HMDB0002511	Phenylpropanoids and polyketides	Cinnamic acids and derivatives	Hydroxycinnamic acids and derivatives		38.3	0	M+NH4	C12H14O5	-1.56594	1344.76	1408.42	1634.06	1802.69	591.422	4442.9	2026.33	6167.18	3182.57	1141.82	1628.92	1265.82	979.619	1801.02	779.17	761.639	1026.53	382.846	669.783	383.496	5881.47	823	3882.23
1.84_297.2420m/z	297.242	1.83988	pos	Alpha-dimorphecolic acid	HMDB0004670	Lipids and lipid-like molecules	Fatty Acyls	Lineolic acids and derivatives	C14767	38.3	0	M+H	C18H32O3	-1.44226	8826.53	15904.6	12270.4	10100.6	67487.3	55756.6	33058.3	24600.2	29873.6	28198.9	21609.3	19812.9	29791.4	23306	91906.9	72597.7	47174.1	23944.6	39567.1	29460.3	45590	49944.3	8998.62
10.87_690.2455m/z	690.245	10.8671	pos	Lacto-N-tetraose	HMDB0006566	Organic oxygen compounds	Organooxygen compounds	Carbohydrates and carbohydrate conjugates		38.3	0	M+H-H2O	C26H45NO21	0.513794	6386.31	6925.43	6261.5	5852.78	13105.9	1876.15	4803.54	275.282	6.03379e-07	5595.29	3652.36	2185.25	6.03379e-07	6.03379e-07	3697.58	2941.8	10259.5	11062.4	6854.49	12802.4	3186.11	6.03379e-07	3401.49
11.56_322.2372m/z	322.237	11.5643	pos	16a-Hydroxydehydroisoandrosterone	HMDB0000352	Lipids and lipid-like molecules	Steroids and steroid derivatives	Androstane steroids	C05139	38.3	0	M+NH4	C19H28O3	-1.59172	4132.8	3980.68	4139.04	3794.45	2596.36	3226.59	4556.78	394.19	1981.64	4216.03	4505.2	574.632	179.465	138.777	4892.44	2613.72	6635.9	6.03379e-07	8850.64	6309.57	8589.15	6.03379e-07	2670.61
12.54_300.2893m/z	300.289	12.5441	pos	Oleic acid	HMDB0000207	Lipids and lipid-like molecules	Fatty Acyls	Fatty acids and conjugates	C00712	38.3	0	M+NH4	C18H34O2	-1.27293	2701.58	2183.27	3041.13	2430.96	2447.34	1596.75	641.134	81.3616	6.03379e-07	578.599	1017.77	6.03379e-07	6.03379e-07	6.03379e-07	1449.21	3752.66	12685.3	1148.28	563.601	1644.59	1942.29	6.03379e-07	154.413
15.53_108.0810m/z	108.081	15.5323	pos	Benzylamine	HMDB0033871	Benzenoids	Benzene and substituted derivatives	Phenylmethylamines	C15562	38.3	0	M+H	C7H9N	2.23674	2545.95	2814.21	2931.06	2956.74	5047.79	6254.49	5589.49	4271.37	3323.74	5260.74	5094.99	4841.65	6151.03	5746.07	6571.11	6881.54	5392.62	2391.18	7571.36	5332.27	8788.73	10972.7	3334.13
2.06_250.0931m/z	250.093	2.06025	pos	Zidovudine	HMDB0014638	Nucleosides, nucleotides, and analogues	Pyrimidine nucleosides	Pyrimidine 2',3'-dideoxyribonucleosides	C07210	38.3	0	M+H-H2O	C10H13N5O4	-1.42911	2219.41	2102.38	2306.61	2055.02	664.524	6.03379e-07	1392.45	4283.86	439.891	773.494	3314.86	1036.98	126.32	6.03379e-07	166.217	524.359	758.354	266.453	172.262	486.658	6.03379e-07	84.4739	3985.91
2.15_235.0817m/z	235.082	2.14922	neg	Galactosylglycerol	HMDB0006790	Lipids and lipid-like molecules	Glycerolipids	Glycosylglycerols	C05401	38.3	0	M-H2O-H	C9H18O8	-2.62238	5109.63	4188.86	2442.02	5620.63	6.03379e-07	5426.23	5672.22	96.0249	3279.63	27.8963	6.03379e-07	4650.87	1086.52	416.019	6.03379e-07	4385.83	804.993	6.03379e-07	544.431	6.03379e-07	222.105	6.03379e-07	232.04
2.16_219.1337m/z	219.134	2.16043	pos	Leucyl-Serine	HMDB0028938	Organic acids and derivatives	Carboxylic acids and derivatives	Amino acids, peptides, and analogues		38.3	0	M+H	C9H18N2O4	-0.86519	3425.65	4259.48	3683.38	3439.8	1903.96	2218.82	7223.13	684.693	4438.16	2482.66	10281.4	3103.52	2534.39	2797.51	765.69	748.832	609.267	805.611	3913.02	1776	1419.42	1042.44	11029.3
2.21_217.0639m/z	217.064	2.20928	pos	Bisnorbiotin	HMDB0004821	Organic acids and derivatives	Carboxylic acids and derivatives	Amino acids, peptides, and analogues	C20384	38.3	0	M+H	C8H12N2O3S	-0.936052	786.695	533.908	597.439	649.366	6.03379e-07	118.771	674.936	824.053	231.251	166.685	468.392	182.6	6.03379e-07	72.1784	6.03379e-07	6.03379e-07	6.03379e-07	35.9662	48.1787	343.977	6.03379e-07	6.03379e-07	2382.61
2.29_260.1600m/z	260.16	2.2927	pos	Glutaminylisoleucine	HMDB0028800	Organic acids and derivatives	Carboxylic acids and derivatives	Amino acids, peptides, and analogues		38.3	0	M+H	C11H21N3O4	-1.74032	1359.02	877.924	839.171	1170.08	6.03379e-07	6.03379e-07	1224.72	106.691	92.2016	702.774	1302.03	655.24	6.03379e-07	6.03379e-07	6.03379e-07	6.03379e-07	6.03379e-07	38.5429	6.03379e-07	4170.27	6.03379e-07	6.03379e-07	1177.17
2.51_160.0967m/z	160.097	2.51313	pos	5-Acetamidovalerate	HMDB0012175	Lipids and lipid-like molecules	Fatty Acyls	Fatty acids and conjugates	C03087	38.3	0	M+H	C7H13NO3	-1.04312	4713.88	4627.7	4513.63	4432.8	5058.22	7499.62	5185.36	4902.14	6765.41	5014.36	5182.18	4064.06	5289.16	5277.74	4616.79	4577.13	3652.77	2620.24	5032.26	4397.97	7336.35	6562.39	6301.4
2.68_260.1601m/z	260.16	2.68242	pos	Glutaminylleucine	HMDB0028801	Organic acids and derivatives	Carboxylic acids and derivatives	Amino acids, peptides, and analogues		38.3	0	M+H	C11H21N3O4	-1.40997	2839.41	2621.98	2591.08	2528.11	356.96	326.4	1885.23	666.476	1044.98	1605.23	1536.79	1761.72	862.459	1167.37	6.03379e-07	6.03379e-07	6.03379e-07	421.921	717.083	5371.89	72.4202	6.03379e-07	1664.71
2.75_139.0865m/z	139.087	2.75015	pos	Benzamide	HMDB0004461	Benzenoids	Benzene and substituted derivatives	Benzoic acids and derivatives	C09815	38.3	0	M+NH4	C7H7NO	-0.671285	538.057	623.498	520.906	545.352	1334.93	1339.75	860.518	967.509	1143.84	935.02	702.941	910.726	1128.21	1046.15	1813.87	1540.45	1157.52	874.783	1531.64	1017.45	1906.96	1776.24	350.66
3.15_163.0600m/z	163.06	3.14845	pos	Allose	HMDB0001151	Organic oxygen compounds	Organooxygen compounds	Carbohydrates and carbohydrate conjugates	C01487	38.3	0	M+H-H2O	C6H12O6	-0.831	112.479	91.9846	75.3508	108.577	32.0069	80.669	58.5162	148.721	6.03379e-07	6.03379e-07	6.03379e-07	6.03379e-07	87.7045	105.234	6.03379e-07	45.9491	6.03379e-07	101.493	296.096	6.03379e-07	164.562	6.03379e-07	6.03379e-07
3.75_120.0557m/z	120.056	3.74935	pos	Isoniazid	HMDB0015086	Organoheterocyclic compounds	Pyridines and derivatives	Pyridinecarboxylic acids and derivatives	C07054	38.3	0	M+H-H2O	C6H7N3O	0.798979	155.914	183.979	175.274	160.678	521.47	490.871	353.415	294.748	398.44	460.35	255.043	227.656	454.497	228.976	503.901	618.837	411.907	336.71	443.897	348.29	706.63	374.213	217.276
4.04_231.1700m/z	231.17	4.03875	pos	Leucyl-Valine	HMDB0028942	Organic acids and derivatives	Carboxylic acids and derivatives	Amino acids, peptides, and analogues		38.3	0	M+H	C11H22N2O3	-1.43133	2152.29	2138.1	2050.23	2035.33	1235.89	1279.62	2710.73	585.181	906.858	1347.31	3004.67	1905.47	768.849	843.542	6.03379e-07	6.03379e-07	6.03379e-07	66.1496	1200.25	8400.7	768.792	264.605	2642.06
4.22_204.0492m/z	204.049	4.2183	pos	8-Hydroxy-7-methylguanine	HMDB0006037	Organoheterocyclic compounds	Imidazopyrimidines	Purines and purine derivatives		38.3	0	M+Na	C6H7N5O2	0.259522	10682.7	8776.12	10153	8584.15	11325	8380.82	11857.5	7667.88	10237.5	9843.86	5798.21	9860.5	9447.62	11592.8	14464.4	15984.7	10519.4	6333.87	13025.2	10169.5	21912.8	21489.9	5420.49
4.32_143.0702m/z	143.07	4.3181	pos	Pimelic acid	HMDB0000857	Lipids and lipid-like molecules	Fatty Acyls	Fatty acids and conjugates	C02656	38.3	0	M+H-H2O	C7H12O4	-0.183813	338.599	401.239	310.456	251.03	913.297	843.623	653.781	636.88	622.314	722.987	624.343	511.339	641.623	751.001	1275.16	1153.54	934.17	688.484	1027.84	476.073	1270.55	1588.96	383.109
4.33_101.0601m/z	101.06	4.33437	pos	3-Hydroxyisovaleric acid	HMDB0000754	Lipids and lipid-like molecules	Fatty Acyls	Fatty acids and conjugates		38.3	0	M+H-H2O	C5H10O3	3.16376	1720.53	2209.97	1893.03	1728.92	4574.48	5059.36	3390.16	3464.34	4351.25	4264.83	3554.25	3107.46	5122.95	3891.47	6206.8	6550.5	5062	2668.59	5880.32	4037.16	7578.79	9261.88	2078.43
4.53_214.1549m/z	214.155	4.5348	pos	Gamma-Aminobutyryl-lysine	HMDB0001959	Organic acids and derivatives	Peptidomimetics	Hybrid peptides		38.3	0	M+H-H2O	C10H21N3O3	-0.549872	294.108	374.94	343.84	297.682	679.409	1201.09	662.411	795.692	1394.68	1184.87	256.704	1018.62	502.035	1385.37	1803.07	1803.94	1049.59	259.13	888.179	282.655	1938.31	2187.76	220.41
4.58_262.0717m/z	262.072	4.57775	neg	4-Hydroxyphenylacetylglutamic acid	HMDB0006061	Organic acids and derivatives	Carboxylic acids and derivatives	Amino acids, peptides, and analogues	C05595	38.3	0	M-H2O-H	C13H15NO6	-1.32026	191.949	227.165	169.619	168.38	6.03379e-07	263.279	47.1261	312.648	481.259	6.03379e-07	438.924	6.03379e-07	6.03379e-07	205.311	6.03379e-07	6.03379e-07	6.03379e-07	32.2224	6.03379e-07	6.03379e-07	6.03379e-07	6.03379e-07	100.114
4.68_293.1506m/z	293.151	4.6803	neg	Isoleucyl-Tyrosine	HMDB0028919	Organic acids and derivatives	Carboxylic acids and derivatives	Amino acids, peptides, and analogues		38.3	0	M-H	C15H22N2O4	-0.374545	734.246	811.709	834.824	1113.56	6.03379e-07	110.345	6.03379e-07	52.5899	73.0557	6.03379e-07	6.03379e-07	264.316	110.929	6.03379e-07	6.03379e-07	6.03379e-07	6.03379e-07	267.355	6.03379e-07	6.03379e-07	6.03379e-07	6.03379e-07	6.03379e-07
5.20_279.1701m/z	279.17	5.19727	pos	Leucyl-phenylalanine	HMDB0013243	Organic acids and derivatives	Carboxylic acids and derivatives	Amino acids, peptides, and analogues		38.3	0	M+H	C15H22N2O3	-0.754155	3512.35	2847.07	3105.65	3606.42	6.03379e-07	1186.43	138.015	1724.56	29.0768	35.7498	6.03379e-07	77.4611	107.286	6.03379e-07	6.03379e-07	6.03379e-07	6.03379e-07	6.03379e-07	6.03379e-07	49.6749	6.03379e-07	6.03379e-07	6.03379e-07
5.25_219.1126m/z	219.113	5.24787	pos	Phenylalanyl-Alanine	HMDB0028988	Organic acids and derivatives	Carboxylic acids and derivatives	Amino acids, peptides, and analogues		38.3	0	M+H-H2O	C12H16N2O3	-0.844942	631.32	549.37	519.72	625.149	768.723	146.748	335.035	489.384	720.605	814.841	1775.78	234.509	703.959	617.033	6.03379e-07	70.9183	6.03379e-07	6.03379e-07	221.956	740.576	155.381	290.773	223.159
5.28_158.0447m/z	158.045	5.28185	pos	N-Acetyl-L-aspartic acid	HMDB0000812	Organic acids and derivatives	Carboxylic acids and derivatives	Amino acids, peptides, and analogues	C01042	38.3	0	M+H-H2O	C6H9NO5	-0.607023	81.0572	99.9342	68.4517	47.4201	6.03379e-07	6.03379e-07	106.902	6.03379e-07	6.03379e-07	6.03379e-07	6.03379e-07	100.444	6.03379e-07	6.03379e-07	6.03379e-07	71.2633	6.03379e-07	6.03379e-07	33.9701	6.03379e-07	6.03379e-07	6.03379e-07	6.03379e-07
5.29_225.0399m/z	225.04	5.29248	neg	Aspirin	HMDB0001879	Benzenoids	Benzene and substituted derivatives	Benzoic acids and derivatives	C01405	38.3	0	M+FA-H	C9H8O4	-3.18419	3904.87	4178.4	4828.06	3482.66	4087.07	4265.56	5214.5	4716.14	5106.92	4412.6	4088.67	4050.8	3444.94	4461.74	3648.66	3460.66	4513.27	5135.67	4904.57	4254.53	3656.83	3203.48	3579.45
5.56_233.0424m/z	233.042	5.56308	neg	Homocysteine thiolactone	HMDB0002287	Organic acids and derivatives	Carboxylic acids and derivatives	Amino acids, peptides, and analogues		38.3	0	2M-H	C4H7NOS	0.191292	24690.7	26427.7	26247.1	28134.6	16748.9	28871.2	24253.7	31858.5	32571.9	10509.1	23198.5	19912.3	17331	30874.1	16168.2	9297.89	11659.7	23561	23347	10131	6601.85	663.007	28049.7
9.68_462.3420m/z	462.342	9.68255	pos	Galactosylsphingosine	HMDB0000648	Lipids and lipid-like molecules	Sphingolipids	Glycosphingolipids	C01747	38.3	0	M+H	C24H47NO7	-1.2543	711.41	715.887	529.254	538.613	673.311	6.03379e-07	101.72	6.03379e-07	6.03379e-07	139.848	100.977	6.03379e-07	6.03379e-07	6.03379e-07	1198.73	830.368	5804.93	11512.4	6.03379e-07	1129.96	6.03379e-07	6.03379e-07	300.194
9.94_381.3116m/z	381.312	9.93858	pos	20-HETE ethanolamide	HMDB0013630	Organic nitrogen compounds	Organonitrogen compounds	Amines		38.3	0	M+NH4	C22H37NO3	1.17592	763.516	719.137	598.676	525.819	1881.16	5393.03	848.316	1589.9	2644.29	989.289	274.588	591.278	1656.37	1240.4	1529.78	1380.86	963.879	686.554	987.089	612.069	794.704	1327.21	2683.48
0.02_154.1587m/z	154.159	0.0180333	pos	(-)-alpha-Pinene	HMDB0035658	Lipids and lipid-like molecules	Prenol lipids	Monoterpenoids	C06308	38.2	0	M+NH4	C10H16	-2.35989	1350.01	930.888	1409.41	1362.7	892.748	875.538	961.22	1092.75	1385.49	1760.14	1771.51	1919.9	2515.43	1926.36	442.202	1305.03	1050.72	1175.99	2320.82	1652.88	2537.67	4105.52	1872.2
0.02_157.0970m/z	157.097	0.0180333	pos	N-Acetylornithine	HMDB0003357	Organic acids and derivatives	Carboxylic acids and derivatives	Amino acids, peptides, and analogues	C00437	38.2	0	M+H-H2O	C7H14N2O3	-1.10791	10670.7	10719.6	13473.3	10921.5	22457.3	22849.3	20999.8	15709.4	26522.1	22041.7	18383.3	17974.4	15958.4	22743.7	24438.1	29504.9	24861.3	19253.3	30742.8	24056.4	35577.3	37856.8	12548.5
0.31_141.0908m/z	141.091	0.309533	pos	trans-4-Hydroxycyclohexylacetic acid	HMDB0000909	Organic oxygen compounds	Organooxygen compounds	Alcohols and polyols		38.2	0	M+H-H2O	C8H14O3	-1.23148	13255.3	15310.3	15903.7	15026.9	30329.8	30236	23317.4	24196.6	30824.5	28599.1	22143.8	28497.5	42456.9	28437.2	38347.1	36890.2	29978.6	19757.7	32470.8	25927.3	46296.5	59863.8	17927.3
0.47_180.9897m/z	180.99	0.466767	pos	Sumiki's acid	HMDB0002432	Organoheterocyclic compounds	Furans	Furoic acid and derivatives	C20448	38.2	2.95	M+K	C6H6O4	-0.608812	6989.14	7644.14	6129.07	4228.01	41199	27304.9	16623.7	24586.4	16077.2	15192.7	11055	9472.24	22088.9	9615.76	45172.2	42055.1	30384.2	13380	16498.2	14618.2	21270.3	42236.4	4667.44
0.51_151.0752m/z	151.075	0.514583	pos	2-Phenylpropionate	HMDB0011743	Phenylpropanoids and polyketides	Phenylpropanoic acids	Unclassified		38.2	0	M+H	C9H10O2	-0.89174	4566.63	6904.11	5473.92	4716.81	13762	12124.6	8157.46	9019.14	20778.7	14207.3	8837.1	8941.79	13040.3	9097.75	15067	15611.5	11426.9	7791.3	12149.6	11279.2	21418.9	27965.9	4837.86
0.53_112.0759m/z	112.076	0.530333	pos	L-Pipecolic acid	HMDB0000716	Organic acids and derivatives	Carboxylic acids and derivatives	Amino acids, peptides, and analogues	C00408	38.2	0	M+H-H2O	C6H11NO2	1.6423	3809.63	3805.46	3786.44	3795.06	7203.97	7116.49	5499.72	5533.62	7710.34	8747.8	6082.06	6628.03	9372.29	7775.98	8362.08	9080.27	6950.22	5792.47	9024.24	8143.62	12928.8	14123.5	4019.73
0.74_141.0657m/z	141.066	0.74055	pos	Nicotinic acid	HMDB0001488	Organoheterocyclic compounds	Pyridines and derivatives	Pyridinecarboxylic acids and derivatives	C00253	38.2	0	M+NH4	C6H5NO2	-1.46668	3587.96	3850.17	3419.62	4458.42	5810.38	11025.7	2859.96	2373.52	15594.9	2812.66	983.63	5058.86	5830.83	8553.95	3319.98	5449.19	4528.74	1626.5	6380.43	1343.25	15887.4	6725.74	2921.82
0.74_180.0632n	181.07	0.74055	pos	D-Tagatose	HMDB0003418	Organic oxygen compounds	Organooxygen compounds	Carbohydrates and carbohydrate conjugates	C00795	38.2	0	M+H, M+NH4, M+H-H2O	C6H12O6	-1.07816	22016.1	26194.5	21360.3	20458.9	7689.53	86316	12544.6	135567	58354	3753.27	10789.2	10094.6	10850.8	13543.1	17931.2	17345.5	14441.6	2729.22	19395.4	3797.24	18240.6	16876.7	36850.6
1.00_143.0701m/z	143.07	1.00458	pos	3-Methyladipic acid	HMDB0000555	Lipids and lipid-like molecules	Fatty Acyls	Fatty acids and conjugates		38.2	0	M+H-H2O	C7H12O4	-0.785843	3340.67	4841.05	3943.6	3842.48	10157	9420.16	7216.5	3836.9	7580.18	8181.99	6310.81	6397.97	11314.4	6795.37	13654.2	12827.7	9087.96	2453.6	10369.1	8606.41	15279.7	19708.7	1876.19
1.12_115.1119m/z	115.112	1.1211	pos	2,4-Dimethyl-3-pentanone	HMDB0031429	Organic oxygen compounds	Organooxygen compounds	Carbonyl compounds		38.2	0	M+H	C7H14O	1.37874	2021.02	2374.58	1878.17	2171.29	4993.45	5247.08	3832.78	3173.21	4369.4	4938.57	4305.06	3460.06	6154.62	4818.41	4144.84	5340.89	4461.41	2961.43	6626.23	4364.73	10019.8	11032	1912.16
1.16_190.0709m/z	190.071	1.16275	pos	N-Acetylglutamic acid	HMDB0001138	Organic acids and derivatives	Carboxylic acids and derivatives	Amino acids, peptides, and analogues	C00624	38.2	0	M+H	C7H11NO5	-0.294755	1044.6	981.888	1030.78	1154.68	70.4492	975.888	2142.96	1310.64	390.172	321.132	2534.36	1143.24	1108.54	912.651	415.639	1937.99	1686.73	6.03379e-07	622.653	1708.06	1142.25	1490.73	2535.92
1.16_233.1493m/z	233.149	1.16275	pos	Isoleucyl-Threonine	HMDB0028917	Organic acids and derivatives	Carboxylic acids and derivatives	Amino acids, peptides, and analogues		38.2	0	M+H	C10H20N2O4	-1.34942	1942.17	1932.2	1595.07	1674.22	705.073	165.769	3010.92	750.538	724.647	996.474	2611.9	5129.08	739.64	239.618	337.761	251.417	66.7214	514.152	562.935	1352.51	449.648	479.749	1460.96
1.21_328.0448m/z	328.045	1.20828	neg	Adenosine monophosphate	HMDB0000045	Nucleosides, nucleotides, and analogues	Purine nucleotides	Purine ribonucleotides	C00020	38.2	0	M-H2O-H	C10H14N5O7P	-1.22767	2445.49	2321.2	1570.07	2636.7	1092.74	217.295	662.66	6.03379e-07	6.03379e-07	1076.24	365.884	2656.89	456.025	657.834	6165.3	1304.3	1700.54	9209.6	223.658	521.858	6.03379e-07	6.03379e-07	623.813
1.27_156.1381m/z	156.138	1.27403	pos	2-Pentylfuran	HMDB0013824	Organoheterocyclic compounds	Heteroaromatic compounds	Unclassified		38.2	0	M+NH4	C9H14O	-1.14419	4239.06	3614.44	3435.7	3733.51	22257.6	11608.2	726.792	119.33	10107	4323.87	6533.76	85.1999	304.311	46.634	2038.78	216.918	457.771	26.0862	3880.41	273.486	26669.7	1302.55	472.205
1.48_181.0718m/z	181.072	1.47928	pos	Theobromine	HMDB0002825	Organoheterocyclic compounds	Imidazopyrimidines	Purines and purine derivatives	C07480	38.2	0	M+H	C7H8N4O2	-1.35095	3320	3844.78	3398.9	3298.1	8154.04	7924.34	4959.86	8543.57	7163.21	5273.99	5120.02	8584.4	12184.7	8924.32	8042.15	7692.89	6836.67	5782.06	7634.74	5543.29	9047.44	10595.2	4475.91
1.56_163.0599m/z	163.06	1.55893	pos	Alpha-D-Glucose	HMDB0003345	Organic oxygen compounds	Organooxygen compounds	Carbohydrates and carbohydrate conjugates	C00267	38.2	0	M+H-H2O	C6H12O6	-1.04434	354.019	353.433	184.722	365.495	6.03379e-07	1271.62	108.799	2044.11	1349.97	77.9346	256.543	301.681	543.318	372.988	93.6677	48.7552	187.704	345.82	579.139	220.946	270.352	134.06	870.071
1.61_159.0762m/z	159.076	1.60737	pos	2-Aminomuconic acid semialdehyde	HMDB0001280	Organic acids and derivatives	Carboxylic acids and derivatives	Amino acids, peptides, and analogues	C03824	38.2	0	M+NH4	C6H7NO3	-1.37195	1307.11	1196.57	1233.01	1249.72	1502.57	1520.66	1306.51	956.723	1656.29	1579.8	1326.38	1764.76	1233.64	1786.6	2072.72	3843.23	2257.62	1616.33	1433.35	1159.74	1458.98	1767.12	969.716
1.61_233.1128m/z	233.113	1.60737	pos	Valyl-Aspartate	HMDB0029123	Organic acids and derivatives	Carboxylic acids and derivatives	Amino acids, peptides, and analogues		38.2	0	M+H	C9H16N2O5	-1.78141	1131.09	968.555	1108.53	1046.29	94.6371	1510.76	899.509	3720.04	1241.58	267.308	1077.64	448.184	212.08	646.197	282.557	48.0053	682.707	54.051	444.658	133.303	216.229	233.246	2216.7
1.74_254.1384m/z	254.138	1.73893	pos	Carboxy-ibuprofen	HMDB0060564	Phenylpropanoids and polyketides	Phenylpropanoic acids	Unclassified		38.2	0	M+NH4	C13H16O4	-1.38771	2066.06	2164.97	2162.75	2290.94	564.824	7432.96	1286.12	4340.2	7156.39	601.285	4290	1095.08	1753.31	1896.05	3609.65	1656.99	1555.13	399.477	819.267	638.653	3206.96	752.004	2070.6
1.74_327.0941m/z	327.094	1.74228	neg	Xylobiose	HMDB0029894	Organic oxygen compounds	Organooxygen compounds	Carbohydrates and carbohydrate conjugates	C01630	38.2	0	M+FA-H	C10H18O9	2.81278	1457.67	1277.34	1637.25	1357.7	351.781	1629.32	2500.28	4216.41	816.132	420.271	900.973	886.675	297.293	568.466	411.857	352.445	444.518	243.448	449.982	250.316	97.552	131.543	2460.72
1.94_166.0722m/z	166.072	1.9415	pos	7-Methylguanine	HMDB0000897	Organoheterocyclic compounds	Imidazopyrimidines	Purines and purine derivatives	C02242	38.2	0	M+H	C6H7N5O	-0.549722	490.165	387.771	360.512	342.268	6.03379e-07	152.031	295.602	449.505	191.654	189.923	238.405	257.984	102.78	132.507	6.03379e-07	6.03379e-07	6.03379e-07	6.03379e-07	39.5221	6.03379e-07	6.03379e-07	6.03379e-07	325.275
10.39_183.0804m/z	183.08	10.3863	pos	2-Hydroxyfluorene	HMDB0013163	Benzenoids	Fluorenes	Unclassified	C14460	38.2	0	M+H	C13H10O	-0.416307	1565.62	1508.87	1356.34	1542.35	1934.74	2389.05	1745.66	1966.27	2209.04	2517.88	2364.14	2753.03	3849.01	2768.29	2076.39	2493.56	2381.11	1509.66	3203.19	2417.87	4650.76	5446.8	1569.16
10.43_306.2423m/z	306.242	10.4349	pos	Dehydroepiandrosterone	HMDB0000077	Lipids and lipid-like molecules	Steroids and steroid derivatives	Androstane steroids	C01227	38.2	0	M+NH4	C19H28O2	-1.4608	933.401	653.012	716.102	726.416	1296.38	364.688	6.03379e-07	6.03379e-07	94.6755	522.205	191.344	309.144	503.737	724.184	3735.89	808.571	653.308	165.602	752.012	241.641	946.125	1381.71	6.03379e-07
10.64_167.0701m/z	167.07	10.6445	pos	D-Phenyllactic acid	HMDB0000563	Phenylpropanoids and polyketides	Phenylpropanoic acids	Unclassified	C05607	38.2	0	M+H	C9H10O3	-0.973346	3628.25	3821.68	4032.89	4275.69	4601.45	5586.66	5489.17	5383.19	6765.37	8242.67	6205.76	6565.02	8497.07	7858.11	5111.59	6007.36	5954.66	2144.09	9490.96	7856.89	14063.3	15685.8	4389.9
10.72_172.1693m/z	172.169	10.7179	pos	Alpha-Terpineol	HMDB0004043	Lipids and lipid-like molecules	Prenol lipids	Monoterpenoids	C09902	38.2	0	M+NH4	C10H18O	-1.72583	812.516	860.176	1021.26	936.206	1360.56	1271.43	1316.03	1121.83	1502.62	1237.93	1539.9	1436.24	1823.09	1745.4	1696.95	2239.94	1446.55	6.03379e-07	1723.29	1418.15	2767.94	3681.78	877.803
10.72_217.1795m/z	217.18	10.7179	pos	3-Hydroxydodecanoic acid	HMDB0000387	Organic acids and derivatives	Hydroxy acids and derivatives	Medium-chain hydroxy acids and derivatives		38.2	0	M+H	C12H24O3	-1.30567	841.536	657.54	657.002	748.184	1478.85	1152.48	880.282	1019.34	1525.97	1571.59	1335.15	1845.81	2438.56	1899.08	1420.82	1367.45	1158.49	6.03379e-07	1795.55	1378.26	3043.55	3387.37	898.783
11.00_330.2634m/z	330.263	11.0013	pos	8(R)-Hydroperoxylinoleic acid	HMDB0004706	Lipids and lipid-like molecules	Fatty Acyls	Lineolic acids and derivatives	C14831	38.2	0	M+NH4	C18H32O4	-1.66426	3299.54	2688.03	2993.68	3214.6	4435.36	5300.24	3616.22	3389.71	1203.07	5114.41	3884.25	3732.48	5786.12	4906.94	5967.8	6782.12	4522.99	6.03379e-07	6991.01	4547.66	8369.35	8674.81	3150.33
11.21_286.1551m/z	286.155	11.2118	pos	Tryptophyl-Valine	HMDB0029096	Organic acids and derivatives	Carboxylic acids and derivatives	Amino acids, peptides, and analogues		38.2	0	M+H-H2O	C16H21N3O3	0.2746	3964.4	2628.38	3077.24	2858.53	2938.44	4338.69	2411.04	2782.59	6.03379e-07	1579.49	1425.19	622.328	6.03379e-07	6.03379e-07	2071.32	1912.15	9098.51	323.023	3429.68	4439.03	3092.32	170.836	217.325
11.62_442.3159m/z	442.316	11.6226	pos	3a,6b,7a,12a-Tetrahydroxy-5b-cholanoic acid	HMDB0000399	Organic oxygen compounds	Organooxygen compounds	Carbohydrates and carbohydrate conjugates	C01094	38.2	0	M+NH4	C24H40O6	-1.04506	2034.2	3905.33	3276.33	2907.02	6.03379e-07	6.03379e-07	6.03379e-07	6.03379e-07	6.03379e-07	6.03379e-07	6.03379e-07	6.03379e-07	212.153	6.03379e-07	1056.22	33064.1	20928.4	1811.82	919.21	7769.44	6.03379e-07	542.89	6.03379e-07
2.32_244.1297m/z	244.13	2.31908	neg	Asparaginyl-Leucine	HMDB0028735	Organic acids and derivatives	Carboxylic acids and derivatives	Amino acids, peptides, and analogues		38.2	0	M-H	C10H19N3O4	-2.20131	953.646	1094.46	1052.68	1109.82	536.833	220.074	293.99	6.03379e-07	404.936	317.434	148.404	7108.25	1074.69	1019.42	127.877	106.232	70.7996	1583.3	321.778	6.03379e-07	6.03379e-07	6.03379e-07	6.03379e-07
2.80_157.0494m/z	157.049	2.801	pos	2-Isopropyl-3-oxosuccinate	HMDB0012149	Organic acids and derivatives	Keto acids and derivatives	Short-chain keto acids and derivatives	C04236	38.2	0	M+H-H2O	C7H10O5	-0.667285	311.727	467.562	368.021	445.848	1063.29	1174.78	782.924	152.072	843.067	1293.93	581.416	921.477	1179.13	892.297	1156.58	1198.71	820.369	814.39	1388.36	1019.16	1704.39	2324.83	158.019
3.46_157.0494m/z	157.049	3.46273	pos	Shikimic acid	HMDB0003070	Organic oxygen compounds	Organooxygen compounds	Alcohols and polyols	C00493	38.2	0	M+H-H2O	C7H10O5	-0.649198	109.111	188.309	120.179	140.015	287.453	360.168	243.723	299.925	309.241	457.61	264.597	251.908	366.172	392.873	424.873	415.052	380.695	299.515	417.915	336.756	513.697	563.322	190.932
4.22_138.0219m/z	138.022	4.2183	pos	3-Mercaptopyruvic acid	HMDB0001368	Organic acids and derivatives	Keto acids and derivatives	Alpha-keto acids and derivatives	C00957	38.2	0	M+NH4	C3H4O3S	-0.111967	1024	1306.74	907.047	925.361	1878.22	828.533	934.962	447.686	1550.36	755.623	1418.69	1235	1845.71	788.064	1495.15	1554.71	1165.09	180.253	2254.51	1045.2	2153.22	4286.9	534.96
4.71_455.0966m/z	455.097	4.7143	neg	L-2-Aminoethyl seryl phosphate	HMDB0031950	Organic acids and derivatives	Carboxylic acids and derivatives	Amino acids, peptides, and analogues	C03872	38.2	0	2M-H	C5H13N2O6P	3.5317	2272.28	2263.41	1960.93	2803.09	22.6043	6.82892	213.838	6.03379e-07	19.9017	166.423	353.749	20.4213	6.03379e-07	18.3882	453.929	65.5528	6.03379e-07	6.03379e-07	74.202	591.18	6.03379e-07	6.03379e-07	621.608
4.84_484.1461m/z	484.146	4.84178	pos	(-)-Epicatechin 7-O-glucuronide	HMDB0041729	Phenylpropanoids and polyketides	Flavonoids	Flavonoid glycosides		38.2	0.828	M+NH4	C21H22O12	2.49048	8806.09	10090.5	10328.8	9466.47	18783.7	7700.76	540.998	23289.7	14193.9	18162	2039.41	17454.2	12440	27690.8	7095.8	1563.74	412.745	16552.9	18295.9	169.3	3610.08	277.459	397.336
4.94_293.1141m/z	293.114	4.93547	neg	Phenylalanyl-Glutamate	HMDB0028994	Organic acids and derivatives	Carboxylic acids and derivatives	Amino acids, peptides, and analogues		38.2	0	M-H	C14H18N2O5	-0.687455	2012.88	2040.61	2036.44	2111.09	1499.86	1746	1327.94	4965.3	1917.22	988.092	838.59	1670.85	629.524	2097.99	876.204	166	297.476	1483.56	966.068	329.076	6.03379e-07	6.03379e-07	5606.87
5.20_194.0811m/z	194.081	5.19727	pos	3-Carbamoyl-2-phenylpropionaldehyde	HMDB0060366	Benzenoids	Benzene and substituted derivatives	Phenylacetaldehydes	C16587	38.2	0	M+H	C10H11NO3	-0.255313	3497.96	4033.81	3616.46	3749.24	1317.11	4419.98	17461.9	5603.03	3222.81	1444.66	4438.01	3804.86	2835.7	3260.34	2778.19	10186	3000.01	591.762	3869.4	1569.4	3912.31	2655.8	3464.6
5.71_367.0030m/z	367.003	5.71392	neg	6-Thiourate	HMDB0060417	Organoheterocyclic compounds	Imidazopyrimidines	Purines and purine derivatives	C16613	38.2	0	2M-H	C5H4N4O2S	-1.86468	19516.1	19375.2	21942.3	18251.6	17629.4	22228.9	23645.2	9819.69	22453.5	17682.5	20169.2	17603.8	13583.7	22014.6	18803.6	16063.4	19071.5	26499.8	18688.9	20917.7	16141.9	11615.3	18775
6.50_163.1228m/z	163.123	6.4984	pos	Nicotine	HMDB0001934	Organoheterocyclic compounds	Pyridines and derivatives	Pyrrolidinylpyridines	C00745	38.2	0	M+H	C10H14N2	-1.21897	1699.71	2815.25	2168.76	1751.89	6664.41	8001.84	7269	2376.55	7697.51	7134.45	5468.68	5104.27	6915.45	5705.22	7104.21	8079.12	7510.69	4530.54	9075.53	7340.64	10824.1	10353.8	2473.38
7.14_119.0493m/z	119.049	7.13908	pos	2-Methylbenzoic acid	HMDB0002340	Benzenoids	Benzene and substituted derivatives	Benzoic acids and derivatives	C07215	38.2	0	M+H-H2O	C8H8O2	0.856531	1060.72	1075.04	1095.11	1086.02	1567.29	2000.82	1666.03	1295.4	2022.89	2158.86	1869.16	1907.17	2503.24	2120.68	2057.81	2089.87	1664.77	1200.07	2776.62	1893.51	3357.56	4347.41	1184
8.04_162.0680n	163.075	8.0402	pos	1,2-Dihydronaphthalene-1,2-diol	HMDB0060335	Benzenoids	Naphthalenes	Unclassified	C06205	38.2	0	M+H-H2O, M+H	C10H10O2	-0.669653	2435.4	2596.44	2619.8	2349.02	4084.04	4264.85	3691.61	3312.83	4613.29	4603.11	4207.59	3854.62	6298.21	5073.85	5212.12	5207.41	4495.78	2811.9	5913.63	4760.04	7265.74	8725.45	2566.1
8.34_448.3066m/z	448.307	8.33637	neg	Chenodeoxycholic acid glycine conjugate	HMDB0000637	Lipids and lipid-like molecules	Steroids and steroid derivatives	Bile acids, alcohols and derivatives	C05466	38.2	0	M-H	C26H43NO5	-0.505166	2213.1	2181.32	2087.69	2337.31	326.596	6.03379e-07	817.798	394.372	6496.32	573.992	2195.85	966.977	196.365	6.03379e-07	6.03379e-07	604.362	6463.32	393.793	11423	535.069	6.03379e-07	6.03379e-07	1039.45
0.02_171.1377m/z	171.138	0.0180333	pos	8-Methylnonenoate	HMDB0012183	Lipids and lipid-like molecules	Fatty Acyls	Fatty acids and conjugates	C18202	38.1	0	M+H	C10H18O2	-1.58848	16577.9	16589.8	19144.9	18184.3	30812.4	31996.3	23940.1	26151	30653.8	30898.8	25970	35756.7	51661.2	35910.9	35759	39205.3	30263.2	22070.1	36894.7	29828.6	52236.4	74713.5	21400.2
0.02_175.1479m/z	175.148	0.0180333	pos	beta-Ionone	HMDB0036565	Lipids and lipid-like molecules	Prenol lipids	Sesquiterpenoids	C12287	38.1	0	M+H-H2O	C13H20O	-1.18141	423.893	703.526	477.704	357.432	1556.59	1247.79	1215.49	839.059	1630.53	1049.51	876.084	907.077	745.636	432.789	1621.61	2065.35	1365.83	842.148	1294.16	993.237	1606.47	1544.96	523.74
0.47_148.0392m/z	148.039	0.466767	pos	Indole-5,6-quinone	HMDB0006779	Organoheterocyclic compounds	Indoles and derivatives	Unclassified	C05579	38.1	0	M+H	C8H5NO2	-0.49518	1434.04	1368.61	1251.54	1513.26	1550.56	2145.53	1917.07	1459.19	2802.42	3170.62	2440.44	2598.63	3500.5	3154.52	2509.08	1973.5	1934.47	2466.33	3797.87	3497.45	4795.96	5813.79	1260.86
0.51_167.0554m/z	167.055	0.514583	pos	L-Lyxonate	HMDB0060255	Organic oxygen compounds	Organooxygen compounds	Carbohydrates and carbohydrate conjugates	C05412	38.1	0	M+H	C5H10O6	2.38341	329.94	299.525	364.221	478.63	445.166	478.564	452.294	392.245	577.224	937.388	915.015	735.766	841.451	695.202	182.813	285.497	455.077	333.794	1157.12	690.894	1487.58	1629.87	280.56
0.57_159.0416m/z	159.042	0.569183	neg	Dihydrouracil	HMDB0000076	Organoheterocyclic compounds	Diazines	Pyrimidines and pyrimidine derivatives	C00429	38.1	0	M+FA-H	C4H6N2O2	4.21824	19167.8	20329.3	20547.3	20138.8	14132.6	25379.7	16939.3	36421.4	21304.9	12754.1	15581	16250.7	18790.4	22833.3	17392	16514.2	18207.6	15751.1	18751	10565.7	12597.4	8663.43	19178.2
0.71_203.0194m/z	203.019	0.710917	neg	2-Maleylacetate	HMDB0060348	Organic acids and derivatives	Keto acids and derivatives	Medium-chain keto acids and derivatives	C02222	38.1	0	M+FA-H	C6H6O5	-1.88623	5273.36	4699.05	5351.89	6497.04	12426.7	4130.32	3308.62	3691.6	6732	15482.2	3270.78	13292.8	7975.95	8416.27	11384.9	7502.99	8107.52	20023.6	7955.01	10090.2	3766.19	4185.31	1608.42
0.71_205.0680m/z	205.068	0.712833	pos	Sorbitol	HMDB0000247	Organic oxygen compounds	Organooxygen compounds	Carbohydrates and carbohydrate conjugates	C00794	38.1	0	M+Na	C6H14O6	-1.42034	8700.41	8630.62	11008.3	9974.56	6.03379e-07	37120.1	3840.42	22774.2	24781.9	2115	1643.06	11264.8	12177	14897.2	12918.6	6590.31	5699.79	4089.41	11464.2	6.03379e-07	8609.53	2251.07	8257.56
0.74_255.0971m/z	255.097	0.74055	pos	2-Hydroxyfelbamate	HMDB0060670	Lipids and lipid-like molecules	Glycerolipids	Unclassified	C16582	38.1	0	M+H	C11H14N2O5	-1.64154	5890.95	4007.7	5496.47	4848.04	6.03379e-07	6.03379e-07	6.03379e-07	6.03379e-07	6.03379e-07	6.03379e-07	6.03379e-07	6.03379e-07	6.03379e-07	6.03379e-07	64043	30401.4	28369	54917.3	6.03379e-07	6.03379e-07	3395.39	4800.59	6.03379e-07
0.75_155.0102m/z	155.01	0.754417	pos	Glutarate semialdehyde	HMDB0012233	Lipids and lipid-like molecules	Fatty Acyls	Fatty acids and conjugates	C03273	38.1	0	M+K	C5H8O3	-2.99402	1209.69	799.597	1629.31	1588.8	2144.73	2416.11	3103.45	7235.83	743.216	3748.02	3206.52	2500.42	5952.45	2292.8	3850.28	4668.07	10629.7	2164.4	1306.38	2733.57	4623.26	2286.77	6337.71
1.18_260.1600m/z	260.16	1.17663	pos	Leucyl-Glutamine	HMDB0028927	Organic acids and derivatives	Carboxylic acids and derivatives	Amino acids, peptides, and analogues		38.1	0	M+H	C11H21N3O4	-1.69928	3253.83	2882.21	2664.87	3048.3	2231.29	1937.6	1206.75	813.174	2581.03	2475.57	1368.79	6967.13	1872.19	2226.97	2803.99	2010.12	1462.8	2431.77	1578.44	4010.79	1270.4	1648.76	732.865
1.20_246.1444m/z	246.144	1.20443	pos	Isoleucyl-Asparagine	HMDB0028902	Organic acids and derivatives	Carboxylic acids and derivatives	Amino acids, peptides, and analogues		38.1	0	M+H	C10H19N3O4	-1.58529	2440.01	2569.92	2691.77	2527.26	1431	6.03379e-07	1850.53	279.908	652.396	1237.24	2059.03	2807.82	886.804	624.617	692.557	448.231	456.132	1712.94	732.452	6569.88	291.374	219.53	1446.33
1.37_325.1249m/z	325.125	1.37113	neg	L-2-Amino-5-(methylthio)pentanoic acid	HMDB0030406	Organic acids and derivatives	Carboxylic acids and derivatives	Amino acids, peptides, and analogues	C17213	38.1	0	2M-H	C6H13NO2S	-3.65515	2705.7	2302.5	2092.3	1493.05	5166.49	121.217	1238.31	683.87	676.257	3886.61	1630.66	4409.14	805.955	2069.27	6.03379e-07	6.03379e-07	6.03379e-07	1172.82	574.651	1933.83	6.03379e-07	6.03379e-07	281.502
1.54_323.1456m/z	323.146	1.53963	neg	Galactosylhydroxylysine	HMDB0000600	Organic acids and derivatives	Carboxylic acids and derivatives	Amino acids, peptides, and analogues	C05547	38.1	0	M-H	C12H24N2O8	-1.31049	1977.04	2145.13	2096.92	1417.01	819.79	1561.68	2140.35	5093	2225.89	935.739	1346.18	1069.77	533.581	966.475	535.553	407.253	899.498	1528.86	674.845	505.676	295.705	56.1298	2575.75
1.59_173.0920m/z	173.092	1.59113	pos	Diaminopimelic acid	HMDB0001370	Organic acids and derivatives	Carboxylic acids and derivatives	Amino acids, peptides, and analogues	C00666	38.1	0	M+H-H2O	C7H14N2O4	-0.552175	807.124	1085.81	1067.16	902.026	2007.17	3118.76	1449.28	2154.92	1916.7	1877.03	900.826	1580.88	2264.4	1676.76	2902.37	2785.3	2294.35	1673.87	2037.54	1770.96	2692.14	3414.61	906.041
1.94_171.0763m/z	171.076	1.9415	pos	Mesalazine	HMDB0014389	Benzenoids	Benzene and substituted derivatives	Benzoic acids and derivatives		38.1	0	M+NH4	C7H7NO3	-0.943373	650.034	793.958	762.173	705.262	1504.41	1496.31	1200.06	1284.93	1376.96	1402.95	1177.24	1153.69	1455.72	1311.8	1956.78	1920.67	1459.3	1296.29	1748.82	1183.55	1745.26	2430.92	1017.72
10.60_286.1551m/z	286.155	10.6003	pos	Valyl-Tryptophan	HMDB0029138	Organic acids and derivatives	Carboxylic acids and derivatives	Amino acids, peptides, and analogues		38.1	0	M+H-H2O	C16H21N3O3	0.158259	2262.56	1854.77	1972.52	2102.22	6601.24	1842.6	2252.88	572.16	6.03379e-07	2102.59	955.129	404.785	6.03379e-07	6.03379e-07	682.059	1069.52	5619.21	10356.6	1545.66	2685.64	257.088	6.03379e-07	971.552
11.57_424.0326m/z	424.033	11.5737	neg	6-Thioguanosine monophosphate	HMDB0060415	Nucleosides, nucleotides, and analogues	Purine nucleotides	Purine ribonucleotides	C16619	38.1	0	M+FA-H	C10H14N5O7PS	-2.07994	107.217	165.291	174.11	87.901	6.03379e-07	64.7645	6.03379e-07	138.607	197.638	163.037	6.03379e-07	3546.92	9308.46	2472.72	6.03379e-07	214.866	184.211	107.998	130.397	190.166	51.0446	144.417	249.486
2.23_145.1334m/z	145.133	2.22553	pos	N-Acetylcadaverine	HMDB0002284	Organic acids and derivatives	Carboxylic acids and derivatives	Carboxylic acid derivatives		38.1	0	M+H	C7H16N2O	-1.03254	312.202	261.087	269.316	313.249	6.03379e-07	77.2174	719.671	60.1739	180.062	106.368	79.8237	342.66	220.714	233.746	95.1352	32.5235	50.3084	57.1176	366.559	129.262	376.539	293.628	101.512
3.11_350.0878m/z	350.088	3.10903	neg	Indole-3-acetic-acid-O-glucuronide	HMDB0060001	Organic oxygen compounds	Organooxygen compounds	Carbohydrates and carbohydrate conjugates		38.1	0	M-H	C16H17NO8	-0.899907	1763.76	1540.87	1463.86	1792.16	2520.67	417.847	1658.09	375.211	787.922	2965.48	1652.73	1230.09	222.952	1544.49	50.1332	6.03379e-07	6.03379e-07	6.03379e-07	469.156	1560.27	6.03379e-07	6.03379e-07	1056.37
3.17_312.1297m/z	312.13	3.16533	pos	N2,N2-Dimethylguanosine	HMDB0004824	Nucleosides, nucleotides, and analogues	Purine nucleosides	Unclassified		38.1	0	M+H	C12H17N5O5	-1.8115	10599.2	9736.69	7156.77	8510.96	3928.81	5687.31	11030.1	3658.62	4263.37	4639.24	7523.38	7739.06	6724.1	4941.31	2570.39	3068.84	4287.64	1214.03	7206.69	2049.69	2938.8	1155.51	1767.93
4.43_253.0499m/z	253.05	4.42515	neg	5-L-Glutamyl-taurine	HMDB0004195	Organic acids and derivatives	Carboxylic acids and derivatives	Amino acids, peptides, and analogues	C05844	38.1	0	M-H	C7H14N2O6S	-0.406689	1261.69	1182.53	1019.15	653.096	194.96	134.349	1303.16	378.233	226.374	567.188	750.02	630.554	183.215	259.758	109.874	70.1925	116.867	1974.27	210.971	658.649	50.8091	75.5546	489.728
4.61_245.1291m/z	245.129	4.61227	neg	Subaphylline	HMDB0033463	Phenylpropanoids and polyketides	Cinnamic acids and derivatives	Hydroxycinnamic acids and derivatives	C10497	38.1	0	M-H2O-H	C14H20N2O3	-1.62219	223.444	220.915	262.027	304.777	6.03379e-07	217.005	207.564	1460.64	89.0428	6.03379e-07	297.473	151.063	6.03379e-07	6.03379e-07	6.03379e-07	48.5324	155.558	78.9314	100.441	24.9449	6.03379e-07	6.03379e-07	494.897
4.88_105.0338m/z	105.034	4.87532	pos	Benzoic acid	HMDB0001870	Benzenoids	Benzene and substituted derivatives	Benzoic acids and derivatives	C00539	38.1	0	M+H-H2O	C7H6O2	2.41584	411.754	374.848	432.233	398.856	96.1992	147.301	2957.05	363.982	28.1547	173.244	523.32	480.384	383.657	324.889	166.853	1150.01	172.039	6.03379e-07	248.945	87.2976	186.029	166.309	250.634
5.12_429.0823m/z	429.082	5.12302	neg	Naringenin 7-O-glucuronide	HMDB0041761	Phenylpropanoids and polyketides	Flavonoids	Flavonoid glycosides		38.1	0	M-H2O-H	C21H20O11	-1.02025	1338.82	1355.62	986.869	1201.48	6.03379e-07	2025.12	4869.7	232.816	1068.68	398.905	601.149	2645.52	6.03379e-07	6.03379e-07	6.03379e-07	3073.03	519.072	6.03379e-07	6.03379e-07	6.03379e-07	90.7384	6.03379e-07	63.3873
5.23_282.1118n	563.216	5.22513	neg	2-Hydroxynevirapine	HMDB0013912	Benzenoids	Benzene and substituted derivatives	Phenylbutylamines	C16608	38.1	0	M-H, 2M-H	C15H14N4O2	0.304761	458.681	594.762	244.606	436.698	6.03379e-07	896.634	1455.28	6.03379e-07	67.3784	296.054	6.03379e-07	291.459	6.03379e-07	6.03379e-07	6.03379e-07	707.107	269.357	1.5899	6.03379e-07	6.03379e-07	6.03379e-07	6.03379e-07	33.9921
5.98_190.0712m/z	190.071	5.9804	pos	Glutarylglycine	HMDB0000590	Organic acids and derivatives	Carboxylic acids and derivatives	Amino acids, peptides, and analogues		38.1	0	M+H	C7H11NO5	0.809599	1881.18	1074.63	1123.56	1684.31	1210.23	3058.37	2570.09	908.111	3444.24	3362.38	3305.24	2654.07	5057.46	3686.54	1667.01	3258.07	2742.95	1063.75	4183.2	2848.34	7413.38	5984.61	2282.9
7.53_306.2423m/z	306.242	7.53262	pos	Testosterone	HMDB0000234	Lipids and lipid-like molecules	Steroids and steroid derivatives	Androstane steroids	C00535	38.1	0	M+NH4	C19H28O2	-1.62674	1499.91	2053.31	1631.55	1577.25	2255.51	968.194	2844.64	1075.27	3217.39	2871.87	2403.39	2652.27	1854.14	1695.52	3578.54	1620.57	1391.13	1125.53	4357.62	2601.74	3668.44	2289.55	918.395
7.73_279.1158m/z	279.116	7.72888	pos	Phenylalanyl-Methionine	HMDB0029001	Organic acids and derivatives	Carboxylic acids and derivatives	Amino acids, peptides, and analogues		38.1	0	M+H-H2O	C14H20N2O3S	-1.22487	3810.82	4223.19	3893.21	3814.86	490.391	279.521	2774.67	107.857	149.276	2978.31	4599.78	3188.2	1090.75	650.124	406.407	7927.89	2262.1	6211.97	6.03379e-07	21494.1	6.03379e-07	6.03379e-07	6355.79
8.45_299.0822m/z	299.082	8.45375	neg	alpha-Fluoro-beta-ureidopropionic acid	HMDB0060435	Organic acids and derivatives	Carboxylic acids and derivatives	Alpha-halocarboxylic acids and derivatives	C16631	38.1	0	2M-H	C4H7FN2O3	4.53381	1420.92	1366.21	1224.7	1683.07	672.708	919.795	1247.97	734.091	731.243	652.884	779.367	996.073	519.037	231.957	295.04	334.932	252.952	195.418	658.062	703.429	488.045	704.807	622.879
9.26_200.2370m/z	200.237	9.25888	pos	1-Tridecene	HMDB0030930	Hydrocarbons	Unsaturated hydrocarbons	Unsaturated aliphatic hydrocarbons		38.1	0	M+NH4	C13H26	-1.55605	1325.88	1496.92	1368.39	1343.86	1794.01	768.519	916.131	335.153	649.481	900.195	625.685	618.586	506.496	564.955	1389.48	859.656	2084.24	13695.7	1308.37	1196.66	2550.24	2914.51	477.67
0.02_139.0387m/z	139.039	0.0180333	pos	Salicylic acid	HMDB0001895	Benzenoids	Benzene and substituted derivatives	Benzoic acids and derivatives	C00805	38	0	M+H	C7H6O3	-2.07153	514.949	948.79	856.813	672.238	2063.33	1509.5	1365.24	1126.8	1864.51	1081.66	1123.37	1336.66	1375.83	1018.01	1612.84	1998.96	1593.96	1035.23	1766.37	1584.29	1548.06	2791.31	887.223
0.12_173.0919m/z	173.092	0.1152	pos	Prolylglycine	HMDB0011178	Organic acids and derivatives	Carboxylic acids and derivatives	Amino acids, peptides, and analogues		38	0	M+H	C7H12N2O3	-1.03285	23125	27922.5	29161	24828.2	53916.6	60885.1	52074.1	30732.7	60603.4	52733.5	39612.6	41506.5	28564.6	48057.9	53396.9	71735.9	55888.5	42877.8	68790.6	58221.7	86219.5	73591.5	26433.4
0.48_120.0809m/z	120.081	0.4829	pos	4-Hydroxy-2,6-dimethylaniline	HMDB0060681	Benzenoids	Phenols	Cresols	C16570	38	0	M+H-H2O	C8H11NO	1.06661	98.2176	79.7492	125.091	152.021	6.03379e-07	70.1115	112.575	37.9719	301.972	161.572	279.692	202.689	49.7964	359.082	40.993	145.694	43.4578	123.325	301.622	197.138	211.225	238.097	94.6387
0.72_571.0910m/z	571.091	0.724817	neg	Luteolin	HMDB0005800	Phenylpropanoids and polyketides	Flavonoids	Flavones	C01514	38	0	2M-H	C15H10O6	4.92583	50204.9	52404.6	45851.9	49913.4	40753.1	40645.2	32809.3	42853.8	46906.8	31636.1	55711.5	38114.6	19885.8	33944.9	26739	19644.7	35413.6	21224.2	14284	25628.5	14951.6	6.03379e-07	32764.2
0.73_157.0604m/z	157.06	0.726683	pos	Formiminoglutamic acid	HMDB0000854	Organic acids and derivatives	Carboxylic acids and derivatives	Amino acids, peptides, and analogues	C00439	38	0	M+H-H2O	C6H10N2O4	-1.84377	3302.21	2552.01	2487.23	2328.93	1415.2	6.03379e-07	3305.8	2475.12	4525.54	1075.52	3296.31	6.03379e-07	6.03379e-07	1432.08	2097.71	1842.72	6.03379e-07	1296.64	919.54	2144.75	359.332	925.947	10413.6
0.74_148.1330m/z	148.133	0.74055	pos	Butyl propionate	HMDB0030052	Organic acids and derivatives	Carboxylic acids and derivatives	Carboxylic acid derivatives		38	0	M+NH4	C7H14O2	-1.85132	5575.81	6848.14	6395.13	6086.48	8988.58	8984.54	9762.33	6.03379e-07	5060.61	7726.9	10032.6	12975.1	12069.6	11539.6	10846.3	7145.11	5008.71	6271.36	10957.5	6461.67	15321.6	9593.89	1731.75
0.78_207.0136m/z	207.014	0.780467	neg	Hydroxypyruvic acid	HMDB0001352	Organic acids and derivatives	Hydroxy acids and derivatives	Beta hydroxy acids and derivatives	C00168	38	0	2M-H	C3H4O4	-4.9828	2297.19	2059.17	1545.13	1285.23	4433.46	2101.91	3853.24	4106.03	2088.17	1575.51	8199.72	374.462	261.439	6.03379e-07	6.03379e-07	6.03379e-07	6.03379e-07	532.048	868.051	1394.74	6.03379e-07	628.989	6984.72
0.96_185.0920m/z	185.092	0.962567	pos	Pyridoxal	HMDB0001545	Organoheterocyclic compounds	Pyridines and derivatives	Pyridine carboxaldehydes	C00250	38	0	M+NH4	C8H9NO3	-0.512421	928.318	1041.99	745.668	741.989	1360.16	209.004	934.215	6.03379e-07	217.693	172.341	264.469	205.242	169.532	619.071	1498.96	2536.93	1475.18	6.03379e-07	661.555	234.763	1136.88	1324.38	367.44
1.13_153.1272m/z	153.127	1.13498	pos	Pulegone	HMDB0035604	Lipids and lipid-like molecules	Prenol lipids	Monoterpenoids	C09893	38	0	M+H	C10H16O	-1.1381	9287.06	12779.2	10292.7	12082.9	23206.6	24750.2	17335.5	18380.6	24943.7	25584.5	18018	18895.2	22160.4	19631.3	26738.6	27007.1	19768	16595.1	25755.9	22768.3	39705.1	40193.1	12400.3
1.15_139.0752m/z	139.075	1.14887	pos	3-Ethyl-1,2-benzenediol	HMDB0040177	Benzenoids	Phenols	Benzenediols	C06728	38	0	M+H	C8H10O2	-1.04673	899.384	1297.08	1260.69	1024.26	4945.55	4549.06	2987.71	3445.25	3774.37	4183.09	2795.96	2487.64	4405.09	2514.91	4716.17	5611.98	4174.49	2867.01	4748.36	4854.41	6544.1	7426.69	2262.54
1.20_155.0337m/z	155.034	1.20443	pos	Protocatechuic acid	HMDB0001856	Benzenoids	Benzene and substituted derivatives	Benzoic acids and derivatives	C00230	38	0	M+H	C7H6O4	-1.44395	488.259	535.767	363.261	477.264	417.091	736.21	755.846	1181.32	648.86	262.454	548.19	412.244	417.797	474.44	541.318	686.263	491.075	304.974	508.307	214.494	565.414	286.205	1020.57
1.24_757.2022m/z	757.202	1.23812	neg	S-Lactoylglutathione	HMDB0001066	Organic acids and derivatives	Carboxylic acids and derivatives	Amino acids, peptides, and analogues	C03451	38	0	2M-H	C13H21N3O8S	-0.494803	7157.95	7356.45	4186.78	4009.64	562.319	2181.05	449.784	2709.37	2683.38	1030.41	1245.83	2585.55	1393.01	2274.99	1189.59	6.03379e-07	6.03379e-07	6.03379e-07	1326.19	642.117	6.03379e-07	6.03379e-07	8465.35
1.33_290.1342m/z	290.134	1.32978	pos	Ophthalmic acid	HMDB0005765	Organic acids and derivatives	Carboxylic acids and derivatives	Amino acids, peptides, and analogues		38	0	M+H	C11H19N3O6	-1.74473	4197.17	4220.78	3729.43	3542.01	4115.99	1489.41	3366.74	613.259	4274.56	7016.36	7135.23	6934.96	6755.64	8426.23	6.03379e-07	6.03379e-07	6.03379e-07	556.01	4398.13	1064.35	415.274	6.03379e-07	4826.25
1.62_162.0661m/z	162.066	1.6236	pos	Acetylisoniazid	HMDB0041821	Organoheterocyclic compounds	Pyridines and derivatives	Pyridinecarboxylic acids and derivatives	C07585	38	0	M+H-H2O	C8H9N3O2	-0.312425	320.037	291.314	270.332	272.786	6.03379e-07	719.69	126.229	278.847	346.907	162.098	838.814	130.623	144.089	109.633	6.03379e-07	6.03379e-07	6.03379e-07	24.7937	6.03379e-07	30.0809	6.03379e-07	6.03379e-07	290.79
1.64_151.0389m/z	151.039	1.63993	pos	3,4-Dihydroxybenzeneacetic acid	HMDB0001336	Benzenoids	Phenols	Benzenediols	C01161	38	0	M+H-H2O	C8H8O4	-0.67616	86.6195	196.787	219.042	171.028	479.01	478.315	321.746	484.412	509.924	314.917	200.732	220.657	291.113	324.617	383.691	614.451	506.589	114.844	493.693	360.583	570.777	693.284	211.766
1.74_181.0327m/z	181.033	1.73893	pos	Allantoin	HMDB0000462	Organoheterocyclic compounds	Azoles	Imidazoles	C01551	38	0	M+Na	C4H6N4O3	-2.95614	50.4833	37.9182	63.6639	72.763	225.36	316.718	173.603	79.2981	86.7589	35.976	74.7477	62.1049	55.6033	44.9355	184.788	35.4179	6.03379e-07	126.974	185.6	99.4628	110.587	231.721	6.03379e-07
1.74_296.0997m/z	296.1	1.74228	neg	Deoxyadenosine	HMDB0000101	Nucleosides, nucleotides, and analogues	Purine nucleosides	Purine 2'-deoxyribonucleosides	C00559	38	0	M+FA-H	C10H13N5O3	-1.44113	4674.11	4344	4675.65	4097.92	2044.64	3834.44	5378.2	10071.4	2901.13	1855.1	3195.91	3344.93	1288.41	1967.16	834.503	355.793	1991.46	1043.65	1673.72	1498.55	676.366	396.864	9353.59
10.39_308.2216m/z	308.222	10.3863	pos	10-Nitrolinoleic acid	HMDB0005049	Lipids and lipid-like molecules	Fatty Acyls	Lineolic acids and derivatives	C13800	38	0	M+H-H2O	C18H31NO4	-1.27413	3347.73	3193.19	4848.81	3724.86	6193.88	7195.8	5768.7	4838.05	5683.73	7221.74	6368.22	7803.65	10680.9	8663.71	6639.71	7740.07	5838.68	2965.8	9781.14	6456.95	14200.6	16902.1	4138.69
10.69_313.2368m/z	313.237	10.6885	pos	9,10,13-TriHOME	HMDB0004710	Lipids and lipid-like molecules	Fatty Acyls	Fatty acids and conjugates	C14835	38	0	M+H-H2O	C18H34O5	-1.60501	3562.17	3374.39	3042.74	3348.05	1937.4	2535.55	907.852	2005.66	1367.06	1625.56	1330.94	2041.82	1630.68	1779.67	4495.26	1247.57	1790.95	6.03379e-07	1263.89	1187.04	1559.56	1643.85	2564.82
10.88_544.3393m/z	544.339	10.8814	pos	LysoPC(20:4(8Z,11Z,14Z,17Z))	HMDB0010396	Lipids and lipid-like molecules	Glycerophospholipids	Glycerophosphocholines	C04230	38	0	M+H	C28H50NO7P	-0.778034	12911.2	13881.4	10914.9	9788.27	21917.3	4647.39	11578	671.419	6.03379e-07	8705.57	10262.3	3095.41	224.504	6.03379e-07	7225.31	7965.43	32770.3	114892	8038.07	28857.7	3775.6	6.03379e-07	4591.57
11.56_548.3703m/z	548.37	11.5643	pos	LysoPC(20:2(11Z,14Z))	HMDB0010392	Lipids and lipid-like molecules	Glycerophospholipids	Glycerophosphocholines	C04230	38	0	M+H	C28H54NO7P	-1.33493	1186.56	1827.24	934.468	1075.08	2218.55	269.75	762.994	6.03379e-07	6.03379e-07	6.03379e-07	6.03379e-07	6.03379e-07	6.03379e-07	6.03379e-07	227.242	6.03379e-07	5253.57	11854.5	6.03379e-07	3944.05	6.03379e-07	6.03379e-07	260.994
13.34_338.9885m/z	338.988	13.3446	neg	D-Tagatose 1,6-bisphosphate	HMDB0006872	Organic oxygen compounds	Organooxygen compounds	Carbohydrates and carbohydrate conjugates	C03785	38	0	M-H	C6H14O12P2	-0.940283	8500.31	9843.92	7765.68	7130.98	9826.44	9284.52	9283.37	9898.5	10815.6	8719.52	9454.28	9627.68	9919.83	10194.8	10602.9	8775.17	10323.5	9721.26	9256.1	10216.1	9027.84	6805.83	7130.29
2.29_151.0388m/z	151.039	2.2927	pos	Homogentisic acid	HMDB0000130	Benzenoids	Benzene and substituted derivatives	Phenylacetic acids	C00544	38	0	M+H-H2O	C8H8O4	-0.85076	381.494	567.486	465.201	423.93	1183.28	1269.06	888.821	1045.03	1094.3	879.972	833.891	663.319	947.372	636.928	1440.09	937.831	989.067	733.607	1283.35	864.146	1375.81	1493.77	434.344
2.58_246.1445m/z	246.144	2.58053	pos	Leucyl-Asparagine	HMDB0028924	Organic acids and derivatives	Carboxylic acids and derivatives	Amino acids, peptides, and analogues		38	0	M+H	C10H19N3O4	-1.4218	2032.71	1745.59	1695.04	1782.05	411.643	4510.89	100.887	1448.92	1084.22	238.781	217.439	2913.64	1085.85	1317.56	1047	751.166	494.7	610.017	469.232	6.03379e-07	713.759	91.3058	6.03379e-07
4.80_379.1831m/z	379.183	4.7983	neg	Alanyl-Threonine	HMDB0028697	Organic acids and derivatives	Carboxylic acids and derivatives	Amino acids, peptides, and analogues		38	0	2M-H	C7H14N2O4	-0.884747	841.4	943.423	732.881	589.49	67.9498	116.151	1153.12	6.03379e-07	743.613	245.32	419.529	170.449	6.03379e-07	172.752	6.03379e-07	6.03379e-07	6.03379e-07	63.711	219.195	6.03379e-07	6.03379e-07	6.03379e-07	6.03379e-07
5.00_300.1351m/z	300.135	5.00303	neg	Prolyl-Tryptophan	HMDB0029028	Organic acids and derivatives	Carboxylic acids and derivatives	Amino acids, peptides, and analogues		38	0	M-H	C16H19N3O3	-0.999374	1039.81	1081.13	1138.85	1296.34	6.03379e-07	155.85	207.924	815.804	365.091	6.03379e-07	421.668	599.756	102.549	420.036	1503.95	1217.57	651.391	7155.24	431.635	715.973	6.03379e-07	6.03379e-07	80.5595
5.02_277.1224m/z	277.122	5.01977	neg	Pantetheine	HMDB0003426	Organic acids and derivatives	Carboxylic acids and derivatives	Amino acids, peptides, and analogues	C00831	38	0	M-H	C11H22N2O4S	-1.10415	3102.45	3304.95	3332.14	2915.46	812.336	1527.2	3301.69	3766.92	1120.17	3342.59	1004.44	3489.9	492.853	1191.35	6.03379e-07	38.4063	200.449	779.962	1165.35	869.508	133.615	6.03379e-07	2764.11
5.48_223.0238m/z	223.024	5.47757	neg	2-Furoic acid	HMDB0000617	Organoheterocyclic compounds	Furans	Furoic acid and derivatives	C01546	38	0	2M-H	C5H4O3	-4.31791	3889.91	3985.92	4096.37	3499.73	4399.94	4811.73	4708.14	3993.5	5070.24	4703.7	4140.73	4278.34	4972.81	5303.33	4793.51	4948.32	4968.66	4675.11	5251.85	4495.38	4951.55	4431.87	3727.4
5.56_295.0131m/z	295.013	5.56308	neg	Hydroxymethoxyphenylcarboxylic acid-O-sulphate	HMDB0060000	Benzenoids	Phenols	Methoxyphenols		38	0	M+FA-H	C8H10O7S	0.721274	4679.58	5505.88	5524.42	6136.96	3261.59	5361.18	5027.44	7061.94	7215.62	2526.72	4540.64	4715.23	4323.08	6373.56	3705.03	2283.51	2785.85	3671.76	4874.05	2460.03	1274.33	103.572	5628.08
5.81_188.1643m/z	188.164	5.81328	pos	Linalyl oxide	HMDB0035907	Organoheterocyclic compounds	Tetrahydrofurans	Unclassified		38	0	M+NH4	C10H18O2	-1.2047	610.606	651.893	571.301	688.98	1109.04	1232.14	805.901	383.793	1243.48	983.992	782.926	1157.29	1610.92	1212.7	1212.17	1223.54	891.48	627.084	1211.78	995.607	1870.36	2321.89	571.007
5.93_131.0491m/z	131.049	5.93178	pos	1-Phenyl-1,2-propanedione	HMDB0035243	Benzenoids	Benzene and substituted derivatives	Phenylpropanes	C17268	38	0	M+H-H2O	C9H8O2	-0.118166	431.872	483.441	499.457	559.182	6.03379e-07	723.651	4671.84	6.03379e-07	21.3856	33.8113	41.5492	2661.4	327.419	975.393	6.03379e-07	2838.93	6.03379e-07	6.03379e-07	1362.14	51.5127	121.426	6.03379e-07	53.7303
6.00_393.2048m/z	393.205	5.99622	pos	Troxilin B3	HMDB0001965	Lipids and lipid-like molecules	Fatty Acyls	Eicosanoids	C14811	38	0	M+K	C20H34O5	2.87067	620.988	881.025	587.659	665.559	630.632	672.18	780.532	461.816	836.063	1003.7	1824.07	328.339	128.676	108.444	6.03379e-07	385.408	97.0662	383.849	625.135	660.459	6.03379e-07	6.03379e-07	1462.37
6.05_179.1177m/z	179.118	6.04535	pos	Pseudooxynicotine	HMDB0001240	Organic oxygen compounds	Organooxygen compounds	Carbonyl compounds	C20361	38	0	M+H	C10H14N2O	-1.1566	533.541	720.738	666.494	626.509	442.46	359.848	1140.62	731.023	668.487	787.689	852.301	968.062	666.266	497.061	562.182	358.216	345.381	339.486	830.01	488.662	1414.66	656.269	383.686
6.78_367.0030m/z	367.003	6.77708	neg	6-thiouric acid	HMDB0060601	Organoheterocyclic compounds	Imidazopyrimidines	Purines and purine derivatives	C16613	38	0	2M-H	C5H4N4O2S	-1.92867	57633	55589	61679.7	54162	42648.2	47030.7	47453.7	82469.7	54291.7	43171.3	47153	42089.4	44362.1	48516.8	50218.2	44877.6	54514.1	77661.5	47319.2	47916.9	41913	39791.5	59221.2
9.46_369.0349m/z	369.035	9.45633	neg	Uridine 5'-monophosphate	HMDB0000288	Nucleosides, nucleotides, and analogues	Pyrimidine nucleotides	Pyrimidine ribonucleotides	C00105	38	0	M+FA-H	C9H13N2O9P	2.65602	6712.2	5557.64	7214.42	6252.97	6811.88	6740.56	6755.07	7625.96	7312.05	7563.6	6326.69	6608.98	8369.96	6050.2	6845.21	7020.93	7464.8	7784.83	7783.41	6863.12	7308.83	7135.97	6092.53
0.02_139.1477m/z	139.148	0.0180333	pos	Decanal	HMDB0011623	Organic oxygen compounds	Organooxygen compounds	Carbonyl compounds	C12307	37.9	0	M+H-H2O	C10H20O	-2.55043	153.388	240.437	248.77	145.705	559.843	443.159	179.625	309.638	246.314	426.901	285.028	507.924	585.055	265.159	376.379	490.446	432.014	265.964	229.841	284.035	566.822	746.406	321.523
0.45_160.1330m/z	160.133	0.45125	pos	cis-3-Hexenyl acetate	HMDB0040215	Organic acids and derivatives	Carboxylic acids and derivatives	Carboxylic acid derivatives	C19757	37.9	0	M+NH4	C8H14O2	-1.47079	200.126	118.944	174.731	162.422	96.921	197.074	189.822	182.946	151.611	142.828	194.645	309.596	454.426	197.009	110.417	227.272	178.458	121.335	183.639	207.34	619.802	768.321	183.758
0.60_152.0323m/z	152.032	0.601567	pos	1-Pyrroline-4-hydroxy-2-carboxylate	HMDB0002234	Organoheterocyclic compounds	Pyrrolines	Unclassified	C04282	37.9	0	M+Na	C5H7NO3	3.61628	11937.5	11830.7	14407.7	9462.4	9442.12	33244.2	11814.1	29931.8	24963.5	10283.5	14305.8	14752.5	16639.6	17216	15688.9	18660.3	17311.3	7553.17	19207.2	6443.2	21661.4	14069.5	11881.1
0.70_169.9856m/z	169.986	0.6989	pos	Iminoaspartic acid	HMDB0001131	Organic acids and derivatives	Carboxylic acids and derivatives	Dicarboxylic acids and derivatives	C05840	37.9	0	M+K	C4H5NO4	4.23029	15159.9	14707.3	13724	15889.8	35661.1	18926.5	18821.1	17644.6	17228.5	31689.5	20033	30163.3	27895	24750.4	20399.8	16901.5	25271.1	18702.6	24076.8	34344.4	37836.1	27884.4	24812.2
0.72_214.0478m/z	214.048	0.724817	neg	Phosphodimethylethanolamine	HMDB0060244	Organic acids and derivatives	Organic phosphoric acids and derivatives	Phosphate esters	C13482	37.9	0	M+FA-H	C4H12NO4P	-4.44139	31476.1	32683.3	32803.9	29942.8	14296.6	56260.7	13345.9	131988	49709.7	14940.9	32604.2	9827.07	14584.5	14244.5	18699.8	19877.6	31960.4	5853.16	26326.5	12600	17302	9685.99	61914.8
0.74_386.1301m/z	386.13	0.73875	neg	Lactosamine	HMDB0006591	Lipids and lipid-like molecules	Fatty Acyls	Fatty acyl glycosides	C00203	37.9	0	M+FA-H	C12H23NO10	-1.0131	52035.2	57130.3	54283.4	48130.5	4546.48	212337	45267	57669.7	124166	1588.69	12554	29462.8	47785.1	75480	45270.4	34451	15709.3	2810.1	64095.4	7292.44	12026.9	4418.81	14941.4
1.19_188.0915m/z	188.092	1.19053	pos	3,4-Dihydroxyphenylglycol	HMDB0000318	Benzenoids	Phenols	Benzenediols	C05576	37.9	0	M+NH4	C8H10O4	-1.28825	3016.76	3202.55	2620.61	3060.38	2360.4	3244.89	1467.05	3985.88	4089.23	2431.27	703.147	1808.61	2958.46	2340.95	2357.47	2020.03	1947.24	547.814	2848.2	2014.58	2594.71	3481.58	2458.8
1.20_248.0761m/z	248.076	1.20443	pos	Aciclovir	HMDB0014925	Organoheterocyclic compounds	Imidazopyrimidines	Purines and purine derivatives	C06810	37.9	0	M+Na	C8H11N5O3	3.19625	1557.41	1515.79	1623.33	1626.64	739.272	2416.32	201.248	12379.7	596.353	1126.77	384.459	711.353	1605.33	4082.28	6.03379e-07	6.03379e-07	6.03379e-07	6.03379e-07	1897.2	145.136	6.03379e-07	6.03379e-07	370.554
1.24_260.0232m/z	260.023	1.23812	neg	2-Methoxyacetaminophen sulfate	HMDB0062550	Organic acids and derivatives	Organic sulfuric acids and derivatives	Arylsulfates		37.9	0	M-H	C9H11NO6S	-0.713527	7886.86	9116.6	7979.97	7249.87	10925.1	2022.26	8971.29	7144.96	3239.7	12267.9	7392.91	6979.54	6183.91	8201.17	1453.03	1183.34	1076.09	6056.92	5585.02	6526.3	476.665	318.661	13057.1
1.32_199.0714m/z	199.071	1.32318	neg	gamma-Glutamylalanine	HMDB0006248	Organic acids and derivatives	Carboxylic acids and derivatives	Amino acids, peptides, and analogues	C03740	37.9	0	M-H2O-H	C8H14N2O5	-4.7025	4932.12	4637.15	4155.33	4141.28	3577.05	1612.28	3839.65	3575.97	1160.42	4575.89	3871.21	5281.28	3726.03	2990.47	307.786	349.86	270.672	3005.42	1619.19	5188.51	438.913	1063.87	4910.44
1.42_265.0850m/z	265.085	1.41585	pos	N-Acetylcystathionine	HMDB0002381	Organic acids and derivatives	Carboxylic acids and derivatives	Amino acids, peptides, and analogues		37.9	0	M+H	C9H16N2O5S	-0.860511	1614.84	1293.37	1541.19	1447.87	622.472	1128.48	633.68	7453.25	1477.21	1770.92	952.3	4329.56	395.484	356.579	3373.21	1313.47	540.497	881.248	676.806	143.866	337.124	6.03379e-07	490.704
1.67_121.0319m/z	121.032	1.67235	pos	3-Methylthiopropionic acid	HMDB0001527	Lipids and lipid-like molecules	Fatty Acyls	Fatty acids and conjugates	C08276	37.9	0	M+H	C4H8O2S	0.693827	61.1923	31.6337	86.3492	59.6515	79.0095	6.03379e-07	55.9073	95.1803	137.461	177.641	45.9241	233.444	145.617	32.3085	113.648	103.058	6.03379e-07	74.7043	325.474	166.597	133.072	490.741	37.9768
11.56_350.2685m/z	350.268	11.5643	pos	17a-Hydroxypregnenolone	HMDB0000363	Lipids and lipid-like molecules	Steroids and steroid derivatives	Pregnane steroids	C05138	37.9	0	M+NH4	C21H32O3	-1.52334	2685.22	1859.39	2299.08	1747.43	2016.27	1835.05	1195.5	269.6	397.933	2831.95	2221.47	683.039	6.03379e-07	87.3675	3047.62	1243.45	5003.8	6.03379e-07	6839.82	5104.75	5317.01	193.993	1815.29
15.44_356.3518m/z	356.352	15.4403	pos	Erucic acid	HMDB0002068	Lipids and lipid-like molecules	Fatty Acyls	Fatty acids and conjugates	C08316	37.9	0	M+NH4	C22H42O2	-1.57431	5556.14	4430.69	5585.96	5859.45	5352.43	3986.29	2435.37	6.03379e-07	6.03379e-07	755.025	1001.06	6.03379e-07	6.03379e-07	6.03379e-07	4769.44	4221.31	22314.4	507.153	3599.64	6513.66	7244.19	6.03379e-07	487.154
15.99_135.1047n	136.112	15.9947	pos	Amphetamine	HMDB0014328	Benzenoids	Benzene and substituted derivatives	Phenethylamines	C07514	37.9	0	M+H, M+Na	C9H13N	-0.836502	961.301	1137.06	1180.96	1437.68	2853.17	2156.56	2114.13	1728.34	1375.39	3186.38	2924.74	2103.24	2855.7	2463.72	3584.58	2719.62	3326.08	1793.87	2126.42	2521.16	5121.1	7056.87	1011.84
2.01_151.0388m/z	151.039	2.00922	pos	3-Hydroxymandelic acid	HMDB0000750	Benzenoids	Phenols	1-hydroxy-4-unsubstituted benzenoids		37.9	0	M+H-H2O	C8H8O4	-0.922144	163.988	214.808	190.042	132.375	341.815	489.335	154.546	399.367	419.17	396.891	273.07	197.076	465.323	217.868	384.143	325.105	416.125	221.829	249.736	230.701	386.151	693.085	178.256
2.31_205.1948m/z	205.195	2.30972	pos	alpha-Farnesene	HMDB0036065	Lipids and lipid-like molecules	Prenol lipids	Sesquiterpenoids	C09665	37.9	0	M+H	C15H24	-1.22454	2079.74	1879.63	2127.72	1949.06	4367.16	3726.34	3483.02	3130.41	3502.01	3701.81	3236.39	3305.27	5460.59	3835.07	3990.17	4150.39	3775.11	2713.06	4992.78	4050.12	6805.61	8899.69	2397.72
2.47_359.1180m/z	359.118	2.47192	neg	scyllo-Inositol	HMDB0006088	Organic oxygen compounds	Organooxygen compounds	Alcohols and polyols	C06153	37.9	0	2M-H	C6H12O6	-4.07583	3506.8	3567.33	3339.99	4396.01	67.1509	1608.15	6.03379e-07	2766.06	4797.12	598.814	1157.66	3689.82	1022.84	2208.01	6.03379e-07	6.03379e-07	6.03379e-07	6.03379e-07	2412.04	116.787	6.03379e-07	6.03379e-07	1121.37
2.67_205.1948m/z	205.195	2.66542	pos	beta-Sesquiphellandrene	HMDB0036163	Lipids and lipid-like molecules	Prenol lipids	Sesquiterpenoids	C16776	37.9	0	M+H	C15H24	-1.27573	4699.74	4627.22	4921.84	4429.59	8355.42	9463.08	6996.07	6271.46	8482.16	9111.18	7778.28	7688.83	10836.2	9049.26	9002.44	9384.33	8432.78	5987.02	10535.6	9505.48	16102.6	18790	4862.9
2.88_223.1075m/z	223.107	2.88408	pos	Phenylalanyl-Glycine	HMDB0028995	Organic acids and derivatives	Carboxylic acids and derivatives	Amino acids, peptides, and analogues		37.9	0	M+H	C11H14N2O3	-1.17539	2509.91	2293.08	2388.61	2503.97	853.479	2700.98	6.03379e-07	2332.03	2221.67	322.048	6.03379e-07	6752.9	1784	2469.89	1725.87	1502.87	986.282	2786.31	1573.78	6.03379e-07	1846.79	6.03379e-07	6.03379e-07
3.43_169.0494m/z	169.049	3.42953	pos	3,4-Dihydroxymandelaldehyde	HMDB0006242	Benzenoids	Benzene and substituted derivatives	Phenylacetaldehydes	C05577	37.9	0	M+H	C8H8O4	-1.06608	523.906	523.585	484.813	560.66	711.168	619.67	501.181	764.315	437.936	1165.05	274.574	583.932	648.297	963.548	640.819	514.723	434.092	448.267	661.731	424.702	609.412	774.169	705.443
3.58_205.1948m/z	205.195	3.57945	pos	(+)-1(10),4-Cadinadiene	HMDB0035084	Lipids and lipid-like molecules	Prenol lipids	Sesquiterpenoids	C06394	37.9	0	M+H	C15H24	-1.20068	5298.35	6184.9	6226.93	5678.29	10721.3	11973.3	8873.21	9332.09	10510.9	12329.8	9924.58	9646.75	13845	11716.7	12956.9	13891.5	10562.1	7439.98	13863	11789.2	19790.5	25429.3	6458.8
4.06_152.1069m/z	152.107	4.05555	pos	N-Methyltyramine	HMDB0003633	Benzenoids	Benzene and substituted derivatives	Phenethylamines	C02442	37.9	0	M+H	C9H13NO	-0.539828	42.7656	43.7665	70.7632	65.7953	325.517	407.774	178.155	59.9576	176.299	158.524	178.272	132.4	181.373	217.942	456.591	391.516	293.539	6.03379e-07	324.708	147.079	461.774	634.17	17.4727
4.17_338.1165m/z	338.116	4.16908	pos	Codeine	HMDB0004995	Alkaloids and derivatives	Morphinans	Unclassified	C06174	37.9	0	M+K	C18H21NO3	3.86282	7513.51	8505.13	7004.39	7297.85	9572.07	16370	5729.68	18686.9	21938.9	11094.9	49268.2	22453.1	12178.9	6229.81	7727.35	5700.34	6891.67	335.77	5985.46	4642	8176.26	4493.57	5962.8
6.79_169.0493m/z	169.049	6.78618	pos	Vanillic acid	HMDB0000484	Benzenoids	Benzene and substituted derivatives	Benzoic acids and derivatives	C06672	37.9	0	M+H	C8H8O4	-1.30381	62.9192	120.506	72.9423	89.8062	118.264	398.289	113.079	6.03379e-07	182.649	108.421	219.912	101.27	305.19	149.452	385.687	142.783	319.575	58.7508	267.542	368.104	552.569	415.68	81.0504
7.71_129.0698m/z	129.07	7.71213	pos	Naphthalene	HMDB0029751	Benzenoids	Naphthalenes	Unclassified	C00829	37.9	0	M+H	C10H8	-0.266503	135.93	163.718	131.113	166.08	6.03379e-07	36.3815	113.284	6.03379e-07	64.1699	76.4103	100.336	102.226	185.97	103.477	6.03379e-07	6.03379e-07	6.03379e-07	59.8113	135.038	111.851	220.945	320.153	48.4473
8.32_369.0350m/z	369.035	8.31935	neg	Pseudouridine 5'-phosphate	HMDB0001271	Organic oxygen compounds	Organooxygen compounds	Carbohydrates and carbohydrate conjugates	C01168	37.9	0	M+FA-H	C9H13N2O9P	2.84878	62353.4	62280	66105.8	62042.7	66526.4	74310.8	69259.9	80788.3	77256.6	70191.9	67367.2	64405.6	79225.3	67336.8	69941.7	70681.6	76545.2	87735	77727.9	73068.4	75586.6	80509.7	68352.2
8.74_211.0035m/z	211.004	8.73788	pos	p-Toluenesulfonic acid	HMDB0059933	Benzenoids	Benzene and substituted derivatives	Benzenesulfonic acids and derivatives	C06677	37.9	0	M+Na	C7H8O4S	-0.0835709	24975.3	24258.3	25603.2	26688	39113.7	43865.8	37582.5	36828.4	42711.7	47687.1	40890	43653.7	62417.8	50773.8	38844.2	46578.8	41929.1	23349.8	56637.1	48031.3	83891	91681.3	27671.1
9.23_211.0036m/z	211.004	9.22677	pos	p-Cresol sulfate	HMDB0011635	Organic acids and derivatives	Organic sulfuric acids and derivatives	Arylsulfates		37.9	0	M+Na	C7H8O4S	0.00210139	26199.4	27094.4	25890.8	28253.3	37565.6	44465.6	38596.6	37427.7	46361.4	51697.5	42764.3	45853.6	63787.2	57240	38440.9	49038.3	42607.5	30538	57711.2	49631.4	84908.8	108667	29791.4
9.73_105.0702m/z	105.07	9.7309	pos	4-Methylbenzyl alcohol	HMDB0041609	Benzenoids	Benzene and substituted derivatives	Benzyl alcohols	C06757	37.9	0	M+H-H2O	C8H10O	2.33934	1319.65	1510.61	1228.67	1307.61	1525.67	1120.82	1215.59	896.068	1498.36	1079.83	1263.71	996.065	1249.68	1114.16	1325.16	1489.59	1334.54	802.712	1587.9	1131.54	2590.59	2393.78	682.955
9.79_437.2905m/z	437.291	9.7946	neg	Chenodeoxycholic acid	HMDB0000518	Lipids and lipid-like molecules	Steroids and steroid derivatives	Bile acids, alcohols and derivatives	C02528	37.9	0	M+FA-H	C24H40O4	-0.892407	1767.3	2657.51	1413.33	3351.37	1493.26	222.72	1827.07	5650.75	160.305	2829.94	2092.1	1867.73	339.103	6.03379e-07	767.655	1766.6	1178.26	1921.81	1177.87	845.005	6.03379e-07	6.03379e-07	7028.5
0.02_148.0391m/z	148.039	0.0180333	pos	4-Pyridoxolactone	HMDB0003454	Organoheterocyclic compounds	Pyridines and derivatives	Pyridinecarboxylic acids and derivatives	C00971	37.8	0	M+H-H2O	C8H7NO3	-1.51195	3089.44	2739.23	3100.3	2928.42	4488.71	4643.44	4283.36	4031.34	5196.06	5028.4	4225.72	5088.58	6402.37	6519.91	4622.36	4995.41	4509.34	4285.22	7463.85	5396.3	7950.87	9082.89	3740.64
0.45_162.1486m/z	162.149	0.45125	pos	Valproic acid	HMDB0001877	Lipids and lipid-like molecules	Fatty Acyls	Fatty acids and conjugates	C07185	37.8	0	M+NH4	C8H16O2	-1.65328	713.52	671.82	742.438	627.564	612.411	790.387	1082.29	806.882	1424	1571.1	1302.77	1403.43	1382.44	1557.38	314.277	859.978	1003.16	1105.99	1767.19	1326.62	2256.83	3338.54	624.664
0.67_365.1049m/z	365.105	0.670933	pos	D-Maltose	HMDB0000163	Organic oxygen compounds	Organooxygen compounds	Carbohydrates and carbohydrate conjugates	C00208	37.8	0	M+Na	C12H22O11	-1.56085	38639.7	41107.6	39347.7	45195.2	8586.78	176261	16874.8	152003	83813.1	15922	19839.1	33721.2	48222.4	67488.3	56370.8	61175.5	58972.2	12301.9	107621	7968.89	53305.6	56777.4	42059.5
1.13_185.0919m/z	185.092	1.13498	pos	Isopyridoxal	HMDB0004290	Organoheterocyclic compounds	Pyridines and derivatives	Pyridine carboxaldehydes	C06051	37.8	0	M+NH4	C8H9NO3	-1.25397	1428.03	825.424	1003.8	1000.29	2859.16	3260.03	2757.68	1763.84	3179.39	3001.65	1939.51	2415.3	2222.57	2202.25	2835.02	2856.88	2057.59	1517.02	2554.9	2358.66	2119.35	3352.27	1533.93
1.15_103.0545m/z	103.054	1.14887	pos	2-Methylbenzaldehyde	HMDB0029636	Benzenoids	Benzene and substituted derivatives	Benzoyl derivatives	C07214	37.8	0	M+H-H2O	C8H8O	2.13553	138.822	96.9404	77.1567	128.38	45.6088	6.03379e-07	97.8511	6.03379e-07	76.3223	42.7201	121.854	53.4353	47.9994	76.7502	52.8302	151.157	44.6308	165.507	52.1098	41.7091	59.3248	6.03379e-07	137.686
1.42_209.0294m/z	209.029	1.42035	neg	Glucaric acid	HMDB0000663	Organic oxygen compounds	Organooxygen compounds	Carbohydrates and carbohydrate conjugates	C00818	37.8	0	M-H	C6H10O8	-4.34904	3909.44	4456.92	4538.93	2799.6	1599.11	6733.6	4197.64	8651.12	5782.59	1707.73	2798.04	2308.28	2313.08	2906.13	2542.89	1653.36	2821.68	1549.16	3021.43	2671.14	1375.07	1007.98	3150.61
1.66_202.0711m/z	202.071	1.65755	neg	N-Acetyl-D-glucosamine	HMDB0000215	Organic oxygen compounds	Organooxygen compounds	Carbohydrates and carbohydrate conjugates	C00140	37.8	0	M-H2O-H	C8H15NO6	-4.45663	1056.97	1280.62	1421.1	1323.64	489.245	3262.93	1766.89	966.745	1938.4	605.813	878.318	1237.85	1447.25	1022.39	942.945	918.524	1624.02	710.063	861.131	565.497	697.3	720.021	983.143
1.72_148.0755m/z	148.076	1.72217	pos	Benzocaine	HMDB0004992	Benzenoids	Benzene and substituted derivatives	Benzoic acids and derivatives	C07527	37.8	0	M+H-H2O	C9H11NO2	-0.951148	185.11	348.199	176.784	329.234	352.292	443.048	473.295	540.454	858.137	807.036	579.015	426.421	928.417	560.939	707.512	866.708	936.723	482.756	1030.89	513.889	1194.03	1270.13	254.964
10.25_316.2843m/z	316.284	10.2524	pos	Ricinoleic acid	HMDB0034297	Lipids and lipid-like molecules	Fatty Acyls	Fatty acids and conjugates	C08365	37.8	0	M+NH4	C18H34O3	-1.00859	1166.64	858.278	877.424	1298.7	139.85	1132.37	469.864	2067	3788.34	1396.52	806.259	2377.02	3429.64	2777	884.241	1203.46	411.988	1730.92	1707.53	1321.19	2417.46	5134.04	848.426
10.94_147.0439m/z	147.044	10.9414	pos	4-Hydroxycinnamic acid	HMDB0002035	Phenylpropanoids and polyketides	Cinnamic acids and derivatives	Hydroxycinnamic acids and derivatives	C00811	37.8	0	M+H-H2O	C9H8O3	-0.828474	180.974	197.913	207.603	192.303	240.274	365.852	409.485	203.265	280.486	417.344	329.485	447.462	470.624	383.69	275.538	407.308	309.06	134.081	375.98	316.406	706.574	929.523	237.821
11.12_291.1601m/z	291.16	11.1203	neg	Dimethylbenzimidazole	HMDB0003701	Organoheterocyclic compounds	Benzimidazoles	Unclassified	C03114	37.8	0	2M-H	C9H10N2	-4.98288	17527	17690.4	17575.6	14183.3	18546.3	18581.2	19274.8	17594.5	28260.2	16617.6	16346.7	14561.6	16987.5	16674.1	17559.7	18608.7	19739.5	20155.7	17132.6	16920.5	19101.1	17227.9	12639.3
13.19_329.2470m/z	329.247	13.1879	pos	Docosahexaenoic acid	HMDB0002183	Lipids and lipid-like molecules	Fatty Acyls	Fatty acids and conjugates	C06429	37.8	0	M+H	C22H32O2	-1.51271	6150.33	4703.94	6989.6	4768.05	3566.84	555.472	5052.93	871.783	6.03379e-07	2469.44	5336.12	1390.56	6.03379e-07	6.03379e-07	1591.88	4787.45	15965.7	19466.2	739.008	6444.95	820.124	6.03379e-07	3128.43
15.47_825.6963m/z	825.696	15.4704	pos	TG(16:0/16:1(9Z)/16:1(9Z))	HMDB0005376	Lipids and lipid-like molecules	Glycerolipids	Triradylcglycerols	C00422	37.8	0	M+Na	C51H94O6	2.5873	11131.9	5246.45	8476.63	12673.7	499.53	0.687488	18.1386	6.03379e-07	15.3345	2.1128	25.8984	3.46607	6.03379e-07	6.03379e-07	6.03379e-07	6.03379e-07	6.03379e-07	1.14487	124.353	15266.2	6.03379e-07	0.0019741	6.03379e-07
2.54_217.1185m/z	217.119	2.53977	neg	Serylleucine	HMDB0029043	Organic acids and derivatives	Carboxylic acids and derivatives	Amino acids, peptides, and analogues		37.8	0	M-H	C9H18N2O4	-4.01232	2157.16	2260.07	2102.27	2280.33	1291.31	643.313	1630.14	25.2201	926.1	1486.71	1750.7	2667.8	734.007	995.974	6.03379e-07	50.6567	56.3386	771.154	1097.91	441.036	86.2609	29.0745	445.256
2.89_272.0596m/z	272.06	2.89218	neg	Hawkinsin	HMDB0002354	Organic acids and derivatives	Carboxylic acids and derivatives	Amino acids, peptides, and analogues		37.8	0	M-H2O-H	C11H17NO6S	-0.657866	7823.8	7511.13	8002.01	7802.07	11754	3849.87	4538.83	175.098	5045.03	12735.4	3003.17	12248.2	5769.97	7673.22	853.203	979.379	2369.25	10177.8	2097.62	5558.06	2326.07	444.046	632.126
4.19_237.1232m/z	237.123	4.18588	pos	Alanyl-Phenylalanine	HMDB0028694	Organic acids and derivatives	Carboxylic acids and derivatives	Amino acids, peptides, and analogues		37.8	0	M+H	C12H16N2O3	-0.751935	884.601	689.189	828.491	791.006	3.55593	6.03379e-07	35.0308	60.2712	431.983	22.4029	6.03379e-07	229.797	105.066	285.879	6.03379e-07	6.03379e-07	6.03379e-07	12.3508	215.05	6.03379e-07	6.03379e-07	6.03379e-07	6.03379e-07
4.53_162.0913m/z	162.091	4.5348	pos	1-Naphthol	HMDB0012138	Benzenoids	Naphthalenes	Naphthols and derivatives	C11714	37.8	0	M+NH4	C10H8O	-0.570076	248.621	310.536	219.274	250.787	359.791	251.391	180.879	6.03379e-07	354.152	492.441	164.155	352.097	513.434	497.805	258.984	271.507	252.51	173.03	614.215	391.277	907.501	1229.4	90.8117
4.57_598.0330m/z	598.033	4.56798	pos	Adenosine diphosphate ribose	HMDB0001178	Nucleosides, nucleotides, and analogues	Purine nucleotides	Purine nucleotide sugars	C00301	37.8	0	M+K	C15H23N5O14P2	-3.34095	5429.37	5540.17	7718.57	6487.27	353.906	23871.9	1774.04	14710.8	16859.5	716.589	1074.13	1371.08	4767.96	5142.11	6699.71	4976.34	3131.65	2348.74	4895.73	118.138	3690.25	3256.09	3524.37
4.60_262.1185m/z	262.119	4.6015	pos	Glycyl-Tryptophan	HMDB0028852	Organic acids and derivatives	Carboxylic acids and derivatives	Amino acids, peptides, and analogues		37.8	0	M+H	C13H15N3O3	-0.419628	702.443	568.65	660.441	675.178	469.485	6.03379e-07	817.246	434.208	171.444	611.107	895.609	1519.03	333.315	407.178	158.327	104.044	83.6607	814.2	374.112	445.297	167.157	333.033	1014.2
4.99_229.1543m/z	229.154	4.99257	pos	Isoproterenol	HMDB0015197	Benzenoids	Phenols	Benzenediols	C07056	37.8	0	M+NH4	C11H17NO3	-1.60855	267.957	187.412	315.916	276.635	217.901	6.03379e-07	48.8857	565.271	163.042	6.03379e-07	6.03379e-07	345.777	407.31	455.316	2597.71	1627.56	6.03379e-07	161.87	1878.44	322.929	1249.74	958.733	6.03379e-07
5.21_249.1265m/z	249.126	5.21388	pos	Methionyl-Valine	HMDB0028986	Organic acids and derivatives	Carboxylic acids and derivatives	Amino acids, peptides, and analogues		37.8	0	M+H	C10H20N2O3S	-0.969134	699.621	1140.41	900.482	896.904	313.786	960.311	662.325	218.441	1489.43	120.766	1515.2	2413.73	2142.54	2424.35	1472.55	1004.04	604.968	120.447	3442.01	226.571	1225.47	53.9704	185.113
5.99_241.0725m/z	241.073	5.98883	neg	Homoveratric acid	HMDB0000434	Benzenoids	Benzene and substituted derivatives	Methoxybenzenes		37.8	0	M+FA-H	C10H12O4	3.82241	954.848	1043.44	999.5	1268.79	472.242	501.188	836.392	362.723	475.397	557.448	1051.81	1492.37	216.744	645.543	994.67	615.643	674.142	1637.68	283.756	740.334	6.03379e-07	50.9437	1851.79
6.74_386.0585m/z	386.059	6.735	pos	Orotidylic acid	HMDB0000218	Nucleosides, nucleotides, and analogues	Pyrimidine nucleotides	Pyrimidine ribonucleotides	C01103	37.8	0	M+NH4	C10H13N2O11P	-2.69884	773.264	661.402	731.552	882.832	395.26	324.712	328.897	6.03379e-07	294.554	525.307	731.317	2256.92	2312.99	2315.25	236.26	209.495	439.91	700.194	787.529	550.046	1774.66	2768.13	185.313
7.89_277.1278m/z	277.128	7.89057	pos	Histidinyl-Valine	HMDB0028898	Organic acids and derivatives	Carboxylic acids and derivatives	Amino acids, peptides, and analogues		37.8	0	M+Na	C11H18N4O3	2.88414	1220.15	1158.46	1156.19	1174.3	943.216	555.069	691.037	592.246	1068.44	803.209	557.185	3670.73	3313.31	2706.82	1096.74	499.113	605.225	1445.57	818.674	865.684	1849.37	4659.67	484.169
8.34_171.1126m/z	171.113	8.34013	pos	Vanillylamine	HMDB0012309	Benzenoids	Phenols	Methoxyphenols	C16666	37.8	0	M+NH4	C8H11NO2	-1.47091	350.788	438.651	324.414	353.329	785.552	1346.01	564.849	634.071	792.9	507.964	514.593	610.476	690.331	589.087	1264.72	1172.54	855.161	431.436	512.226	603.722	749.998	1139.92	423.843
9.76_369.0350m/z	369.035	9.76088	neg	3'-UMP	HMDB0060282	Nucleosides, nucleotides, and analogues	Ribonucleoside 3'-phosphates	Unclassified	C01368	37.8	0	M+FA-H	C9H13N2O9P	2.7476	8191.3	8579.11	7648.69	7950.35	8218.2	9576.42	8741.46	9709.2	10614.6	8464.31	8330.27	8273.88	9359.97	9654.8	9040	9101.92	9679.02	11300.8	11068.1	8309.39	10599.8	8805.92	7798.14
0.02_157.1585m/z	157.158	0.0180333	pos	D-Citronellol	HMDB0035093	Lipids and lipid-like molecules	Prenol lipids	Monoterpenoids	C09849	37.7	0	M+H	C10H20O	-1.33174	2356.69	2764.43	3013.8	2842.48	4824.89	4754.87	3841.36	3589.98	5007.61	5277.05	4688.46	4929.59	6014.05	4360.31	4859.64	6269.21	4827.42	3312.05	6588.74	5010.78	7048.06	8352.27	3191.06
0.47_154.1589m/z	154.159	0.466767	pos	(S)-alpha-Phellandrene	HMDB0034970	Lipids and lipid-like molecules	Prenol lipids	Monoterpenoids	C11391	37.7	0	M+NH4	C10H16	-0.939305	1600.4	1232.73	1269.36	1465.56	1083	1039.93	1140.78	1250.15	2111.5	2766.05	2082.27	2527.97	3464.89	2402.37	608.111	1190.81	1230.56	1002.6	2547	2749.48	3737.68	5032.48	1201.05
0.55_102.0553m/z	102.055	0.546167	pos	L-Homoserine	HMDB0000719	Organic acids and derivatives	Carboxylic acids and derivatives	Amino acids, peptides, and analogues	C00263	37.7	0	M+H-H2O	C4H9NO3	2.90182	3110.39	2203.83	3212.39	2125.91	4110.41	5780.03	4632.39	5039.13	6700.13	7492.24	3134.17	6974.69	15138.4	10588.9	4969.57	5047.52	8118.69	5047.75	8320.56	5916.29	10896.8	14417	4669.79
0.66_527.1578m/z	527.158	0.656967	pos	Maltotriose	HMDB0001262	Organic oxygen compounds	Organooxygen compounds	Carbohydrates and carbohydrate conjugates	C01835	37.7	0	M+Na	C18H32O16	-0.909377	6319.82	5573.45	6874.77	7869.97	6.03379e-07	39017.4	8512.38	13950	16428.3	2866.36	5929.55	4070.39	6.03379e-07	7647.91	12112	9518.39	11997.8	6.03379e-07	4113.69	2415.94	2144.41	6.03379e-07	6439.86
0.74_307.1507m/z	307.151	0.73875	neg	Biphenyl	HMDB0034437	Benzenoids	Benzene and substituted derivatives	Biphenyls and derivatives	C06588	37.7	0	2M-H	C12H10	4.89676	22017.5	21570.9	22915	22202.9	39841	16469.4	39321.9	19701.6	15085.8	34983.9	19012.7	12189.1	17855.6	18570.9	10560.3	10712.3	16897.5	15402.2	12608.8	28168.2	4810.52	6.03379e-07	40051.4
1.06_276.1066n	259.103	1.0644	pos	5-Amino-6-ribitylamino uracil	HMDB0011106	Organic oxygen compounds	Organooxygen compounds	Carbohydrates and carbohydrate conjugates	C04732	37.7	0	M+H-H2O, M+NH4	C9H16N4O6	-1.27563	19279.9	15851.3	19018.7	16042.2	12633	52992.1	32304.2	70014.1	13233.8	35626.5	15255.9	2322.63	18249	30743.8	15876.4	17759.7	12517.1	15580.7	25473.3	37920.3	11773.9	4318.59	62436.3
1.22_218.1133m/z	218.113	1.2183	pos	N-a-Acetylcitrulline	HMDB0000856	Unclassified	Unclassified	Unclassified		37.7	0	M+H	C8H15N3O4	-0.936921	594.996	391.547	687.292	765.388	6.03379e-07	462.541	459.87	6.03379e-07	155.977	196.361	616.182	450.776	6.03379e-07	6.03379e-07	376.844	3064.48	4750.81	6.03379e-07	6.03379e-07	64.2846	131.284	6.03379e-07	279.131
1.56_175.0866m/z	175.087	1.55893	pos	Hydroxycotinine	HMDB0001390	Organoheterocyclic compounds	Pyridines and derivatives	Pyrrolidinylpyridines		37.7	0	M+H-H2O	C10H12N2O2	0.0274635	625.885	697.798	537.25	635.312	122.379	244.032	650.11	254.291	406.199	578.219	1145.17	2177.48	808.808	420.171	6.03379e-07	235.827	61.2652	287.987	314.075	914.926	776.421	948.536	462.624
1.69_154.1589m/z	154.159	1.68892	pos	(+)-a-Pinene	HMDB0006525	Lipids and lipid-like molecules	Prenol lipids	Monoterpenoids	C06306	37.7	0	M+NH4	C10H16	-1.08641	497.666	484.905	659.35	570.524	601.2	727.14	707.122	518.863	808.533	922.616	812.204	974.679	1615.07	1135.38	642.495	943.423	933.171	457.645	1434.62	1262.73	1909.58	2735.28	548.838
1.71_205.1948m/z	205.195	1.70537	pos	alpha-Cubebene	HMDB0036413	Lipids and lipid-like molecules	Prenol lipids	Sesquiterpenoids	C09647	37.7	0	M+H	C15H24	-1.17907	926.134	794.429	1021.37	836.97	1632.63	1285.78	1334.3	1077.81	1464.66	1669.89	1297.27	1384.37	1947.71	1494.86	1812.41	1739.55	1578.1	1094.33	2169	1496.97	2615.01	3614.42	758.479
10.14_205.0169m/z	205.017	10.1417	pos	O-methoxycatechol-O-sulphate	HMDB0060013	Organic acids and derivatives	Organic sulfuric acids and derivatives	Arylsulfates		37.7	0	M+H	C7H8O5S	1.87393	1010.77	1003.37	1182.85	1434.21	1240.65	1294.51	1276.18	1787.39	1712.67	1678.4	1702.35	1966.25	3156.05	2884.27	1435.26	1661.14	1767.45	995.818	2337.88	1564.43	3110.19	4219.79	1160.06
10.14_431.3152m/z	431.315	10.1417	pos	7alpha-Hydroxy-3-oxo-4-cholestenoate	HMDB0012458	Lipids and lipid-like molecules	Steroids and steroid derivatives	Bile acids, alcohols and derivatives	C17337	37.7	0	M+H	C27H42O4	-0.864466	2076.97	2733.19	2526.9	2365.61	729.518	1407.78	3083.64	3020.79	432.763	1893.85	1260.12	1742.47	726.253	967.344	581.842	1614.28	2174.61	1412.3	388.036	1640.48	233.654	6.03379e-07	8179.19
11.17_581.0428m/z	581.043	11.1715	neg	UDP-D-Xylose	HMDB0001018	Nucleosides, nucleotides, and analogues	Pyrimidine nucleotides	Pyrimidine ribonucleotides	C00190	37.7	0	M+FA-H	C14H22N2O16P2	0.346708	12983.6	14679.5	17913	15366.8	17542.4	15782.2	17432.9	19027	23559.3	18885.6	17492.6	14747.3	15653.5	18063.3	17787.3	17073	15321.9	19909.2	17184.3	19656.3	16846.9	20157	14520.9
11.69_510.3551m/z	510.355	11.6949	pos	LysoPC(17:0)	HMDB0012108	Lipids and lipid-like molecules	Glycerophospholipids	Glycerophosphocholines	C04230	37.7	0	M+H	C25H52NO7P	-0.696277	7560.08	6095.04	7098.76	5933.05	14629.2	5399.95	5875.62	4496.93	6.03379e-07	2332.37	3773.78	1386.87	6.03379e-07	6.03379e-07	4002.06	5945.09	20065.4	46218.3	2290.3	6488.48	3174.62	6.03379e-07	1096.26
12.00_324.2892m/z	324.289	11.9968	pos	8,11,14-Eicosatrienoic acid	HMDB0002925	Lipids and lipid-like molecules	Fatty Acyls	Fatty acids and conjugates	C03242	37.7	0	M+NH4	C20H34O2	-1.60579	1235.71	1667.94	1658.23	1267.36	1443.97	1273.36	6.03379e-07	412.007	6.03379e-07	6.03379e-07	199.836	859.489	875.883	1057.96	719.341	675.739	1769.64	19529	6.03379e-07	949.924	6.03379e-07	1835.05	446.512
3.43_198.0759m/z	198.076	3.42953	pos	2-Hydroxy-3-(4-hydroxyphenyl)propenoic acid	HMDB0006915	Benzenoids	Benzene and substituted derivatives	Phenylpyruvic acid derivatives	C05350	37.7	0	M+NH4	C9H8O4	-1.13734	497.588	541.009	539.521	526.589	530.28	1135.85	788.906	1027.4	951.765	783.066	675.216	752.907	1082.16	849.812	945.883	770.292	572.022	567.309	1958.76	883.147	1391.43	1918.2	721.382
4.41_229.1551m/z	229.155	4.40858	neg	Valyl-Leucine	HMDB0029131	Organic acids and derivatives	Carboxylic acids and derivatives	Amino acids, peptides, and analogues		37.7	0	M-H	C11H22N2O3	-3.05261	745.716	697.475	674.167	834.37	223.429	1360.35	231.791	207.036	89.726	121.08	263.119	530.307	107.085	189.666	6.03379e-07	6.03379e-07	6.03379e-07	126.209	138.217	1115.22	50.401	6.03379e-07	295.704
4.79_233.1283m/z	233.128	4.79403	pos	Melatonin	HMDB0001389	Organoheterocyclic compounds	Indoles and derivatives	Indoles	C01598	37.7	0	M+H	C13H16N2O2	-0.643227	435.43	482.066	497.318	585.166	609.96	6.03379e-07	2113.29	1305.85	464.476	596.735	1247.7	1005.78	510.227	162.8	313.466	711	1549.79	6.03379e-07	664.659	194.83	419.47	197.142	1504.61
4.83_278.1031m/z	278.103	4.83247	neg	Phenethylamine glucuronide	HMDB0010323	Organic oxygen compounds	Organooxygen compounds	Carbohydrates and carbohydrate conjugates	C03033	37.7	0	M-H2O-H	C14H19NO6	-0.932468	1364.8	1420.15	1206.51	1680.52	3343.67	625.013	622.196	1047.65	723.563	1384.72	1600.99	1187.97	107.484	1668.62	6.03379e-07	6.03379e-07	6.03379e-07	101.985	644.064	1285.07	6.03379e-07	6.03379e-07	1255.9
4.97_599.3407m/z	599.341	4.96883	neg	Adrenosterone	HMDB0006772	Lipids and lipid-like molecules	Steroids and steroid derivatives	Androstane steroids	C05285	37.7	0	2M-H	C19H24O3	4.79735	2701.57	2677.45	2370.86	2039.39	850.427	89.6657	7329.92	6.03379e-07	1219.72	2915.72	9604.37	2683.61	315.077	1385.09	6.03379e-07	6.03379e-07	6.03379e-07	6.03379e-07	501.262	191.103	6.03379e-07	6.03379e-07	7324.44
5.55_445.0773m/z	445.077	5.54635	neg	Isoquercitrin	HMDB0037362	Phenylpropanoids and polyketides	Flavonoids	Flavonoid glycosides	C05623	37.7	0	M-H2O-H	C21H20O12	-0.62291	1539.28	1446.53	1232.77	1336.35	6.03379e-07	1146.32	6380.06	6.03379e-07	484.708	357.694	543.505	2716.61	6.03379e-07	309.397	6.03379e-07	2731.28	923.496	6.03379e-07	82.0654	138.078	6.03379e-07	6.03379e-07	238.27
5.81_299.1485m/z	299.148	5.81328	pos	4-Hydroxycinnamoylagmatine	HMDB0033460	Phenylpropanoids and polyketides	Cinnamic acids and derivatives	Hydroxycinnamic acids and derivatives	C04498	37.7	0	M+Na	C14H20N4O2	2.36097	768.538	1061.67	1040.25	736.478	1028.36	1106.46	784.099	228.218	1340.15	1044.4	729.79	873.195	919.354	709.983	454.381	1183.16	590.087	352.349	1788.33	832.848	2104.22	1967.24	480.837
5.83_193.0497m/z	193.05	5.83398	neg	Vanillactic acid	HMDB0000913	Phenylpropanoids and polyketides	Phenylpropanoic acids	Unclassified		37.7	0	M-H2O-H	C10H12O5	-4.35025	785.661	597.476	843.608	604.634	891.278	1043.48	979.168	669.447	916.64	862.866	815.145	965.42	892.535	960.663	948.829	867.726	882.509	1049.85	926.17	921.91	960.471	794.974	524.936
6.28_168.1382m/z	168.138	6.27568	pos	Cuminyl alcohol	HMDB0031817	Lipids and lipid-like molecules	Prenol lipids	Monoterpenoids	C06576	37.7	0	M+NH4	C10H14O	-0.772185	77.5555	75.3714	69.5765	36.8051	6.03379e-07	24.1774	61.7494	6.03379e-07	46.8448	93.2447	35.0288	69.2411	100.026	6.03379e-07	6.03379e-07	66.6179	35.8024	17.7904	44.1311	46.6683	99.2849	86.8395	47.6516
7.91_209.0811m/z	209.081	7.9131	neg	(3-Methylphenyl)methyl acetate	HMDB0041473	Benzenoids	Benzene and substituted derivatives	Benzyloxycarbonyls	C07216	37.7	0	M+FA-H	C10H12O2	-4.96514	813.855	959.596	803.775	694.722	925.845	1070.62	749.34	960.68	886.591	971.652	875.915	821.296	1043.62	494.276	873.997	887.369	874.719	849.841	1148.05	856.099	957.34	962.45	631.315
8.03_329.2331m/z	329.233	8.03142	neg	9,12,13-TriHOME	HMDB0004708	Lipids and lipid-like molecules	Fatty Acyls	Fatty acids and conjugates	C14833	37.7	0	M-H	C18H34O5	-0.875979	2804.5	3076.81	2454.24	3360.11	2756.66	6434.95	2612.77	3690.88	1919.75	2436.24	2460.33	4891.15	3368.71	2228.31	3125.98	3208.52	1500.68	2048.65	2630.38	3154.58	2912.39	2956	3971.42
8.67_465.2489m/z	465.249	8.6748	neg	Androsterone glucuronide	HMDB0002829	Lipids and lipid-like molecules	Steroids and steroid derivatives	Steroidal glycosides	C11135	37.7	0	M-H	C25H38O8	-1.14728	1042.54	1342.44	1046.24	1579.26	6.03379e-07	1790.4	4197.93	110.027	326.463	6.03379e-07	269.209	991.385	353.882	6.03379e-07	6.03379e-07	1528.33	843.865	392.53	204.756	6.03379e-07	189.897	6.03379e-07	6.03379e-07
0.51_163.0752m/z	163.075	0.514583	pos	Coniferyl alcohol	HMDB0012915	Benzenoids	Phenols	Methoxyphenols	C00590	37.6	0	M+H-H2O	C10H12O3	-1.10474	1129.19	1649.11	1264.28	1281	2601.31	3015.06	1659.64	1564.44	3273.92	2847.19	2043.19	2379.5	2988.41	2045.86	3055.24	3554.67	2551.47	1494.03	3077.74	2674.48	3698.67	5755.11	1155.68
0.53_180.1018m/z	180.102	0.530333	pos	Metanephrine	HMDB0004063	Benzenoids	Phenols	Methoxyphenols	C05588	37.6	0	M+H-H2O	C10H15NO3	-0.723391	178.31	154.658	87.907	168.579	6.03379e-07	6.03379e-07	38.9768	6.03379e-07	175.703	263.95	133.91	114.255	193.773	394.493	6.03379e-07	249.354	77.2518	120.479	467.499	469.096	517.248	87.0917	257.888
0.75_363.1091m/z	363.109	0.752633	neg	3-(2,3-dihydroxyphenyl)propanoic acid	HMDB0134042	Phenylpropanoids and polyketides	Phenylpropanoic acids	Unclassified	C04044	37.6	0	2M-H	C9H10O4	1.50413	15742.3	15125.5	12965.7	13796.5	6.03379e-07	6.03379e-07	23827.6	6.03379e-07	6.03379e-07	5289.5	17090.5	11435	6996.35	6.03379e-07	17957.3	20821.3	14748.5	11963.1	2918.49	3358.89	11451.1	6.03379e-07	88.2011
0.77_300.0390m/z	300.039	0.766533	neg	N-Acetylgalactosamine 4-sulphate	HMDB0000781	Organic oxygen compounds	Organooxygen compounds	Carbohydrates and carbohydrate conjugates	C16265	37.6	0	M-H	C8H15NO9S	-1.62643	30282.8	30650.1	34626.1	35368.4	33902.3	62418	40339.3	113930	39100.2	42120.3	48570.8	20839.4	36749.8	33278.1	39573.4	28494.4	28321.6	28565.8	29225	23623.1	12738.7	11713.7	102721
1.11_166.0260m/z	166.026	1.10725	pos	D-1-Piperideine-2-carboxylic acid	HMDB0001084	Organoheterocyclic compounds	Pyridines and derivatives	Hydropyridines	C04092	37.6	0	M+K	C6H9NO2	-4.11632	726.569	514.564	860.969	701.866	1986.75	2560.73	1362.08	909.736	2942.59	2985.48	3548.26	2558.29	3696.26	3820.56	3303.21	2965.18	2126.55	1586.36	3523.74	3789.09	7737.76	8555.62	1310.04
1.40_215.1389m/z	215.139	1.40048	pos	L-Metanephrine	HMDB0062493	Benzenoids	Phenols	Methoxyphenols	C05588	37.6	0	M+NH4	C10H15NO3	-0.611094	501.821	697.402	499.091	702.357	379.564	6.03379e-07	892.253	6.03379e-07	6.03379e-07	841.172	732.916	1117.32	203.242	6.03379e-07	6.03379e-07	205.272	80.2615	2158.02	276.38	1864.26	6.03379e-07	128.968	6.03379e-07
1.46_201.1231m/z	201.123	1.463	pos	Normetanephrine	HMDB0000819	Benzenoids	Phenols	Methoxyphenols	C05589	37.6	0	M+NH4	C9H13NO3	-1.31701	187.002	438.352	280.625	415.741	1638.78	55.5331	322.7	6.03379e-07	506.495	988.37	77.9546	459.671	759.604	1193.45	74.0224	6.33821	51.8332	1210.53	1917.66	259.722	813.639	484.612	6.03379e-07
1.56_205.1948m/z	205.195	1.55893	pos	alpha-Humulene	HMDB0036467	Lipids and lipid-like molecules	Prenol lipids	Sesquiterpenoids	C09684	37.6	0	M+H	C15H24	-1.45054	917.151	834.468	913.414	851.327	1591.88	1790.79	1077.21	1508.32	1275.58	1465.79	1162.72	1497.89	1947.47	1759.9	1676.21	2068.63	1323	954.262	1959.59	1772.28	3410.58	3013.38	1062.81
1.61_213.0868m/z	213.087	1.60737	pos	Dopaquinone	HMDB0001229	Organic acids and derivatives	Carboxylic acids and derivatives	Amino acids, peptides, and analogues	C00822	37.6	0	M+NH4	C9H9NO4	-1.15073	387.504	457.844	440.504	341.078	329.666	331.76	386.715	509.191	342.172	402.297	407.911	259.106	332.698	275.819	6.03379e-07	216.497	262.647	362.013	95.5414	470.427	109.633	6.03379e-07	1052.5
11.31_277.1442m/z	277.144	11.3058	neg	Diisobutyl phthalate	HMDB0013835	Benzenoids	Benzene and substituted derivatives	Benzoic acids and derivatives	C15205	37.6	0	M-H	C16H22O4	-1.25285	1110.57	990.121	1224.99	1223.7	1111.34	1098.64	1244.31	1833.34	912.382	1352	1006.44	639.751	775.749	1106.37	1313.46	1160.71	1291.47	1445.86	1018.3	1635.12	1043.55	871.339	876.223
11.80_314.3412m/z	314.341	11.797	pos	Thromboxane	HMDB0003208	Lipids and lipid-like molecules	Fatty Acyls	Eicosanoids	C02198	37.6	0	M+NH4	C20H40O	-1.88008	8346.98	7232.55	7553.3	5832.81	9768.42	10391.3	7781.66	7579.05	6.03379e-07	7030.73	5219.2	2459.58	303.83	567.071	6481	5069.98	15253.4	2350.46	11396.1	11675.9	11752.9	3001.4	1218.4
12.65_168.1381m/z	168.138	12.6501	pos	(R)-Carvone	HMDB0035089	Lipids and lipid-like molecules	Prenol lipids	Monoterpenoids	C01767	37.6	0	M+NH4	C10H14O	-1.0859	39.3518	70.6714	38.4432	55.5573	44.5028	6.03379e-07	6.03379e-07	39.745	6.03379e-07	196.782	6.03379e-07	6.03379e-07	167.976	69.9945	368.099	511.284	405.186	6.03379e-07	229.356	82.8806	253.863	202.67	104.181
14.77_339.0253m/z	339.025	14.7717	neg	Diethylthiophosphate	HMDB0001460	Organic acids and derivatives	Organic thiophosphoric acids and derivatives	Thiophosphoric acid esters	C06607	37.6	0	2M-H	C4H11O3PS	-2.02425	1855.32	1493.57	2469.27	1769.94	2666.13	3003.48	2748.59	1444.08	2327.42	3207.58	2038.64	2904.54	2537.28	1279.3	2131.69	2238.75	2574.82	2037.13	2314.71	2534.09	2409.45	1554.61	987.786
2.08_181.0969m/z	181.097	2.07722	pos	Tyrosinamide	HMDB0013319	Organic acids and derivatives	Carboxylic acids and derivatives	Amino acids, peptides, and analogues		37.6	0	M+H	C9H12N2O2	-1.18428	148.932	148.264	92.143	194.822	117.433	413.959	282.15	225.122	216.101	144.078	203.196	232.35	175.358	177.036	315.942	86.5552	6.03379e-07	87.7779	243.34	111.859	365.406	548.984	165.062
2.22_217.1185m/z	217.119	2.21702	neg	Threoninyl-Valine	HMDB0029074	Organic acids and derivatives	Carboxylic acids and derivatives	Amino acids, peptides, and analogues		37.6	0	M-H	C9H18N2O4	-3.9756	733.383	840.925	619.575	822.318	154.468	372.868	1589.76	6.03379e-07	667.821	398.208	1834.38	454.198	312.272	332.823	6.03379e-07	6.03379e-07	6.03379e-07	91.8	582.722	236.352	6.03379e-07	6.03379e-07	2219.68
3.85_275.1462m/z	275.146	3.85155	pos	4a-Hydroxytetrahydrobiopterin	HMDB0002281	Organoheterocyclic compounds	Pteridines and derivatives	Pterins and derivatives	C15522	37.6	0	M+NH4	C9H15N5O4	-0.147763	4211.62	4088.24	3606.28	3564.56	2290.98	2132.61	2400.46	6.03379e-07	1425.23	2215.76	1557.67	4745.48	2242.22	2897.08	6089.32	3357.5	4796.28	30957.4	2123.07	2629.88	613.372	2167.13	3600.13
3.97_335.1234m/z	335.123	3.97073	pos	Cotinine glucuronide	HMDB0001013	Nucleosides, nucleotides, and analogues	Pyrimidine nucleotides	Pyrimidine ribonucleotides	C00190	37.6	0	M+H-H2O	C16H20N2O7	-1.07599	1497.52	1527.76	1657.44	1384.11	178.572	855.561	727.918	6.03379e-07	811.417	167.337	1310.13	366.23	6.03379e-07	767.421	6.03379e-07	6.03379e-07	6.03379e-07	6.03379e-07	764.777	241.946	98.9528	6.03379e-07	4419.06
4.10_159.0916m/z	159.092	4.10455	pos	Cotinine	HMDB0001046	Organoheterocyclic compounds	Pyridines and derivatives	Pyrrolidinylpyridines		37.6	0	M+H-H2O	C10H12N2O	-0.621601	1143.99	1193.88	1132.48	1157.31	1405.31	294.81	1720.68	633.826	427.04	1828.67	1729.14	429.503	43.4029	485.108	656.738	822.436	832.311	1685.68	855.259	1488.97	318.403	356.794	3082.84
4.16_203.0817m/z	203.082	4.15627	neg	(±)-Tryptophan	HMDB0030396	Organoheterocyclic compounds	Indoles and derivatives	Indolyl carboxylic acids and derivatives	C00806	37.6	0	M-H	C11H12N2O2	-4.45979	879.744	844.559	988.265	822.534	767.245	154.233	1059.29	436.676	218.569	833.953	1185.55	613.918	214.999	235.408	211.261	124.257	372.062	1364.82	258.715	720.383	6.03379e-07	6.03379e-07	1857.01
5.17_643.2325m/z	643.233	5.17492	neg	D-Pantothenoyl-L-cysteine	HMDB0006834	Organic acids and derivatives	Peptidomimetics	Hybrid peptides	C04079	37.6	0	2M-H	C12H22N2O6S	0.149097	2772.53	3476.45	3698.2	2098.12	1074.85	860.856	5244.65	4643.69	1473.03	2307.52	2048.3	2376.78	6.03379e-07	432.946	740.728	261.47	882.531	1398.59	419.528	766.54	6.03379e-07	6.03379e-07	1745.79
5.18_318.1812m/z	318.181	5.18018	pos	Tryptophyl-Isoleucine	HMDB0029086	Organic acids and derivatives	Carboxylic acids and derivatives	Amino acids, peptides, and analogues		37.6	0	M+H	C17H23N3O3	-0.0870704	1480.57	1556.05	1655.48	1865.59	451.689	330.246	476.9	93.2672	618.063	326.796	461.916	2084.04	1060.95	610.801	1.46086	6.03379e-07	5.07801	99.495	1758.5	6.03379e-07	330.806	227.781	70.912
5.21_404.1460m/z	404.146	5.20895	neg	Capecitabine	HMDB0015233	Nucleosides, nucleotides, and analogues	5'-deoxyribonucleosides	Unclassified	C12650	37.6	0	M+FA-H	C15H22FN3O6	-4.08914	1770.98	1642.54	1582.66	1827.86	502.413	758.563	714.544	480.596	657.218	769.233	1082.38	2383.93	3058.43	1956.93	152.947	185.792	6.03379e-07	3334.67	359.958	951.285	153.018	345.478	782.932
5.28_615.3211m/z	615.321	5.28185	pos	Neomycin	HMDB0015129	Organic oxygen compounds	Organooxygen compounds	Carbohydrates and carbohydrate conjugates	C01737	37.6	2.54	M+H	C23H46N6O13	2.54548	22138.2	23913.8	24561.1	21383.1	1288.85	6.03379e-07	1415.85	314.311	185.533	847.159	838.161	370.04	701.626	553.319	12105.5	11660.1	10354.9	352006	19.8931	8323.23	6.03379e-07	6.03379e-07	338.222
6.29_162.0912m/z	162.091	6.2928	pos	2-Naphthol	HMDB0012322	Benzenoids	Naphthalenes	Naphthols and derivatives	C11713	37.6	0	M+NH4	C10H8O	-1.25431	355.59	282.974	313.86	264.265	315.082	366.08	443.423	32.5693	410.769	368.692	392.943	231.243	367.672	252.529	826.043	348.582	320.626	147	579.699	477.439	1020.05	520.568	233.641
6.40_217.0610m/z	217.061	6.39942	neg	L-Formylkynurenine	HMDB0060485	Organic oxygen compounds	Organooxygen compounds	Carbonyl compounds	C02700	37.6	0	M-H2O-H	C11H12N2O4	-3.49584	356.854	353.108	408.711	372.66	180.389	188.183	701.132	13.7631	222.884	211.043	1012.49	6.03379e-07	6.03379e-07	6.03379e-07	6.03379e-07	6.03379e-07	179.046	6.03379e-07	467.592	870.312	6.03379e-07	6.03379e-07	1046.69
6.43_357.0966m/z	357.097	6.42962	pos	Glutathione episulfonium ion	HMDB0060479	Organic acids and derivatives	Carboxylic acids and derivatives	Amino acids, peptides, and analogues	C14874	37.6	0	M+Na	C12H20N3O6S+	0.256871	539.998	587.638	538.893	473.538	633.078	1292.82	593.62	469.742	1225.05	343.178	2477.84	784.843	1217.38	557.492	6.03379e-07	110.102	94.8811	6.03379e-07	477.983	81.5598	226.47	6.03379e-07	6.03379e-07
7.07_374.2895m/z	374.289	7.0718	pos	Prostaglandin F1a	HMDB0002685	Lipids and lipid-like molecules	Fatty Acyls	Eicosanoids	C06475	37.6	0	M+NH4	C20H36O5	-1.71802	1137.33	890.412	845.439	1176.33	356.133	1041.69	689.965	2327.92	694.16	424.91	1805.31	95.943	6.03379e-07	6.03379e-07	134.478	179.76	308.127	234.811	776.033	798.157	2019.77	6.03379e-07	1594.73
7.69_252.0730m/z	252.073	7.69487	neg	Neopterin	HMDB0000845	Organoheterocyclic compounds	Pteridines and derivatives	Pterins and derivatives	C05926	37.6	0	M-H	C9H11N5O4	-3.34214	2144.12	1820.54	2071.61	2541.4	1633.59	1497.15	1331.23	6.03379e-07	1171.2	1202.97	1324.09	586.731	1090.91	522.474	3464.16	2287.47	1897.29	408.611	2375.86	1950.56	1122.54	566.202	1590.53
7.70_334.2372m/z	334.237	7.69515	pos	15-Deoxy-d-12,14-PGJ2	HMDB0005079	Lipids and lipid-like molecules	Fatty Acyls	Eicosanoids	C14717	37.6	0	M+NH4	C20H28O3	-1.40085	864.185	789.911	685.707	941.856	1444.22	183.119	426.457	251.175	444.272	995.703	464.436	812.389	522.702	818.767	655.304	201.408	87.7755	792.673	321.707	628.257	6.03379e-07	1348.27	174.54
7.93_359.0666m/z	359.067	7.93003	neg	Geranyl-PP	HMDB0001285	Lipids and lipid-like molecules	Prenol lipids	Isoprenoid phosphates	C05847	37.6	0	M+FA-H	C10H20O7P2	-0.022835	580.99	576.255	630.133	601.438	619.524	1004.35	689.836	594.611	675.384	716.485	512.623	755.691	1237.12	153.993	883.59	1121.88	773.658	842.703	887.95	878.124	729.516	602.244	566.09
8.36_170.1537m/z	170.154	8.35688	pos	Geranial	HMDB0035078	Lipids and lipid-like molecules	Prenol lipids	Monoterpenoids	C01499	37.6	0	M+NH4	C10H16O	-1.3538	1014.04	993.462	961.802	981.562	1286.95	1227.69	1088.79	891.345	1112.12	1276.8	1048	2581.36	2988.27	2685.94	1342.36	1442.42	1333.26	1108.17	1832.36	1105.68	2053.87	4763.98	772.504
9.52_147.0802m/z	147.08	9.51913	pos	3-Phenylbutyric acid	HMDB0001955	Phenylpropanoids and polyketides	Phenylpropanoic acids	Unclassified		37.6	0	M+H-H2O	C10H12O2	-1.18581	804.78	851.183	776.187	773.618	953.963	967.792	836.164	441.726	1144.72	1079.56	901.4	971.545	1125.77	1015.65	808.464	784.614	823.275	775.247	1506.84	1072.38	2136.91	1959.91	564.479
9.71_168.1381m/z	168.138	9.71485	pos	(R)-Menthofuran	HMDB0036089	Lipids and lipid-like molecules	Prenol lipids	Monoterpenoids	C09868	37.6	0	M+NH4	C10H14O	-1.15758	37.3787	16.273	31.4154	23.0131	128.626	132.344	83.9739	104.62	192.112	178.7	108.862	83.1479	124.799	326.773	146.357	54.0086	6.03379e-07	73.9754	155.403	51.5222	154.308	201.783	53.2
9.91_470.3836m/z	470.384	9.90615	pos	5b-Cholestane-3a,7a,12a,23R,25-pentol	HMDB0000513	Lipids and lipid-like molecules	Fatty Acyls	Fatty acids and conjugates	C01571	37.6	0	M+NH4	C27H48O5	-0.983776	3153.61	2845.62	3473.97	3148.13	5689.59	1004.28	4686.23	9152.8	6.03379e-07	3011.26	2193.88	2677.89	843.627	1304.92	238.863	319.09	4981.1	4088.38	1811.6	6.03379e-07	1778.04	264.753	4957.71
0.21_221.0658m/z	221.066	0.214017	neg	2-Isopropylmalic acid	HMDB0000402	Lipids and lipid-like molecules	Fatty Acyls	Fatty acids and conjugates	C02504	37.5	0	M+FA-H	C7H12O5	-4.89166	13059.6	11269.4	10617.1	7332.28	13347.8	13462	12839.5	10278.7	17014.2	12403.6	8885.42	9662.04	12762.2	14288.4	14836.9	12723.2	15673.9	16130.6	15105.7	11655.2	11092.1	12150.4	9687.67
0.56_179.0667m/z	179.067	0.560017	pos	A-Ketoglutaric acid oxime	HMDB0002467	Organic acids and derivatives	Carboxylic acids and derivatives	Dicarboxylic acids and derivatives		37.5	0	M+NH4	C5H7NO5	2.95418	5626.19	3946.6	4460.9	4551.49	5579.54	4601.95	3846.4	3982.6	8644.33	8257.13	4185.87	8031.48	11873.2	9811.39	5951.76	7850.85	8825.19	5141.79	11449.3	4957.56	12463.2	13071.6	6638.44
0.75_247.0931m/z	247.093	0.752633	neg	Serylproline	HMDB0029047	Organic acids and derivatives	Carboxylic acids and derivatives	Amino acids, peptides, and analogues		37.5	0	M+FA-H	C8H14N2O4	-2.40562	8789.74	8019.93	4900.54	7385.15	3763.41	6.03379e-07	12101.9	2645.22	5619.66	2674.79	9560.15	20429.9	1603.03	3344.63	5430.45	5111.88	2389.48	11626	2645.43	6441.33	3265.02	6165.26	5761.1
0.93_166.0259m/z	166.026	0.93485	pos	(S)-2,3,4,5-Tetrahydropiperidine-2-carboxylate	HMDB0012130	Organic acids and derivatives	Carboxylic acids and derivatives	Amino acids, peptides, and analogues	C00450	37.5	0	M+K	C6H9NO2	-4.51017	5087.76	5435.13	5120.11	6286.17	8309.1	9306.28	7807.91	5131.06	10086.2	11239.1	7700.67	8106.88	15493.6	10640.3	11773.6	13603.8	10251.3	5196.56	15029.3	7707.62	20775.6	20211.2	2920.04
1.37_335.9895m/z	335.99	1.37113	neg	3-Iodothyronamine	HMDB0060524	Benzenoids	Benzene and substituted derivatives	Diphenylethers		37.5	0	M-H2O-H	C14H14INO2	1.19146	920.702	1040.32	1199.87	660.95	1455.81	704.829	1040.08	208.579	1137.91	1503.62	1127.91	1448.73	1414.25	1438.82	420.185	532.428	535.388	1313.72	1397.91	1951.18	319.933	161.12	741.474
10.24_196.0166m/z	196.017	10.2362	pos	1-nitrosonaphthalene	HMDB0062189	Benzenoids	Naphthalenes	Unclassified	C14788	37.5	0	M+K	C10H7NO	4.12041	32839.1	25103.1	29470.6	36013.2	36510.3	42955.2	35922	48289.2	46093.6	50555.9	48999	55843	80201	67240	41759.9	41702	43687	28335.1	67673.9	46905.1	86258.7	113344	31381.2
10.56_296.2580m/z	296.258	10.5552	pos	Palmitoylglycine	HMDB0013034	Organic acids and derivatives	Carboxylic acids and derivatives	Amino acids, peptides, and analogues		37.5	0	M+H-H2O	C18H35NO3	-1.16759	820.175	849.09	755.345	808.982	374.987	446.202	61.9183	162.889	91.0231	321.308	6.03379e-07	3539.38	4234.57	4246.63	239.476	530.392	278.555	587.935	638.404	129.881	357.114	11327.4	173.102
10.56_334.2735m/z	334.273	10.5552	pos	20a-Dihydroprogesterone	HMDB0003069	Lipids and lipid-like molecules	Steroids and steroid derivatives	Pregnane steroids	C04042	37.5	0	M+NH4	C21H32O2	-1.91056	1140.51	650.483	1136.91	621.931	331.556	398.904	1638.19	1334.31	613.016	1138.82	1225.06	1321	874.974	995.342	631.152	163.227	94.8564	6.03379e-07	1140.32	556.922	1596.09	1174.77	317.636
10.80_565.0483m/z	565.048	10.8025	neg	Uridine diphosphate glucose	HMDB0000286	Nucleosides, nucleotides, and analogues	Pyrimidine nucleotides	Pyrimidine nucleotide sugars	C00029	37.5	0	M-H	C15H24N2O17P2	0.903971	95365.4	102179	112451	99373.2	109507	113974	113346	111726	187572	109233	100462	90672.7	104686	105055	111576	110907	123268	153002	119237	123109	120217	119866	85474.4
11.39_297.2421m/z	297.242	11.3898	pos	12,13-EpOME	HMDB0004702	Lipids and lipid-like molecules	Fatty Acyls	Fatty acids and conjugates	C14826	37.5	0	M+H	C18H32O3	-1.21068	2170.5	2475.29	2528.99	2654.12	5371.04	5295.96	4659.88	3160.4	2668.28	4386.48	3294.7	3019.98	3591.5	3544.29	7499.71	6886.18	4974.2	3646.96	4776.44	3686.66	6526.88	6511.41	2234.8
11.54_313.2368m/z	313.237	11.5358	pos	11-HpODE	HMDB0062281	Lipids and lipid-like molecules	Fatty Acyls	Lineolic acids and derivatives	C07338	37.5	0	M+H	C18H32O4	-1.8242	2210.89	1644.87	2043.84	1449.63	2135.73	1741.26	679.915	1263.14	1025.45	1611.34	656.18	862.58	1451.75	1113.74	3389.53	1708.26	585.303	419.83	2447.91	1124.06	2186.16	1846.14	845.397
12.12_311.2014m/z	311.201	12.1178	neg	Deoxycorticosterone	HMDB0000016	Lipids and lipid-like molecules	Steroids and steroid derivatives	Hydroxysteroids	C03205	37.5	0	M-H2O-H	C21H30O3	-0.645229	652.171	888.157	968.562	1273.92	810.881	1240.91	1154.86	1204.37	541.347	925.59	1317.71	1250.41	1245.74	1544.22	1080.35	955.776	1273.35	1090.47	1189.53	1253.14	1507.5	1197.84	1301.54
15.77_387.3615m/z	387.361	15.767	pos	5a-Cholest-8-en-3b-ol	HMDB0006841	Lipids and lipid-like molecules	Steroids and steroid derivatives	Cholestane steroids	C03845	37.5	0	M+H	C27H46O	-1.72011	15753.2	10945	11822.4	14612	13702.1	4674.09	10751.8	816.382	6.03379e-07	4442.89	9852.14	3170.1	625.046	6.03379e-07	11895	6004.29	23594.3	64060.7	2358.8	17464.7	2270.59	6.03379e-07	6350.83
2.48_233.1494m/z	233.149	2.4795	pos	Leucyl-Threonine	HMDB0028939	Organic acids and derivatives	Carboxylic acids and derivatives	Amino acids, peptides, and analogues		37.5	0	M+H	C10H20N2O4	-0.823799	1230.74	714.774	793.121	949.147	594.544	304.278	552.427	904.07	317.363	912.988	913.578	1545.18	508.556	323.913	646.142	823.323	731.769	647.124	444.116	1633.62	188.579	506.208	782.826
2.80_172.1693m/z	172.169	2.801	pos	(-)-Borneol	HMDB0034976	Lipids and lipid-like molecules	Prenol lipids	Monoterpenoids	C01411	37.5	0	M+NH4	C10H18O	-1.6938	270.128	282.987	214.896	226.124	587.175	482.719	444.482	213.911	371.803	556.046	440.449	340.508	637.032	446.429	650.827	579.511	573.942	357.099	675.685	529.463	900.414	852.576	37.8216
3.07_201.1231m/z	201.123	3.06653	pos	Valyl-Threonine	HMDB0029137	Organic acids and derivatives	Carboxylic acids and derivatives	Amino acids, peptides, and analogues		37.5	0	M+H-H2O	C9H18N2O4	-1.39303	688.662	358.641	474.42	490.73	313.211	413.501	1224.26	774.358	1455.24	701.426	582.95	4658.58	1028.45	944.518	263.703	56.0673	230.786	496.775	682.858	433.925	254.262	615.761	269.288
3.10_172.1694m/z	172.169	3.09957	pos	(R)-3,7-Dimethyl-1,6-octadien-3-ol	HMDB0036101	Lipids and lipid-like molecules	Prenol lipids	Monoterpenoids	C11389	37.5	0	M+NH4	C10H18O	-1.39905	169.981	222.473	247.742	158.2	794.5	482.369	574.394	122.105	192.271	408.236	373.975	426.465	809.216	684.933	762.611	513.343	582.466	460.47	821.684	544.22	627.974	1230.94	47.3591
4.53_265.0649m/z	265.065	4.52683	neg	9-Hydroxybenzo[a]pyrene-4,5-oxide	HMDB0062439	Benzenoids	Phenanthrenes and derivatives	Chrysenes	C14854	37.5	0	M-H2O-H	C20H12O2	-3.43348	33505.2	33244.9	30512.9	37412.4	35543.1	10699.7	23334.3	34054.9	17446.4	36031.5	38202.8	30834.5	16978.9	32250	1496.63	1102.58	1602.14	2788.67	15861.1	34253.4	781.333	376.114	35040.8
4.57_164.0702m/z	164.07	4.56798	pos	4-Hydroxy-4-(3-pyridyl)-butanoic acid	HMDB0001119	Organoheterocyclic compounds	Pyridines and derivatives	Unclassified	C19579	37.5	0	M+H-H2O	C9H11NO3	-2.21633	728.953	949.715	885.171	799.929	1133.7	1151.83	1324.39	1937.48	1033.06	487.569	839.67	795.471	1439.2	1078.78	1118.97	965.531	1260.75	380.026	1538.43	657.939	2892.34	1461.45	1096.62
5.16_213.0978m/z	213.098	5.1634	pos	Glycyl-Histidine	HMDB0028843	Organic acids and derivatives	Carboxylic acids and derivatives	Amino acids, peptides, and analogues		37.5	0	M+H	C8H12N4O3	-1.83277	446.921	580.799	527.685	591.455	347.618	332.293	603.489	632.695	598.457	1086.57	593.215	999.816	527.531	334.979	6.03379e-07	191.474	310.683	6.03379e-07	542.883	218.471	226.34	6.03379e-07	338.341
6.97_211.0968m/z	211.097	6.96602	neg	Perillic acid	HMDB0004586	Lipids and lipid-like molecules	Prenol lipids	Monoterpenoids	C11924	37.5	0	M+FA-H	C10H14O2	-4.7895	781.05	861.785	964.095	861.257	931.499	1198.77	1048.8	1298.67	1188.06	1122.62	1089	968.366	971.559	1000.32	875.606	677.597	1169.52	1230.37	1082.27	1066.72	1153.92	907.868	1022.36
7.45_172.1693m/z	172.169	7.45073	pos	3,7-Dimethyl-1,6-octadien-3-ol	HMDB0036100	Lipids and lipid-like molecules	Prenol lipids	Monoterpenoids	C03985	37.5	0	M+NH4	C10H18O	-1.66747	135.931	134.981	115.817	80.6953	318.565	501.312	302.408	376.25	252.417	363.028	307.024	260.736	352.096	244.702	398.832	271.827	244.114	52.6467	500.081	357.438	584.28	302.768	244.6
8.01_172.1694m/z	172.169	8.00708	pos	(+)-Borneol	HMDB0035818	Lipids and lipid-like molecules	Prenol lipids	Monoterpenoids	C01411	37.5	0	M+NH4	C10H18O	-1.4906	265.066	413.06	348.354	307.217	716.617	805.117	404.842	432.712	716.972	677.037	560.391	607.277	785.279	545.697	927.872	683.067	603.582	357.567	703.4	655.731	1075.48	1574.61	312.725
8.31_449.3138n	450.321	8.30693	pos	Deoxycholic acid glycine conjugate	HMDB0000631	Lipids and lipid-like molecules	Steroids and steroid derivatives	Bile acids, alcohols and derivatives	C05464	37.5	0	M+H-H2O, M+H	C26H43NO5	-0.623427	874.895	1139.17	1002.05	959.094	6.03379e-07	6.03379e-07	6.03379e-07	6.03379e-07	5384.59	6.03379e-07	1246.28	103.79	115.745	6.03379e-07	6.03379e-07	6.03379e-07	4954.39	175.246	10044.1	107.707	6.03379e-07	6.03379e-07	275.507
9.52_170.1537m/z	170.154	9.51913	pos	(1S,4S)-Dihydrocarvone	HMDB0036080	Lipids and lipid-like molecules	Prenol lipids	Monoterpenoids	C11415	37.5	0	M+NH4	C10H16O	-1.4121	254.495	248.294	260.861	225.425	394.66	589.088	405.4	394.476	485.053	489.455	335.767	405.389	604.72	460.27	387.034	614.093	356.599	264.95	717.499	353.957	602.314	947.342	239.83
0.74_189.0494n	377.085	0.73875	neg	Thiotepa	HMDB0015576	Organic acids and derivatives	Organic thiophosphoric acids and derivatives	Unclassified	C07641	37.4	0	M+FA-H, 2M-H	C6H12N3PS	2.29868	58381.7	65210.4	61144.1	63331.8	21932.4	165692	26893	147664	72303.2	30920.6	27461	37941.6	56615.7	70380.4	56147.4	48441.3	61957.1	31650	83052.9	41542	37921	44977.6	58122.4
0.74_242.0689m/z	242.069	0.74055	pos	Tryptophanamide	HMDB0013318	Organoheterocyclic compounds	Indoles and derivatives	Tryptamines and derivatives	C00977	37.4	0	M+K	C11H13N3O	-0.675641	6651.22	8052.36	5247.31	7061.08	11939.2	3832.83	3180.64	5023.35	3435.06	8560.6	2951.73	10478	5591.32	6862.63	6.03379e-07	6.03379e-07	6.03379e-07	2417.97	3809.58	6929.9	6.03379e-07	6.03379e-07	5981.13
1.18_215.1388m/z	215.139	1.17663	pos	Threoninyl-Leucine	HMDB0029065	Organic acids and derivatives	Carboxylic acids and derivatives	Amino acids, peptides, and analogues		37.4	0	M+H-H2O	C10H20N2O4	-1.02534	566.359	468.434	448.326	613.888	643.958	972.73	1068.14	1069.75	1196.98	773.295	1188.33	860.24	229.646	797.054	688.161	504.499	528.621	23.7443	303.66	367.148	183.906	421.575	566.808
1.53_295.1640m/z	295.164	1.5264	pos	Leucyl-Tyrosine	HMDB0028941	Organic acids and derivatives	Carboxylic acids and derivatives	Amino acids, peptides, and analogues		37.4	0	M+H	C15H22N2O4	-4.25812	530.152	237.554	414.112	391.787	1332.34	6.03379e-07	6.03379e-07	187.053	1.09953	2066.19	63.9447	1147.62	529.587	535.059	6.03379e-07	6.03379e-07	6.03379e-07	1481.76	31.9984	568.893	394.138	6.03379e-07	392.134
11.12_484.3781m/z	484.378	11.1214	pos	Vitamin K1 2,3-epoxide	HMDB0002972	Lipids and lipid-like molecules	Prenol lipids	Quinone and hydroquinone lipids	C05849	37.4	0	M+NH4	C31H46O3	-0.845969	613.881	768.956	381.54	493.998	969.096	6.03379e-07	301.856	6.03379e-07	6.03379e-07	6.03379e-07	135.97	122.409	6.03379e-07	6.03379e-07	215.106	252.423	2486.3	6907.1	6.03379e-07	412.175	6.03379e-07	6.03379e-07	6.03379e-07
4.94_682.8513m/z	682.851	4.94232	pos	Myo-inositol hexakisphosphate	HMDB0003502	Organic oxygen compounds	Organooxygen compounds	Alcohols and polyols	C01204	37.4	0	M+Na	C6H18O24P6	1.11083	5063.85	4901.49	5154.44	2121.14	7486.09	1047.02	4501.62	6766.98	2324.38	7061.31	3682.78	8048.65	3526.28	5601.96	1773.45	2611.14	1243.52	4890.23	5237.18	4339.19	848.037	2291.76	7601.35
6.50_231.1159m/z	231.116	6.4984	pos	Valyl-Methionine	HMDB0029133	Organic acids and derivatives	Carboxylic acids and derivatives	Amino acids, peptides, and analogues		37.4	0	M+H-H2O	C10H20N2O3S	-0.963637	422.553	373.812	428.239	410.106	206.626	408.393	587.337	309.759	682.543	395.876	204.274	175.424	358.658	146.777	6.03379e-07	6.03379e-07	37.3757	65.5935	179.619	400.7	140.782	6.03379e-07	1160.73
8.42_393.0000m/z	393	8.42043	neg	dIDP	HMDB0003536	Nucleosides, nucleotides, and analogues	Purine nucleotides	Purine deoxyribonucleotides	C01344	37.4	0	M-H2O-H	C10H14N4O10P2	-1.61791	6564.82	6057.57	6139.38	7364.51	7333.82	7931.69	7705.09	8110.87	8688.49	8124.66	7996.4	7703.92	9593.64	10368.6	7655.06	8234.07	7687.75	7313.89	8465.74	7492.65	8266.17	9889.83	7745.37
0.68_794.2965m/z	794.297	0.6849	pos	5,6,7,8-Tetrahydromethanopterin	HMDB0060403	Organic oxygen compounds	Organooxygen compounds	Carbohydrates and carbohydrate conjugates	C01217	37.3	0	M+NH4	C30H45N6O16P	-0.352449	152639	106002	157691	129050	23997.1	37977	174710	85634.1	145743	84269.6	126365	39878.1	15994.6	40321.9	28846.5	40603.4	89305.5	28929.4	6.03379e-07	4046.27	39329.8	6.03379e-07	293748
0.99_164.0372m/z	164.037	0.99045	pos	Acetylcysteine	HMDB0001890	Organic acids and derivatives	Carboxylic acids and derivatives	Amino acids, peptides, and analogues	C06809	37.3	0	M+H	C5H9NO3S	-2.21519	1254.34	907.042	961.896	1280.31	148.849	288.597	594.028	330.374	6.03379e-07	6.03379e-07	395.155	371.79	59.6698	382.521	6.03379e-07	6.03379e-07	126.425	6.03379e-07	389.315	6.03379e-07	221.719	71.3952	720.358
1.12_312.1072m/z	312.107	1.1211	pos	Dopamine glucuronide	HMDB0010329	Organic oxygen compounds	Organooxygen compounds	Carbohydrates and carbohydrate conjugates		37.3	0	M+H-H2O	C14H19NO8	-1.76239	2512.89	1733.06	1230.95	1823.97	6281.41	3158.98	1898.6	1113.89	5672.07	6156.37	462.819	4542.99	5386.55	6592.71	6.03379e-07	666.979	473.766	6.03379e-07	1978	6.03379e-07	9497.31	6.03379e-07	253.689
10.76_281.0807m/z	281.081	10.7621	pos	Epinephrine sulfate	HMDB0001876	Organic acids and derivatives	Organic sulfuric acids and derivatives	Arylsulfates		37.3	0	M+NH4	C9H13NO6S	1.86408	923.738	786.802	960.682	662.612	1909.24	1689.23	1307.11	1334	1176.12	2011.68	1144.16	1453.34	1524.71	1683.58	1494.84	1958.92	1631.23	314.199	1668.17	1417.69	2658.87	2668.39	655.435
11.84_298.2374m/z	298.237	11.8438	pos	12S-HHT	HMDB0012535	Lipids and lipid-like molecules	Fatty Acyls	Fatty acids and conjugates	C20388	37.3	0	M+NH4	C17H28O3	-1.14198	1445.01	1604.92	1667.36	1690.54	2864.56	496.911	513.445	446.293	6.03379e-07	399.13	548.581	632.201	95.5301	6.03379e-07	6.03379e-07	6.03379e-07	454.812	494.665	1055.7	2280.93	916.021	153.586	254.45
13.11_579.0259m/z	579.026	13.1092	neg	Uridine diphosphate glucuronic acid	HMDB0000935	Organoheterocyclic compounds	Lactones	Gamma butyrolactones	C00167	37.3	0	M-H	C15H22N2O18P2	-1.85281	3779.07	2330.6	4118.92	3252.45	5014.39	7120.77	3546.59	6475.58	5161.81	4912.64	6745.2	4449.15	4192.42	2112.95	5064.33	4683.96	5235.24	3765.56	3986.6	3713.76	5794.75	4592	2856.23
15.99_762.8200m/z	762.82	15.9947	pos	5-Diphosphoinositol pentakisphosphate	HMDB0006229	Organic oxygen compounds	Organooxygen compounds	Alcohols and polyols	C11526	37.3	0	M+Na	C6H19O27P7	4.15529	13343.8	12711.6	13789.7	12504.7	26307.9	15982	20380.3	16410.1	9964.31	32091	20915.6	23986	40079.5	38931.5	43775	28790.2	12797.3	6406.7	34479.6	25513.6	58881.5	54376.8	18985
4.26_249.0376m/z	249.038	4.25728	neg	DL-Homocystine	HMDB0000575	Organic acids and derivatives	Carboxylic acids and derivatives	Amino acids, peptides, and analogues	C01817	37.3	0	M-H2O-H	C8H16N2O4S2	1.12152	4685.22	4995.82	4266.34	4309.13	1965.67	1746.32	2687.63	8014.06	2481.03	1566.51	2591.43	2020.9	799.985	1810.2	986.179	581.751	820.197	8389.77	1619.07	1175.59	285.306	48.2095	7358.92
4.62_245.1264m/z	245.126	4.61782	pos	3-Hydroxymonoethylglycinexylidide	HMDB0060678	Organic acids and derivatives	Carboxylic acids and derivatives	Amino acids, peptides, and analogues	C16572	37.3	0.219	M+Na	C12H18N2O2	1.47788	1963.28	1755.58	1792.31	1966.02	6.03379e-07	6.03379e-07	6.03379e-07	6.03379e-07	6.03379e-07	6.03379e-07	6.03379e-07	658.818	6.03379e-07	6.03379e-07	1369.59	1901.71	968.463	23280.2	514.827	6.03379e-07	6.03379e-07	37.6064	6.03379e-07
4.68_413.1074m/z	413.107	4.6803	neg	5-(3',4',5'-trihydroxyphenyl)-gamma-valerolactone-O-methyl-4'-O-glucuronide	HMDB0060027	Organic oxygen compounds	Organooxygen compounds	Carbohydrates and carbohydrate conjugates		37.3	0	M-H	C18H22O11	-3.67656	604.659	859.819	449.912	1071.22	6.03379e-07	770.861	105.349	2121.26	943.719	6.03379e-07	6.03379e-07	121.389	6.03379e-07	6.03379e-07	6.03379e-07	76.5322	6.03379e-07	6.03379e-07	132.643	6.03379e-07	6.03379e-07	6.03379e-07	885.732
4.80_168.9907m/z	168.991	4.7983	neg	Thiazole	HMDB0029713	Organoheterocyclic compounds	Azoles	Thiazoles	C02740	37.3	0	2M-H	C3H3NS	4.49663	492.129	486.419	523.174	424.086	522.159	609.655	630.953	555.447	701.398	551.758	508.215	524.35	299.026	582.484	602.638	492.038	590.719	576.923	643.824	702.38	457.201	285.365	390.62
5.05_222.9828m/z	222.983	5.05398	neg	5-(methylthio)-2,3-Dioxopentyl phosphate	HMDB0059620	Organic acids and derivatives	Organic phosphoric acids and derivatives	Phosphate esters	C15650	37.3	0	M-H2O-H	C6H11O6PS	-3.04094	1977.74	1875.04	2360.95	1694.21	1556.59	2169.24	2361.57	2343.35	2702.33	2149.39	1998.83	2188.45	2127.56	2567.46	2560.71	2340.46	2412.84	2284.43	2720.71	2521.46	1813.34	1479.47	1379.37
5.74_181.0602m/z	181.06	5.7444	pos	Nicotinuric acid	HMDB0003269	Organic acids and derivatives	Carboxylic acids and derivatives	Amino acids, peptides, and analogues	C05380	37.3	0	M+H	C8H8N2O3	-3.38488	19.6112	22.3611	19.0334	18.8343	96.539	63.3783	55.103	6.03379e-07	98.0838	6.03379e-07	83.8018	100.865	230.415	6.03379e-07	161.068	124.986	28.9406	27.6725	31.0774	128.058	162.126	238.674	71.1754
6.34_192.0510m/z	192.051	6.34403	pos	Dehydroascorbic acid	HMDB0001264	Organoheterocyclic compounds	Lactones	Gamma butyrolactones	C05422	37.3	0	M+NH4	C6H6O6	4.05753	235.147	170.978	205.706	214.19	749.46	451.586	48.8848	110.287	2280.33	393.572	108.138	207.091	32.9654	1050.7	744.944	418.558	469.375	378.924	41.092	32.7464	2024.07	608.103	169.436
7.27_188.1068m/z	188.107	7.27058	pos	Diphenyl ether	HMDB0034446	Benzenoids	Benzene and substituted derivatives	Diphenylethers	C07733	37.3	0	M+NH4	C12H10O	-1.07628	124.065	220.704	208.311	223.596	324.312	424.724	405.962	196.263	367.898	445.745	345.721	331.136	522.808	512.228	407.123	530.868	442.302	263.893	415.054	397.463	590.505	771.318	290.68
8.77_206.0666m/z	206.067	8.7712	pos	Lipoamide	HMDB0000962	Organoheterocyclic compounds	Dithiolanes	Lipoamides	C00248	37.3	0	M+H	C8H15NOS2	-0.743446	568.818	553.775	579.023	576.596	1429.36	1314.15	1092.68	1020.61	1171.71	1060.93	1055.31	1137.64	1438.37	1407.96	1364.89	1383.92	1166.03	303.349	1456.09	1373.19	2926.69	1993.99	684.394
9.60_289.2158m/z	289.216	9.60138	pos	Androstanedione	HMDB0000899	Lipids and lipid-like molecules	Steroids and steroid derivatives	Androstane steroids	C00674	37.3	0	M+H	C19H28O2	-1.39349	691.655	799.733	787.356	785.953	651.329	411.052	865.428	988.297	596.341	638.577	597.974	1197.05	785.66	607.792	886.526	559.13	235.899	699.173	653.072	555.125	1065.97	334.781	454.384
9.63_330.2633m/z	330.263	9.63375	pos	(10E,12Z)-(9S)-9-Hydroperoxyoctadeca-10,12-dienoic acid	HMDB0062434	Lipids and lipid-like molecules	Fatty Acyls	Lineolic acids and derivatives	C14827	37.3	0	M+NH4	C18H32O4	-1.71959	683.272	641.561	716.892	630.294	1067.18	1081.68	967.546	1107.76	1229.07	1567.84	1147.09	1021.67	1349.67	1134.17	1032.58	1648.31	1399.31	598.375	1548.36	1268.81	2333.23	2888.2	903.433
1.44_231.0979m/z	231.098	1.43748	neg	Prolyl-Alanine	HMDB0029010	Organic acids and derivatives	Carboxylic acids and derivatives	Amino acids, peptides, and analogues		37.2	0	M+FA-H	C8H14N2O3	-3.74443	848.481	773.652	728.033	602.555	107.923	1097.23	663.152	1961.07	945.363	66.4192	493.739	264.317	261.558	491.481	427.817	265.041	533.071	282.593	400.827	32.1096	119.757	114.125	472.778
1.49_221.0918m/z	221.092	1.49497	pos	Felbamate	HMDB0015084	Benzenoids	Benzene and substituted derivatives	Unclassified	C07501	37.2	0	M+H-H2O	C11H14N2O4	-1.01614	600.759	728.605	835.6	664.104	550.231	143.299	1237.99	347.307	143.365	846.075	990.254	420.264	414.147	149.595	238.782	537.373	341.656	572.865	133.91	1814.62	102.723	208.352	693.254
1.51_188.9854m/z	188.985	1.50605	neg	Pyrocatechol sulfate	HMDB0059724	Organic acids and derivatives	Organic sulfuric acids and derivatives	Arylsulfates		37.2	0	M-H	C6H6O5S	-4.94685	313.547	447.225	335.508	273.943	6.03379e-07	6.03379e-07	784.575	6.03379e-07	6.03379e-07	6.03379e-07	150.719	288.887	6.03379e-07	6.03379e-07	6.03379e-07	6.03379e-07	90.9871	6.03379e-07	6.03379e-07	6.03379e-07	6.03379e-07	6.03379e-07	37.4577
10.51_547.0209m/z	547.021	10.513	neg	Ferulic acid 4-O-glucuronide	HMDB0041733	Organic oxygen compounds	Organooxygen compounds	Carbohydrates and carbohydrate conjugates		37.2	0	2M-H	C10H10O7S	-2.30115	341065	327440	361992	325168	351943	391607	362355	377249	495426	393367	348118	338488	373417	384921	384326	376971	417244	458540	421569	386512	402601	391519	300778
11.09_523.0208m/z	523.021	11.0861	neg	Homovanillic acid sulfate	HMDB0011719	Organic acids and derivatives	Organic sulfuric acids and derivatives	Arylsulfates		37.2	0	2M-H	C9H10O7S	-2.68759	4404.09	5765.01	6456.1	4743.82	7501.81	4997.37	6436.1	4745.71	10698.9	6186.61	5169.56	8694.68	7337.47	7270.81	7272.67	4175.02	8531.39	6227.41	8050.31	9849.87	5870.22	7994.7	4620.67
13.96_547.0207m/z	547.021	13.9598	neg	Ferulic acid 4-sulfate	HMDB0029200	Phenylpropanoids and polyketides	Cinnamic acids and derivatives	Hydroxycinnamic acids and derivatives		37.2	0	2M-H	C10H10O7S	-2.73956	9796.83	9034.95	11163.3	9204.55	10413.2	11647.8	12421.1	11077.8	13942.1	12199.7	13685.5	10910.7	9048.87	8004.44	7362.28	12418.9	9627.54	12637.1	15538.7	11367.2	10750.2	10598.1	5587.44
14.66_565.0483m/z	565.048	14.6568	neg	Uridine diphosphategalactose	HMDB0000302	Nucleosides, nucleotides, and analogues	Pyrimidine nucleotides	Pyrimidine nucleotide sugars	C00052	37.2	0	M-H	C15H24N2O17P2	1.05039	8117.64	10831.6	12596.3	6646.21	11346.5	8254.4	11002.7	11187.1	13555.2	8219.22	11555.3	10164.9	5618.58	3557.63	12382	14293.8	11967.5	11856.7	5507.48	10189.8	12083.5	8807.94	3489.08
4.45_235.1077m/z	235.108	4.45275	pos	Alanyl-Tyrosine	HMDB0028699	Organic acids and derivatives	Carboxylic acids and derivatives	Amino acids, peptides, and analogues		37.2	0	M+H-H2O	C12H16N2O4	-0.197252	652.149	796.78	567.846	774.348	444.861	1743.86	218.179	6.03379e-07	2514.71	694.23	62.0043	2216.89	857.09	1456.76	6.03379e-07	1807.27	162.486	6.03379e-07	3491.61	319.384	2798.19	75.7474	6.03379e-07
4.53_379.0984m/z	379.098	4.52683	neg	Penicillin G	HMDB0015186	Organic acids and derivatives	Carboxylic acids and derivatives	Amino acids, peptides, and analogues	C05551	37.2	0	M+FA-H	C16H18N2O4S	4.42022	1968.98	1728.92	1703.42	1947.1	1612.45	744.27	468.731	1096.8	1249.99	1005.76	3416.58	1016.21	427.562	473.702	6.03379e-07	6.03379e-07	6.03379e-07	6.03379e-07	502.385	3657.89	6.03379e-07	6.03379e-07	680.7
7.09_405.1915m/z	405.191	7.08592	neg	Aldosterone	HMDB0000037	Lipids and lipid-like molecules	Steroids and steroid derivatives	Hydroxysteroids	C01780	37.2	0	M+FA-H	C21H28O5	-1.12183	396.398	394.734	562.043	687.318	83.257	561.618	380.183	526.305	380.388	255.061	78.3728	310.46	103.485	255.641	6.03379e-07	6.03379e-07	6.03379e-07	6.03379e-07	178.973	6.03379e-07	6.03379e-07	6.03379e-07	175.698
1.46_329.1161m/z	329.116	1.463	pos	3-Polyprenyl-4,5-dihydroxybenzoate	HMDB0060380	Benzenoids	Benzene and substituted derivatives	Benzoic acids and derivatives	C17554	37.1	0	M+K	C17H22O4	3.76793	508.466	659.534	712.944	1022.98	2106.8	339.626	337.674	6.03379e-07	142.622	4047.58	444.821	4179.06	3249.39	1915.65	6.03379e-07	2810.27	3056.95	1908.27	1476.65	2940.66	6995.9	1595.75	6.03379e-07
1.72_151.0613m/z	151.061	1.72217	pos	Dipropyl disulfide	HMDB0031472	Organosulfur compounds	Organic disulfides	Dialkyldisulfides	C08373	37.1	1.77	M+H	C6H14S2	2.44348	7004.14	6531.64	6962.4	6992.16	3017.3	7886.54	11598.2	13835	7034.64	5700.85	7134.33	7571.6	6187.23	8110.56	3917.98	5045.33	4859.27	2545.66	4394.65	3327.69	5374.15	6701.87	9298.99
10.87_527.2865m/z	527.286	10.8702	neg	(2E)-N-(4-aminobutyl)-3-(4-hydroxy-3-methoxyphenyl)prop-2-enimidic acid	HMDB0139553	Phenylpropanoids and polyketides	Cinnamic acids and derivatives	Hydroxycinnamic acids and derivatives	C10497	37.1	0	2M-H	C14H20N2O3	-1.94804	4731.84	4533.26	4462.77	5745.19	3535	6.03379e-07	2010.02	6.03379e-07	6.03379e-07	1348.81	921.716	6.03379e-07	6.03379e-07	6.03379e-07	1378.02	392.475	2321.31	22337.5	287.568	10874.4	273.629	6.03379e-07	921.728
11.52_611.3288m/z	611.329	11.524	neg	N1-trans-Feruloylagmatine	HMDB0037107	Phenylpropanoids and polyketides	Cinnamic acids and derivatives	Hydroxycinnamic acids and derivatives	C18325	37.1	0	2M-H	C15H22N4O3	-3.7003	2201.35	3605.46	2410.67	2530.35	6.03379e-07	6.03379e-07	770.957	6.03379e-07	6.03379e-07	6.03379e-07	2112.74	6.03379e-07	6.03379e-07	6.03379e-07	323.439	2033.5	4887.79	15084.8	6.03379e-07	4541.62	6.03379e-07	6.03379e-07	6.03379e-07
11.80_598.3863m/z	598.386	11.797	pos	LysoPC(22:2(13Z,16Z))	HMDB0010400	Lipids and lipid-like molecules	Glycerophospholipids	Glycerophosphocholines	C04230	37.1	0	M+Na	C30H58NO7P	3.41343	654.246	766.496	776.453	688.154	1084.7	6.03379e-07	6.03379e-07	6.03379e-07	6.03379e-07	6.03379e-07	6.03379e-07	6.03379e-07	6.03379e-07	6.03379e-07	262.605	457.715	2461.36	8034.95	6.03379e-07	563.707	6.03379e-07	6.03379e-07	6.03379e-07
15.53_762.8203m/z	762.82	15.5323	pos	1-Diphosinositol pentakisphosphate	HMDB0012494	Organic oxygen compounds	Organooxygen compounds	Alcohols and polyols	C11174	37.1	0	M+Na	C6H19O27P7	4.51355	16691.3	11045	12285.9	17369.3	29921.2	28039.3	20618.1	18792.9	6.03379e-07	28210.8	26254.4	26802.9	44074.8	40026.8	41092.6	29402.5	24620.7	8508.03	35891.7	21625.6	61530.7	47516.9	20368.5
3.34_209.0657m/z	209.066	3.34465	neg	D-altro-D-manno-Heptose	HMDB0029952	Organic oxygen compounds	Organooxygen compounds	Carbohydrates and carbohydrate conjugates	C06397	37.1	0	M-H	C7H14O7	-4.57611	721.314	649.428	701.885	658.134	549.162	858.653	729.313	935.19	760.595	723.376	701.586	641.798	771.423	604.155	591.365	561.473	825.089	563.685	845.794	764.706	818.69	668.975	783.462
5.23_440.1705m/z	440.17	5.22513	neg	5-Methyltetrahydrofolic acid	HMDB0001396	Organoheterocyclic compounds	Pteridines and derivatives	Pterins and derivatives	C00440	37.1	0	M-H2O-H	C20H25N7O6	3.6788	6766.86	6660.52	5770.45	8062.92	808.256	1648.89	3284.5	1470.69	2680.36	220.745	8116.58	7029.8	1130.25	2515.22	2343.5	384.363	929.098	6052.04	4053.28	1739.18	89.4041	6.03379e-07	1684.75
9.50_368.2790m/z	368.279	9.50287	pos	Tetrahydrocorticosterone	HMDB0000268	Lipids and lipid-like molecules	Steroids and steroid derivatives	Hydroxysteroids	C05476	37.1	0	M+NH4	C21H34O4	-1.66113	827.68	705.839	791.077	632.135	513.827	218.677	509.956	1802.89	398.76	234.619	398.081	6.03379e-07	6.03379e-07	100.57	790.257	870.329	1058.74	3719.6	317.952	891.94	292.209	6.03379e-07	1013.42
9.70_312.2527m/z	312.253	9.69872	pos	13-OxoODE	HMDB0004668	Lipids and lipid-like molecules	Fatty Acyls	Lineolic acids and derivatives	C14765	37.1	0	M+NH4	C18H30O3	-2.04889	828.454	836.969	956.928	719.698	324.666	532.782	490.204	624.622	952.798	735.461	395.618	1010.5	731.219	1179.81	970.751	1256.67	418.187	500.756	651.412	711.798	377.862	1067.77	721.124
0.70_475.9764m/z	475.976	0.695967	neg	Dihydroneopterin triphosphate	HMDB0000980	Organoheterocyclic compounds	Pteridines and derivatives	Pterins and derivatives	C04895	37	0	M-H2O-H	C9H16N5O13P3	-3.05548	33422.6	37730.2	34671.6	47592.6	25062.3	31499.1	35834.2	72714.2	40972.3	21361.8	47762.7	27277.2	28327.6	25926.1	23409.1	21217.1	30945.9	23500.4	25057.8	22961.2	13946.4	6.03379e-07	71231.8
0.77_265.0939m/z	265.094	0.766533	neg	gamma-Glutamylhistidine	HMDB0029151	Organic acids and derivatives	Carboxylic acids and derivatives	Amino acids, peptides, and analogues		37	0	M-H2O-H	C11H16N4O5	-1.32276	2808.9	1717.42	1167.07	2589.37	2010.7	6.03379e-07	687.506	1621.34	6.03379e-07	2372.07	6.03379e-07	2592.89	5131.79	1651.1	6.03379e-07	6.03379e-07	6.03379e-07	7321.99	4522.72	6249.17	6.03379e-07	2703.08	3657.09
1.19_489.1822m/z	489.182	1.19053	pos	3-Fucosyllactose	HMDB0002094	Organic oxygen compounds	Organooxygen compounds	Carbohydrates and carbohydrate conjugates		37	0	M+H	C18H32O15	1.69736	4241.83	3773.56	3595.75	3127.2	1703.12	6.03379e-07	2695.88	1874.42	674.147	5284.95	1532.09	5306.6	3145.3	4281.54	6.03379e-07	6.03379e-07	6.03379e-07	6.03379e-07	1337.69	1213.51	6.03379e-07	6.03379e-07	6101.9
1.22_427.0066m/z	427.007	1.22362	neg	IDP	HMDB0003335	Nucleosides, nucleotides, and analogues	Purine nucleotides	Purine ribonucleotides	C00104	37	0	M-H	C10H14N4O11P2	0.982824	2712.81	2429.88	1893.28	2530.64	2533.4	2989.72	1568.95	6.03379e-07	2086.8	3581.3	2621.88	5823.56	3031.42	4931.36	1624.41	801.116	1330.87	614.284	3102.51	4572.2	1594.63	1400.47	1901.05
1.49_183.0801m/z	183.08	1.49497	pos	Benzophenone	HMDB0032049	Benzenoids	Benzene and substituted derivatives	Benzophenones	C06354	37	0	M+H	C13H10O	-1.77463	534.115	947.134	616.749	666.451	1329.56	963.693	975.117	904.315	1483.37	1468.42	1468.33	1463.6	2182.77	1730.86	973.071	1310.73	1509.87	834.883	1734.67	1567.54	2276.9	3303.26	728.272
7.07_324.2528m/z	324.253	7.0718	pos	11-Hydroxyandrosterone	HMDB0002984	Lipids and lipid-like molecules	Steroids and steroid derivatives	Androstane steroids	C14606	37	0	M+NH4	C19H30O3	-1.76866	481.225	438.898	422.656	375.033	264.374	496.26	704.125	279.906	76.6915	537.724	297.192	2392.16	2115.53	3229.82	291.736	446.787	56.2525	1462.11	442.818	1248.36	355.466	7240.82	744.287
9.54_356.2790m/z	356.279	9.53573	pos	8,9-DiHETrE	HMDB0002311	Lipids and lipid-like molecules	Fatty Acyls	Eicosanoids	C14773	37	0	M+NH4	C20H34O4	-1.70297	1039.77	1166.38	1043.6	1061.86	841.303	1242.22	749.911	2411.41	1685.47	468.963	1303.04	208.842	526.491	330.121	880.417	2619.22	1479.59	594.582	685.016	1864.34	1322.34	220.587	1076.86
0.63_245.2333m/z	245.233	0.629267	pos	N1-Acetylspermine	HMDB0001186	Organic acids and derivatives	Carboxylic acids and derivatives	Carboxylic acid derivatives	C02567	36.9	0	M+H	C12H28N4O	-1.2973	792.654	976.37	755.435	1061.52	374.354	359.122	181.281	2599.42	248.18	6.03379e-07	975.008	2474.68	6.03379e-07	159.631	48774.3	10150.5	32658.8	6956.51	6.03379e-07	784.127	6.03379e-07	6.03379e-07	2227.89
0.75_353.0890m/z	353.089	0.752633	neg	Cryptochlorogenic acid	HMDB0030653	Organic oxygen compounds	Organooxygen compounds	Alcohols and polyols		36.9	0	M-H	C16H18O9	3.34939	21881.1	21489.2	22985.1	10796.1	11676.5	47769	9359.88	26245.7	26027.5	15323.1	3573.6	15714.2	36396.2	20905.8	46260.2	16392.1	23547.1	28075.6	75570.9	5731.99	16474.3	40586.1	2991.57
1.19_276.1549m/z	276.155	1.19053	pos	Glutamyllysine	HMDB0004207	Organic acids and derivatives	Carboxylic acids and derivatives	Amino acids, peptides, and analogues		36.9	0	M+H	C11H21N3O5	-1.64432	1496.19	1076.61	1411.57	1914.26	3400.8	1612.53	1833.42	898.417	1374.45	3884.45	1153.84	1853.45	5148	5103.28	157.275	6.03379e-07	6.03379e-07	560.45	5506.83	2827.71	2239.37	4717.18	218.981
10.63_203.1428m/z	203.143	10.6297	pos	2-Pentyl-3-phenyl-2-propenal	HMDB0031313	Phenylpropanoids and polyketides	Cinnamaldehydes	Unclassified	C12288	36.9	0	M+H	C14H18O	-1.09336	343.03	362.394	298.579	436.432	520.498	578.106	805.968	510.095	611.853	814.857	690.891	653.282	1190.91	721.069	616.611	941.763	890.577	191.986	766.205	436.133	1436.77	1975.77	480.736
10.99_500.2782m/z	500.278	10.9852	neg	Fexofenadine	HMDB0005030	Benzenoids	Benzene and substituted derivatives	Diphenylmethanes	C06999	36.9	0	M-H	C32H39NO4	-4.78314	35714.1	34096.7	32426.7	46596	8067.75	6933.59	15372	2317.85	6.03379e-07	2910.3	22784.8	5743.38	6.03379e-07	6.03379e-07	26033.2	22276.9	98511.5	178506	2724.95	26567.9	1744.17	1256.15	8358.48
11.06_306.2417m/z	306.242	11.0616	pos	Etiocholanedione	HMDB0003769	Lipids and lipid-like molecules	Steroids and steroid derivatives	Androstane steroids	C03772	36.9	0	M+NH4	C19H28O2	-3.77263	2130.68	1563.49	1924.37	1871.05	1041.83	815.429	2280.97	1719.98	730.426	2217.06	2569.95	2457.96	2326.97	2059.24	1224.9	691.747	713.351	1127.07	2560.74	1725.27	2860.66	2858.53	1133.48
12.00_625.0301m/z	625.03	11.9991	neg	UDP-D-galacturonate	HMDB0012302	Nucleosides, nucleotides, and analogues	Pyrimidine nucleotides	Pyrimidine nucleotide sugars	C00617	36.9	0	M+FA-H	C15H22N2O18P2	-4.15629	4807.17	3080.32	6145.74	4515.13	4674.58	7308	4839.78	6228.06	8859.41	5718.35	2691.37	3548.41	3367.52	4489.48	5935.71	5266.52	5347.63	7474.94	7181.02	5291.19	6820.89	7451.69	4959.34
15.50_850.1254m/z	850.125	15.5012	pos	Succinyl-CoA	HMDB0001022	Lipids and lipid-like molecules	Fatty Acyls	Fatty acyl thioesters	C00091	36.9	0	M+H-H2O	C25H40N7O19P3S	-2.93778	47990.7	39578.3	45238.5	54604.9	78664.4	96485.5	81286.6	52047.7	54452.3	138973	68679.5	81620.3	110158	81526.8	93983.6	96022.2	80152.9	47784.1	103033	100976	135987	157691	56180.1
15.81_519.0423m/z	519.042	15.8112	pos	UDP-D-apiose	HMDB0012301	Nucleosides, nucleotides, and analogues	Pyrimidine nucleotides	Pyrimidine ribonucleotides	C01623	36.9	0	M+H-H2O	C14H22N2O16P2	2.04959	4734.62	8902.68	8179.25	11313.5	14081.1	5566.51	4767.93	1929.85	6.03379e-07	8961.19	7356.01	6.03379e-07	6.03379e-07	6.03379e-07	6.03379e-07	10504	33935.3	79203.2	6.03379e-07	6.03379e-07	1440.84	6.03379e-07	3400.82
4.62_489.2465m/z	489.247	4.61782	pos	Etiocholanolone glucuronide	HMDB0004484	Lipids and lipid-like molecules	Steroids and steroid derivatives	Steroidal glycosides	C11136	36.9	0	M+Na	C25H38O8	1.37302	783.101	946.726	1131.27	1374.13	328.604	6.03379e-07	1.70851	6.03379e-07	6.03379e-07	855.958	24.4063	780.838	205.982	304.226	582.893	986.198	168.082	20997.7	189.013	76.701	6.03379e-07	6.03379e-07	6.03379e-07
5.33_352.0769n	351.07	5.32555	neg	7-Hydroxymethyl-12-methylbenz[a]anthracene sulfate	HMDB0060420	Benzenoids	Phenanthrenes and derivatives	Unclassified	C19562	36.9	0	M-H, M+FA-H	C20H16O4S	-0.0877975	4693.5	4854.3	4412.61	4460.42	4547.69	4605.3	17692.9	1090.92	2857.27	524.61	1222.15	5390.64	1177.9	1614.75	6.03379e-07	1356.13	2600.44	479.126	917.221	64.2304	6.03379e-07	6.03379e-07	1658.33
5.39_435.1519m/z	435.152	5.39203	neg	Methotrexate	HMDB0014703	Organic acids and derivatives	Carboxylic acids and derivatives	Amino acids, peptides, and analogues	C01937	36.9	0	M-H2O-H	C20H22N8O5	-3.51723	699.886	828.658	437.096	856.888	533.32	147.555	271.213	233.772	437.238	358.198	301.247	876.064	103.582	224.746	6.03379e-07	6.03379e-07	6.03379e-07	6.03379e-07	73.484	589.273	6.03379e-07	6.03379e-07	2982.14
5.61_817.7133m/z	817.713	5.60637	pos	SM(d18:0/24:0)	HMDB0012094	Lipids and lipid-like molecules	Sphingolipids	Phosphosphingolipids	C00550	36.9	0	M+H	C47H97N2O6P	-2.95103	13228.1	10166.8	10639.9	11662.5	708.393	608.808	251.261	263.919	7.5945	252.376	13.5655	451.421	221.37	368.322	813.22	386.43	422.954	210077	1434.43	20450.9	473.3	6.03379e-07	742.718
6.62_514.2839m/z	514.284	6.62275	neg	Taurocholic acid	HMDB0000036	Lipids and lipid-like molecules	Steroids and steroid derivatives	Bile acids, alcohols and derivatives	C05122	36.9	0	M-H	C26H45NO7S	-1.02639	678.909	471.664	625.659	680.531	6.03379e-07	194.658	83.2239	6.03379e-07	6.03379e-07	126.226	308.009	114.115	260.772	117.917	6.03379e-07	6.03379e-07	6.03379e-07	6.03379e-07	93.7352	208.907	261.735	6.03379e-07	5683.66
0.79_506.1667m/z	506.167	0.79435	neg	Morphine-3-glucuronide	HMDB0041936	Alkaloids and derivatives	Morphinans	Unclassified	C16643	36.8	0	M+FA-H	C23H27NO9	-0.123396	28318	26389.1	37711.4	23438	29320.1	6.03379e-07	6.03379e-07	6.03379e-07	6.03379e-07	6.03379e-07	6.03379e-07	53303.8	13.4279	6.03379e-07	5.32685	19.6868	0.104063	4.00359	6.03379e-07	16.7949	6.03379e-07	57.9404	6.03379e-07
4.56_393.1335m/z	393.133	4.56062	neg	Rotenone	HMDB0034436	Phenylpropanoids and polyketides	Isoflavonoids	Rotenoids	C07593	36.8	0	M-H	C23H22O6	-2.22952	2195.32	2316.59	2457.44	1532.67	445.075	779.389	2669.49	3148.8	798.936	969.436	1200.57	1320.46	92.135	509.554	369.237	307.806	446.293	3621.59	395.966	157.146	6.03379e-07	6.03379e-07	4009.6
4.76_212.0014m/z	212.001	4.76453	neg	Indoxyl sulfate	HMDB0000682	Organic acids and derivatives	Organic sulfuric acids and derivatives	Arylsulfates		36.8	0	M-H	C8H7NO4S	-4.01597	1030.39	1069.37	1095.53	1170.39	6.03379e-07	230.465	2915.39	461.895	27.4925	23.1744	612.282	871.802	901.664	714.918	330.023	432.38	812.783	24.2218	6.03379e-07	282.185	6.03379e-07	6.03379e-07	695.527
5.82_345.0374m/z	345.037	5.81678	neg	Cinnavalininate	HMDB0004078	Organoheterocyclic compounds	Benzoxazines	Phenoxazines	C05640	36.8	0	M+FA-H	C14H8N2O6	3.34494	6570.95	6477.02	7596.13	5824.55	6336.03	7512.24	8042.52	5114.81	7085.82	5288.08	7174.81	5918.6	4357.14	8385.61	5805.33	4321.05	5920.86	8907.75	6186.51	6761.45	4354.16	2953.62	6439.09
7.66_386.2530m/z	386.253	7.66285	pos	Prostaglandin G2	HMDB0003235	Lipids and lipid-like molecules	Fatty Acyls	Eicosanoids	C05956	36.8	0	M+NH4	C20H32O6	-2.01951	410.949	513.547	365.359	659.368	677.443	484.47	676.229	685.605	879.976	900.847	634.768	668.31	1005.26	659.326	508.729	793.358	572.549	553.3	981.34	710.627	1129.94	1275.61	853.69
9.73_307.0183m/z	307.018	9.72712	neg	1,4-Dithiothreitol	HMDB0013593	Organic oxygen compounds	Organooxygen compounds	Alcohols and polyols	C00265	36.8	0	2M-H	C4H10O2S2	3.61457	31602.9	30154.7	33931.9	30104.6	36759.4	37778.6	36141.1	37110.1	38453.1	36369.3	33333.5	31737.3	42285.1	32866.9	36730.8	38130.8	38000.4	37107.9	38523.5	36273	38954.7	36978.7	30641.7
1.59_135.0440m/z	135.044	1.59113	pos	3-Hydroxyphenylacetic acid	HMDB0000440	Benzenoids	Phenols	1-hydroxy-4-unsubstituted benzenoids	C05593	36.7	0	M+H-H2O	C8H8O3	-0.220577	1228.48	1661.31	1460.43	1522.79	2530.18	2695.29	2172.05	2076.79	3073.12	2645.99	2280.1	2598.54	3391.28	2871.54	3464.39	3126.46	2749.04	1967.56	3357.02	2812.34	5183.16	6378.82	1114.54
11.06_439.3180m/z	439.318	11.0616	pos	7 alpha,26-Dihydroxy-4-cholesten-3-one	HMDB0012459	Lipids and lipid-like molecules	Steroids and steroid derivatives	Bile acids, alcohols and derivatives	C17336	36.7	0	M+Na	C27H44O3	-0.704968	2812.09	3178.67	3076.69	2893.22	2697.84	4575.35	5300.1	519.813	1866.24	4322.9	6027.69	6.03379e-07	6.03379e-07	6.03379e-07	3048.35	1687.11	3201.68	6.03379e-07	2957.45	2961.15	6594.93	6.03379e-07	3027
11.07_625.0308m/z	625.031	11.069	neg	UDP-L-iduronate	HMDB0012304	Nucleosides, nucleotides, and analogues	Pyrimidine nucleotides	Pyrimidine nucleotide sugars	C02330	36.7	0	M+FA-H	C15H22N2O18P2	-2.88841	14571	12362.4	19261.3	15080.9	17467.3	12611.3	17088.6	17994.8	28765.8	18821.5	12690	17769.1	22161.5	17202.1	14774.9	15445.8	18394.1	19856.7	19366.1	19358.5	22501.7	15973.6	14423.5
4.07_522.9303m/z	522.93	4.07187	pos	Uridine triphosphate	HMDB0000285	Nucleosides, nucleotides, and analogues	Pyrimidine nucleotides	Pyrimidine ribonucleotides	C00075	36.7	0	M+K	C9H15N2O15P3	-2.92731	945.014	587.26	1075.51	546.602	1001.57	6.03379e-07	2513.66	6.03379e-07	397.529	2610.08	1520.84	1484.5	1441.87	870.95	6.03379e-07	6.03379e-07	6.03379e-07	1478.6	411.777	2242.62	6.03379e-07	263.337	541.16
4.15_387.2148m/z	387.215	4.15238	pos	11b,21-Dihydroxy-3,20-oxo-5b-pregnan-18-al	HMDB0006754	Lipids and lipid-like molecules	Steroids and steroid derivatives	Hydroxysteroids	C05473	36.7	0	M+Na	C21H32O5	1.5686	1721.42	1876.43	2261.68	1570.87	2564.45	277.016	4428.35	6.03379e-07	544.713	1934.1	1899.52	695.116	1133.87	1082.68	959.085	569.124	891.626	12323.8	1115.1	1707.45	6.03379e-07	6.03379e-07	2320.33
5.06_366.1392m/z	366.139	5.06125	pos	Riboflavin reduced	HMDB0001557	Organoheterocyclic compounds	Pteridines and derivatives	Alloxazines and isoalloxazines	C01007	36.7	0	M+NH4	C15H16N4O6	-4.75953	1539.91	1610.16	1400.63	1314.11	640.484	488.35	321.811	2398.58	458.035	4668.99	1335.26	1414.87	955.437	1837.86	127.486	1177.02	306.981	1245.71	1613.51	1551.42	143.476	6.03379e-07	2325.95
6.55_665.9202m/z	665.92	6.54988	pos	Guanosine 3'-diphosphate 5'-triphosphate	HMDB0060480	Nucleosides, nucleotides, and analogues	Purine nucleotides	Purine ribonucleotides	C04494	36.7	0	M+H-H2O	C10H18N5O20P5	0.262754	713.103	728.659	559.68	550.445	6.03379e-07	281.902	430.566	6.03379e-07	6.03379e-07	6.03379e-07	583.996	6.03379e-07	238.03	6.03379e-07	6.03379e-07	1382.06	800.777	150.436	1882.69	6.03379e-07	6.03379e-07	6.03379e-07	410.076
8.03_403.0930m/z	403.093	8.03142	neg	Pantetheine 4'-phosphate	HMDB0001416	Organic acids and derivatives	Carboxylic acids and derivatives	Amino acids, peptides, and analogues	C01134	36.7	0	M+FA-H	C11H23N2O7PS	-4.2688	5937.81	6729.92	6458.69	6022.53	6810.39	8338.21	7590.21	6741.63	7353.56	7366.14	6864.54	6160.81	7523.87	5377.3	7370.78	7269.54	7302.42	7675.19	7761.92	6837	7947.44	6788.1	5513.71
9.20_235.0970m/z	235.097	9.2014	neg	Prenyl benzoate	HMDB0032488	Benzenoids	Benzene and substituted derivatives	Benzoic acids and derivatives	C03885	36.7	0	M+FA-H	C12H14O2	-3.13446	650.128	619.463	338.795	549.294	703.299	499.85	594.289	594.489	404.506	642.227	521.956	600.086	607.166	552.891	804.332	761.98	727.168	560.169	697.593	608.497	521.766	636.995	399.248
11.37_519.2497m/z	519.25	11.3749	pos	Leukotriene D4	HMDB0003080	Lipids and lipid-like molecules	Fatty Acyls	Eicosanoids	C05951	36.6	0	M+Na	C25H40N2O6S	-0.459636	1084.24	858.95	936.455	866.793	6.03379e-07	6.03379e-07	744.093	6.03379e-07	6.03379e-07	388.147	701.181	6.03379e-07	6.03379e-07	6.03379e-07	6374.24	1744.49	4490.32	6.03379e-07	1913.79	833.761	2008.11	6.03379e-07	450.923
2.83_184.0967m/z	184.097	2.8342	pos	L-3-Phenyllactic acid	HMDB0000748	Phenylpropanoids and polyketides	Phenylpropanoic acids	Unclassified	C05607	36.6	0	M+NH4	C9H10O3	-0.776264	3064.78	3895.67	3422.49	3159.34	7736.94	8563.8	5662.44	5052	7175.7	6630.45	4846.14	5281	7228.76	6315.29	9626.79	8934.55	7136.9	4725.39	8022.81	5847.31	9475.91	11027.3	3349.9
4.37_295.1651m/z	295.165	4.36773	pos	Tyrosyl-Leucine	HMDB0029109	Organic acids and derivatives	Carboxylic acids and derivatives	Amino acids, peptides, and analogues		36.6	0	M+H	C15H22N2O4	-0.295886	541.739	489.532	417.488	592.859	6.03379e-07	303.06	59.9263	6.03379e-07	58.5363	6.03379e-07	6.03379e-07	6.03379e-07	6.03379e-07	6.03379e-07	6.03379e-07	6.03379e-07	6.03379e-07	268.744	6.03379e-07	47.5006	121.841	224.232	51.7078
4.57_317.1473m/z	317.147	4.56798	pos	Tyrosyl-Isoleucine	HMDB0029108	Organic acids and derivatives	Carboxylic acids and derivatives	Amino acids, peptides, and analogues		36.6	0	M+Na	C15H22N2O4	0.285292	784.452	594.367	628.409	610.722	209.812	6.03379e-07	1103.95	6.03379e-07	301.102	1895.26	3297.06	1321.71	631.543	489.167	6.03379e-07	6.03379e-07	6.03379e-07	6.03379e-07	91.0321	81.5471	70.1764	6.03379e-07	1647.55
5.32_604.3535m/z	604.354	5.3156	pos	Presqualene diphosphate	HMDB0001278	Lipids and lipid-like molecules	Prenol lipids	Triterpenoids	C03428	36.6	0	M+NH4	C30H52O7P2	1.46568	1990.86	3051.18	3601.14	2675.93	16231.5	3077.73	13835.8	4478.57	1743.3	1480.24	1847.33	6.03379e-07	6.03379e-07	6.03379e-07	2919.24	3297.03	936.973	257.258	2687.68	1130.59	7288.04	316.858	1914.49
1.18_342.0441m/z	342.044	1.17877	neg	L-Cysteinylglycine disulfide	HMDB0000709	Organic acids and derivatives	Carboxylic acids and derivatives	Amino acids, peptides, and analogues		36.5	0	M+FA-H	C8H15N3O5S2	1.86662	1261.12	1179.22	1390.41	1602.11	108.083	19.5232	670.51	1861.62	12.4508	319.52	5582.07	3482.8	927.608	998.037	1115.58	6.03379e-07	323.252	7.12755	842.133	719.052	6.03379e-07	100.167	2099.54
15.71_422.3989m/z	422.399	15.7078	pos	3a,7a-Dihydroxy-5b-cholestane	HMDB0006893	Lipids and lipid-like molecules	Steroids and steroid derivatives	Cholestane steroids	C05452	36.5	0	M+NH4	C27H48O2	-0.885038	1458.05	1397.5	1347.27	1912.98	7837.46	6.03379e-07	522.816	6.03379e-07	6.03379e-07	6.03379e-07	6.03379e-07	6.03379e-07	6.03379e-07	6.03379e-07	6.03379e-07	6.03379e-07	1858.52	6.03379e-07	1526.41	3247.46	3988.47	6.03379e-07	141.832
15.86_870.1317m/z	870.132	15.8559	pos	4-hydroxybenzoyl-CoA	HMDB0006467	Lipids and lipid-like molecules	Fatty Acyls	Fatty acyl thioesters	C02949	36.5	0	M+H-H2O	C28H40N7O18P3S	-1.54947	83602.4	73024.4	86476.4	80405.6	115011	138389	131213	104085	50555.4	167288	145519	172313	215263	232456	195871	179494	93744.6	57821.3	185156	138170	332490	330736	103352
4.83_199.0966m/z	199.097	4.83247	neg	2,4-Pentanedione	HMDB0031648	Organic oxygen compounds	Organooxygen compounds	Carbonyl compounds	C15499	36.5	0	2M-H	C5H8O2	-4.89831	4146.45	4692.86	4479.7	3181.55	3780.43	4940.41	4872.4	5435.3	4841.82	4137.77	3662.82	3757.37	2984.1	3978.07	5409.85	4414.51	4842.71	4390.9	4955.49	4164.35	4211.81	3265.4	2428.81
4.96_602.3162m/z	602.316	4.95893	pos	Ouabain	HMDB0015224	Benzenoids	Benzene and substituted derivatives	Diphenylmethanes	C01443	36.5	0	M+NH4	C29H44O12	-1.62826	11256.7	11449.2	9789.31	10964.7	8196.29	9307.44	11398.8	11562.9	11981	10976.2	11396.3	11164.5	5876.24	11312	18129.4	7980.38	5695.49	14801.2	10226.7	7251.13	3754.36	4910.48	13821.4
5.81_828.5146m/z	828.515	5.81328	pos	PS(18:0/18:1(9Z))	HMDB0010163	Lipids and lipid-like molecules	Glycerophospholipids	Glycerophosphoserines	C02737	36.5	0	M+K	C42H80NO10P	-0.706399	1660.56	1802.42	1183.3	1933.95	570.045	1.97481	1094.57	6.03379e-07	285.188	342.022	757.07	2145.27	1351.78	1976.9	6.03379e-07	2038.08	1599.93	744.356	3450.35	525.809	502.586	2734.71	717.212
7.51_242.0189m/z	242.019	7.50907	neg	Phosphoguanidinoacetate	HMDB0003705	Organic acids and derivatives	Carboxylic acids and derivatives	Amino acids, peptides, and analogues	C03166	36.5	0	M+FA-H	C3H8N3O5P	2.98996	762.24	515.007	644.512	1056.52	690.627	508.7	556.102	494.649	708.413	656.323	925.228	587.621	3859.13	4447.79	815.815	642.913	587.319	617.818	673.243	580.826	1332.55	3905.32	1466.68
0.77_673.2304m/z	673.23	0.766533	neg	(N-acetylneuraminosyl(a2-6)lactosamine)	HMDB0001081	Organic oxygen compounds	Organooxygen compounds	Carbohydrates and carbohydrate conjugates	C04886	36.4	0	M-H	C25H42N2O19	-0.723571	16244.3	14509.4	18244.9	11160.7	12920.5	14219	11148	40202.6	6.03379e-07	13730.6	24766.3	7278.13	23011.5	6119.77	28962.8	22102.1	33011.6	20160.6	21854.3	12628.7	2392.52	13120	71790.4
1.56_211.1074m/z	211.107	1.55893	pos	2-Methylhippuric acid	HMDB0011723	Benzenoids	Benzene and substituted derivatives	Benzoic acids and derivatives	C01586	36.4	0	M+NH4	C10H11NO3	-1.41991	479.914	527.832	467.435	333.626	228.562	335.633	699.556	333.531	138.22	250.154	808.462	980.897	427.058	231.639	361.604	557.828	273.917	612.665	452.544	554.897	81.9798	291.928	1342.13
15.83_751.5142n	769.548	15.8262	pos	PC(18:4(6Z,9Z,12Z,15Z)/16:1(9Z))	HMDB0008233	Lipids and lipid-like molecules	Glycerophospholipids	Glycerophosphocholines	C00157	36.4	0.0473	M+NH4, M+Na	C42H74NO8P	-1.38733	241926	278184	233544	220423	574618	363486	182933	117354	16231.3	315655	171833	727.377	11212	8129.14	246398	439311	1.12868e+06	2.34765e+06	208915	26097.8	315819	259109	92167.3
1.15_223.0202m/z	223.02	1.14887	pos	L-Cystine	HMDB0000192	Organic acids and derivatives	Carboxylic acids and derivatives	Amino acids, peptides, and analogues	C00491	36.3	0	M+H-H2O	C6H12N2O4S2	-1.42	1637.87	1774.04	1913.35	1695.76	1601.67	6.03379e-07	1778.96	1383.83	739.007	2669.73	1150.53	1357.48	1010.39	1201.61	558.533	683.969	700.765	151.063	492.141	1781.95	383.518	6.03379e-07	4082.75
3.10_143.9967m/z	143.997	3.09957	pos	Dimethyl trisulfide	HMDB0013780	Organosulfur compounds	Organic trisulfides	Unclassified	C08372	36.3	0	M+NH4	C2H6S3	-1.93759	940.377	909.889	919.592	952.899	2240.2	2091.72	1593.47	1468.85	1882.89	1935.06	1734.97	1764.79	2334.41	1932.57	2441.13	2640.07	1894.96	1317.81	2275.96	2026.2	3289.66	3741.87	857.184
4.58_585.9567m/z	585.957	4.58497	pos	Guanosine 3',5'-bis(diphosphate)	HMDB0059638	Benzenoids	Benzene and substituted derivatives	Phenylpyruvic acid derivatives	C01228	36.3	0	M+H-H2O	C10H17N5O17P4	4.97274	4680.77	3948.3	4998.07	5285.2	5809.68	6.03379e-07	3282.97	2507.9	6611.4	7138.68	5019.35	8587.78	4699.85	4329.55	1678.59	6.03379e-07	229.305	1716.77	3809.77	6755.21	1475.65	6.03379e-07	949.676
7.59_514.2838m/z	514.284	7.59347	neg	Tauro-b-muricholic acid	HMDB0000932	Lipids and lipid-like molecules	Steroids and steroid derivatives	Bile acids, alcohols and derivatives		36.3	0	M-H	C26H45NO7S	-1.09615	1754.11	1475.22	1646.37	1814.97	6.03379e-07	887.503	712.741	2587.78	6.03379e-07	329.804	1602.24	116.085	524.802	6.03379e-07	6.03379e-07	119.737	6.03379e-07	6.03379e-07	490.401	261.62	827.042	6.03379e-07	10214.2
1.09_285.0070m/z	285.007	1.09267	neg	5-(3',4',5'-Trihydroxyphenyl)-gamma-valerolactone-4'-O-sulphate	HMDB0059987	Organic acids and derivatives	Organic sulfuric acids and derivatives	Arylsulfates		36.2	0	M-H2O-H	C11H12O8S	-1.48495	5687.63	6775.09	6594.66	3800.55	5621.14	1189.7	6457.4	214.012	522.904	5693.78	12387.4	50.9455	6.03379e-07	4857.42	51.1835	77.291	27.5323	197.537	5244.62	38509.6	6.03379e-07	6.03379e-07	12763.7
1.18_440.1656m/z	440.166	1.17663	pos	5,10-Methylene-THF	HMDB0001533	Organoheterocyclic compounds	Pteridines and derivatives	Pterins and derivatives	C00143	36.2	0	M+H-H2O	C20H23N7O6	-4.50547	2890.19	3724.09	2808.59	2580.49	761.361	6.03379e-07	876.205	4676.48	1531.5	3192.59	1177.58	5890.15	6.03379e-07	1944.09	6.03379e-07	6.03379e-07	6.03379e-07	6.03379e-07	6.03379e-07	280.678	6.03379e-07	6.03379e-07	4063.51
1.27_267.2131m/z	267.213	1.26617	neg	9-cis-Retinol	HMDB0006217	Lipids and lipid-like molecules	Prenol lipids	Retinoids	C16682	36.2	0	M-H2O-H	C20H30O	4.44578	87540.9	105575	95957.3	91160.4	99908.6	77311.5	98925.2	90925.6	85733.6	142159	92743.7	88208.5	94494.8	100103	86772.8	75500.6	87196.8	165955	95036.1	80452.8	32154.4	34534.1	105253
1.76_280.0589m/z	280.059	1.75925	neg	D-4'-Phosphopantothenate	HMDB0001016	Organic acids and derivatives	Carboxylic acids and derivatives	Amino acids, peptides, and analogues	C03492	36.2	0	M-H2O-H	C9H18NO8P	-0.807577	886.521	940.295	840	887.932	6.03379e-07	1400.8	465.156	2816.38	473.095	48.0792	1182.74	278.293	135.729	144.345	144.58	98.6795	531.031	227.507	6.03379e-07	6.03379e-07	6.03379e-07	6.03379e-07	3711.14
10.16_573.2086m/z	573.209	10.1636	neg	Tetrahydrofolyl-[Glu](2)	HMDB0006825	Organoheterocyclic compounds	Pteridines and derivatives	Pterins and derivatives	C09332	36.2	0	M-H	C24H30N8O9	4.06353	1316	1624.65	1782.34	1341.45	1387.16	1210.05	1631.29	1694.43	854.535	676.403	1213.87	2249.11	1354.5	6.03379e-07	1904.82	1028.45	2629.1	4183.53	1258.53	1858.62	1348.96	1733.09	2314.33
4.37_661.9980m/z	661.998	4.36773	pos	Heparan sulfate	HMDB0000693	Organic oxygen compounds	Organooxygen compounds	Carbohydrates and carbohydrate conjugates	C00925	36.2	0	M+Na	C14H25NO21S3	1.09053	468.251	753.489	741.174	311.348	6.03379e-07	1494.28	1774.92	215.735	1748.26	4120.52	6.03379e-07	432.698	2.31195	48.8621	6.03379e-07	6.03379e-07	280.244	6.03379e-07	6.03379e-07	6.03379e-07	292.722	6.03379e-07	5902.27
4.63_806.3423m/z	806.342	4.62923	neg	Docetaxel	HMDB0015378	Lipids and lipid-like molecules	Prenol lipids	Diterpenoids	C11231	36.2	0	M-H	C43H53NO14	3.73382	9418.34	8500.95	7594.28	9175.28	0.00238957	2271.08	14720.5	7916.99	19541.3	399.678	3709.04	31435.4	1597.37	1042.31	2681.23	1139.81	2332.19	14383.5	2652.87	3725	513.539	377.719	555.78
6.78_295.0596m/z	295.06	6.77708	neg	gamma-Glutamylcysteine	HMDB0001049	Organic acids and derivatives	Carboxylic acids and derivatives	Amino acids, peptides, and analogues	C00669	36.2	0	M+FA-H	C8H14N2O5S	-3.65023	810.048	1092.09	1133.05	1093.1	922.079	843.512	763.914	348.983	1005.92	862.127	1025.5	1991.46	2514.72	2109.31	973.862	1305.35	651.437	996.165	1148.08	1196.78	1268.05	2049.44	588.364
6.79_383.1630m/z	383.163	6.78618	pos	11-Dehydrocorticosterone	HMDB0004029	Lipids and lipid-like molecules	Steroids and steroid derivatives	Hydroxysteroids	C05490	36.2	0	M+K	C21H28O4	3.19583	358.333	567.139	465.139	556.241	6.03379e-07	80.7435	1622.82	631.931	6.03379e-07	6.03379e-07	6.03379e-07	6.03379e-07	6.03379e-07	6.03379e-07	6.03379e-07	6.03379e-07	6.03379e-07	71.1737	79.2155	811.579	6.03379e-07	6.03379e-07	780.213
8.26_398.2894m/z	398.289	8.25683	pos	PGF2a ethanolamide	HMDB0013628	Lipids and lipid-like molecules	Fatty Acyls	Eicosanoids	C13828	36.2	0	M+H	C22H39NO5	-1.651	476.193	516.275	673.66	750.927	313.62	104.162	786.634	605.728	482.344	6.03379e-07	376.65	175.648	355.291	534.604	103.49	331.175	178.608	313.946	506.884	678.521	298.101	6.03379e-07	857.921
4.41_631.7740m/z	631.774	4.40858	neg	Liothyronine	HMDB0000265	Organic acids and derivatives	Carboxylic acids and derivatives	Amino acids, peptides, and analogues	C02465	36.1	0	M-H2O-H	C15H12I3NO4	2.70785	1457.13	1286.05	1074.25	1328.75	2187.31	6.03379e-07	850.452	6.03379e-07	6.03379e-07	2203.16	1309.99	1671.07	335.665	1167.22	6.03379e-07	6.03379e-07	6.03379e-07	2370.58	270.718	2363.01	6.03379e-07	6.03379e-07	1227.54
4.58_420.2277m/z	420.228	4.58497	pos	Sphinganine 1-phosphate	HMDB0001383	Lipids and lipid-like molecules	Sphingolipids	Phosphosphingolipids	C01120	36.1	0	M+K	C18H40NO5P	0.257055	8541.71	8459.26	6863.93	7007.93	9986.02	3660.95	8838.9	6380.42	4605.54	12596.6	8340.13	8707.74	6531.27	7859.66	164.413	1188.43	224.074	13903.4	5637.68	6696.75	4581.44	5981.01	4198.92
1.20_189.1233m/z	189.123	1.20443	pos	Glycylleucine	HMDB0000759	Organic acids and derivatives	Carboxylic acids and derivatives	Amino acids, peptides, and analogues	C02155	36	0	M+H	C8H16N2O3	-0.628209	1129.74	1105.57	1288.11	1212.6	1956.42	1218.09	1642.25	159.539	895.778	1866.94	1891.53	2553.23	842.294	857.267	2024.88	1304.46	534.602	1475.02	920.404	1372.25	610.518	356.489	780.957
3.87_825.6090m/z	825.609	3.86863	pos	PC(20:1(11Z)/18:4(6Z,9Z,12Z,15Z))	HMDB0008306	Lipids and lipid-like molecules	Glycerophospholipids	Glycerophosphocholines	C00157	36	0	M+NH4	C46H82NO8P	-3.21692	3056.57	1639.98	2166.79	2061.36	2623.37	6.03379e-07	2875.02	6.03379e-07	6.03379e-07	4595.69	3815.63	3376.37	1593.55	1655.88	6.03379e-07	6.03379e-07	6.03379e-07	6.03379e-07	1122.34	544.275	6.03379e-07	6.03379e-07	3368.65
4.42_311.1552m/z	311.155	4.41873	pos	N-Desmethylcitalopram	HMDB0014021	Benzenoids	Benzene and substituted derivatives	Phenylbutylamines	C16608	36	0	M+H	C19H19FN2O	-0.646646	294.16	185.477	269.199	136.381	436.151	6.03379e-07	87.8562	6.03379e-07	6.03379e-07	474.196	327.435	280.373	6.03379e-07	78.9931	6.03379e-07	6.03379e-07	6.03379e-07	406.667	6.03379e-07	1086.73	6.03379e-07	6.03379e-07	6.03379e-07
4.58_721.0170m/z	721.017	4.58497	pos	Phosphoribosyl-ATP	HMDB0003665	Nucleosides, nucleotides, and analogues	Purine nucleotides	Purine ribonucleotides	C02739	36	0	M+H	C15H26N5O20P4+	-3.3284	1723.29	4315.47	3539.24	4371.4	3717.88	2457.69	6046.8	5975.7	680.612	2890.23	8755.24	6425.45	1392.57	1019.39	6746.91	11991.3	5493.77	17901.5	3064.17	590.513	130.734	169.443	2875.81
