# Supplementary material for: Alginate oligosaccharides increase boar semen quality by affecting gut microbiota and metabolites in blood and sperm
Source: Front Microbiol. 2022 Aug 22;13:982152. doi: 10.3389/fmicb.2022.982152 (PMC9441641; doi:10.3389/fmicb.2022.982152)
Supplement: SUPPLEMENTARY FIGURE S1 — Sperm metabolite data. (A) PCA of sperm metabolites. (B) Quality control of sperm metabolite data. (C) Enriched pathways of changed sperm metabolites. (D) Correlation of sperm metabolite with each other. [file Data_Sheet_1.ZIP › Table S4 Different Sperm metabolites.xlsx]

## Sheet: AOS10-Sp_Con-Sp
ID	m/z	Retention time (min)	Ion mode	Metabolites	Compound ID	Super Class	Class	Sub Class	kegg	Score	Fragmentation Score	Adducts	Formula	Mass Error (ppm)	VIP	P-value	adj.P-value	log2(FC)	FC	average(AOS10-Sp)	average(Con-Sp)	AOS10-1	AOS10-2	AOS10-3	AOS10-4	AOS10-5	AOS10-6	AOS10-7	AOS10-8	AOS10-9	AOS10-10	Con-1	Con-2	Con-3	Con-5	Con-6	Con-7	Con-8	Con-9	Con-10
1.25_268.0804n	269.088	1.24613	pos	Arabinosylhypoxanthine	HMDB0003040	Nucleosides, nucleotides, and analogues	Purine nucleosides	Unclassified		43.6	21.8	M+H, M+Na	C10H12N4O5	-1.51412	9.77464	0.00551224	0.363393	0.286837	1.21996	7.71529e+06	6.3242e+06	7.41899e+06	6.29358e+06	7.81203e+06	7.90425e+06	8.07775e+06	9.60459e+06	7.58476e+06	7.57256e+06	6.77376e+06	8.11062e+06	6.12617e+06	5.91726e+06	5.18686e+06	7.19414e+06	6.19269e+06	6.08256e+06	6.13283e+06	5.44538e+06	8.63994e+06
1.37_132.1019m/z	132.102	1.37158	pos	Beta-Leucine	HMDB0003640	Organic acids and derivatives	Carboxylic acids and derivatives	Amino acids, peptides, and analogues	C02486	45.4	34	M+H	C6H13NO2	-0.202164	8.60251	0.00659256	0.389081	0.750054	1.68186	2.46291e+06	1.4644e+06	2.92645e+06	1.44916e+06	2.38001e+06	2.10531e+06	2.39018e+06	3.23016e+06	2.59203e+06	3.00937e+06	2.02103e+06	2.52541e+06	762801	807324	639853	2.26445e+06	1.71499e+06	2.7071e+06	982703	714621	2.58576e+06
1.26_132.1019m/z	132.102	1.2601	pos	L-Norleucine	HMDB0001645	Organic acids and derivatives	Carboxylic acids and derivatives	Amino acids, peptides, and analogues	C01933	47.5	44.5	M+H	C6H13NO2	-0.228255	7.52996	0.00819074	0.414728	0.698738	1.62308	1.74771e+06	1.07678e+06	1.79847e+06	1.21664e+06	1.63272e+06	1.67303e+06	1.83816e+06	1.91044e+06	1.87387e+06	1.87069e+06	1.63654e+06	2.02653e+06	594038	627960	452185	1.18591e+06	1.28441e+06	1.80233e+06	790526	533048	2.42063e+06
1.22_284.0985m/z	284.099	1.2183	pos	8-Hydroxy-deoxyguanosine	HMDB0003333	Nucleosides, nucleotides, and analogues	Purine nucleosides	Purine 2'-deoxyribonucleosides		39.2	1.05	M+H	C10H13N5O5	-1.4968	5.46069	0.0426654	0.5593	0.483406	1.39804	1.15133e+06	823529	1.13143e+06	1.04574e+06	1.16386e+06	609128	1.24606e+06	1.52271e+06	1.21249e+06	1.30637e+06	1.14517e+06	1.1303e+06	682681	415212	558936	554732	965011	1.25994e+06	684999	617811	1.67245e+06
0.73_147.0531n	148.06	0.726683	pos	O-Acetylserine	HMDB0003011	Organic acids and derivatives	Carboxylic acids and derivatives	Amino acids, peptides, and analogues	C00979	51.1	57.4	M+H-H2O, M+H	C5H9NO4	-0.174854	3.84458	0.00699429	0.393928	0.517154	1.43113	977439	682984	945954	1.24685e+06	898862	1.16031e+06	811030	1.00098e+06	940773	769407	1.00724e+06	992988	546985	663012	665299	394872	780784	925748	638427	336299	1.19543e+06
1.06_123.0553m/z	123.055	1.0644	pos	Imidazolepropionic acid	HMDB0002271	Organoheterocyclic compounds	Azoles	Imidazoles	C20522	42	17.1	M+H-H2O	C6H8N2O2	0.367088	3.56971	0.0205864	0.52003	0.713513	1.63979	535395	326502	533711	595578	496218	785269	492966	639907	573970	443023	412795	380514	155841	190999	188337	163657	621053	333406	349775	159933	775515
0.74_115.0635n	116.071	0.74055	pos	L-Proline	HMDB0000162	Organic acids and derivatives	Carboxylic acids and derivatives	Amino acids, peptides, and analogues	C00148	50	53.4	M+H, M+K	C5H9NO2	1.30974	3.42639	0.00612892	0.383489	0.680093	1.60224	399601	249401	474298	275987	331286	364532	399524	540822	406138	421222	399585	382615	162275	157454	119687	255555	293476	493787	160695	177418	424262
1.19_258.0849n	259.092	1.19053	pos	3-Methyluridine	HMDB0004813	Nucleosides, nucleotides, and analogues	Pyrimidine nucleosides	Unclassified		52	64.2	M+H, M+Na, M+H-H2O	C10H14N2O6	-1.24098	3.01021	0.00229193	0.28723	1.2916	2.44799	182549	74571	190155	110290	153171	185764	132667	245391	160672	262996	189508	194880	22591.2	26864.9	21432.7	31147.5	123366	117847	32449.8	31581	263859
9.32_288.2893m/z	288.289	9.32328	pos	Methyl hexadecanoic acid	HMDB0061859	Lipids and lipid-like molecules	Fatty Acyls	Fatty acid esters	C16995	43.9	24.3	M+NH4	C17H34O2	-1.60265	2.76011	0.0275904	0.525892	-1.04114	0.485945	146410	301290	146844	109803	145614	92943.7	130314	186397	141017	163442	180356	167374	127437	132907	289083	581466	256149	236244	306872	678149	103306
4.40_509.2823m/z	509.282	4.40167	pos	Isodesmosine	HMDB0000739	Organic acids and derivatives	Carboxylic acids and derivatives	Tetracarboxylic acids and derivatives		40.4	19.9	M+H-H2O	C24H40N5O8+	-3.98157	2.68173	0.0248112	0.525143	-4.91152	0.0332265	2732.05	82225.2	6.03379e-07	1395.26	2684.81	6668.78	3177.33	1250.67	3916.1	2616.39	2080.9	3530.29	97855.9	263766	190907	170653	2975.83	1730.57	5847.7	4329.76	1961.01
9.52_288.2893m/z	288.289	9.51913	pos	Heptadecanoic acid	HMDB0002259	Lipids and lipid-like molecules	Fatty Acyls	Fatty acids and conjugates		51.3	61.9	M+NH4	C17H34O2	-1.61633	2.63178	0.0396404	0.554482	-1.39054	0.381422	72208.5	189314	90670.8	63036.6	85370.2	50241.4	55543.6	82085.8	65345	82993.1	78292.5	68506.2	70341	75218.9	213291	549733	113663	124323	139065	366907	51285.8
1.08_191.1036m/z	191.104	1.07708	neg	L-Lysine	HMDB0000182	Organic acids and derivatives	Carboxylic acids and derivatives	Amino acids, peptides, and analogues	C00047	39.5	0	M+FA-H	C6H14N2O2	-0.772887	2.54523	0.0311111	0.53665	0.772426	1.70814	376822	220604	196152	594768	304569	700252	572857	212371	282532	248945	268782	386998	268994	202944	324847	129864	361915	136935	172974	119556	267408
1.21_258.0848n	257.078	1.20828	neg	Imidazoleacetic acid riboside	HMDB0002331	Nucleosides, nucleotides, and analogues	Imidazole ribonucleosides and ribonucleotides	Unclassified	C05131	46.9	37.9	M-H, 2M-H, M-H2O-H	C10H14N2O6	-1.4478	2.4394	0.0429928	0.5593	1.12566	2.18201	158555	72664.5	161963	73605.8	153293	189135	109084	229204	146018	243351	132002	147891	18654	15827	17438.5	45844.3	82344.4	89650.8	13252.8	10701.8	360267
11.72_338.2451n	356.279	11.7236	pos	14,15-DiHETrE	HMDB0002265	Lipids and lipid-like molecules	Fatty Acyls	Eicosanoids	C14775	38.6	0	M+NH4, M+Na	C20H34O4	-1.7511	2.11849	0.0175077	0.497655	-3.22552	0.106911	7199.38	67339.9	10827.9	6185.33	5646.52	8068.37	5702.66	9866.46	3104.86	7751.65	7250.51	7589.52	19319	204591	127304	46689.1	36494.7	142938	6539.51	20187.1	1996.62
1.23_152.0565m/z	152.057	1.23218	pos	2-Hydroxyadenine	HMDB0000403	Organoheterocyclic compounds	Imidazopyrimidines	Purines and purine derivatives		44.8	29.5	M+H	C5H5N5O	-1.11077	2.08747	0.0214836	0.522559	0.523314	1.43725	148120	103058	146843	132050	152815	77572.2	161389	183431	157764	178016	146043	145280	91951.1	55919.2	69157.3	73122.4	124772	146248	85527.5	77182.9	203642
15.55_391.2837m/z	391.284	15.5481	pos	3a,6b,7b-Trihydroxy-5b-cholanoic acid	HMDB0000415	Lipids and lipid-like molecules	Steroids and steroid derivatives	Bile acids, alcohols and derivatives	C17726	38.6	0.03	M+H-H2O	C24H40O5	-1.40276	1.83831	0.00892882	0.425194	-1.56229	0.338613	19036.7	56219.7	38946.2	30501	24132.5	10974	2967.51	13685	18500	17569	18010.2	15081.6	50949.1	39156.2	111297	129170	37781.6	45232.8	52897.9	24638.9	14852.9
1.19_311.1232m/z	311.123	1.19053	pos	Tyrosyl-Glutamate	HMDB0029104	Organic acids and derivatives	Carboxylic acids and derivatives	Amino acids, peptides, and analogues		54.3	77.6	M+H	C14H18N2O6	-1.73837	1.83648	0.0134695	0.473455	1.16035	2.23512	84278.1	37706.3	64314.8	33740.2	107094	34977.9	73774.3	76071.2	116175	191899	82019.8	62714.4	38765.3	23785.6	13977.9	81084.3	55180.7	14543.2	24096.3	50371.6	37551.8
1.19_231.0972m/z	231.097	1.19053	pos	gamma-Glutamylthreonine	HMDB0029159	Organic acids and derivatives	Carboxylic acids and derivatives	Amino acids, peptides, and analogues		50.1	56.4	M+H-H2O	C9H16N2O6	-1.24124	1.81192	0.00474191	0.352382	0.899221	1.86506	92135.6	49400.9	86706.9	70137.6	92667.5	78465.6	56836.2	128851	94216	94871.3	111631	106972	11058.8	13453.1	9168	44681.3	87027.8	100701	31876.7	64971	81670.7
6.01_146.0599m/z	146.06	6.0124	pos	3-Methyldioxyindole	HMDB0004186	Organoheterocyclic compounds	Indoles and derivatives	Indolines	C05834	52.1	63.3	M+H-H2O	C9H9NO2	-0.986692	1.50005	0.00435654	0.34766	1.11512	2.16613	57709.3	26641.6	64836.1	22460.2	28538.2	53560.1	37533.3	58506	49897.2	102525	85280.4	73957	12954.1	20811.6	10153.2	9445.1	40314.5	43619.7	35252.2	40625.6	26598.8
0.85_165.0457n	166.053	0.851633	pos	Methionine sulfoxide	HMDB0002005	Organic acids and derivatives	Carboxylic acids and derivatives	Amino acids, peptides, and analogues	C02989	48.3	49.2	M+H-H2O, M+H	C5H11NO3S	-1.33665	1.46512	0.0307974	0.535732	0.492306	1.40669	161057	114494	181789	108799	205402	79879.9	155791	228149	122735	196447	159181	172400	111308	108359	95247.7	159909	168260	136100	131859	70578.6	48821.5
4.75_443.1205m/z	443.121	4.74858	neg	5-(3',4'-dihydroxyphenyl)-gamma-valerolactone-3'-O-glucuronide	HMDB0029190	Benzenoids	Phenol ethers	Unclassified		39.9	4.49	M+FA-H	C18H22O10	2.59165	1.20118	0.0264057	0.525143	1.64507	3.12762	61347.1	19614.6	148110	37916	7927.53	43472.2	43325	97558.9	9921.44	54051.7	57140.5	114048	14284.2	2668.47	4530.46	78043.1	46616.5	8803.24	14364.5	5387.82	1833.19
0.78_248.1124m/z	248.112	0.782167	pos	Linamarin	HMDB0033699	Organic oxygen compounds	Organooxygen compounds	Carbohydrates and carbohydrate conjugates	C01594	42.2	18.7	M+H	C10H17NO6	-1.94756	1.15009	0.0295795	0.534299	0.491465	1.40587	141144	100396	206951	155586	116544	99744.6	101244	149309	119543	160448	223273	78799.9	79181.2	58324.8	109896	106900	114809	87054.7	110156	129038	108206
1.27_633.1306m/z	633.131	1.26617	neg	Norsanguinarine	HMDB0030176	Organoheterocyclic compounds	Quinolines and derivatives	Benzoquinolines	C05191	38.7	0	2M-H	C19H11NO4	0.396351	1.13897	0.0222917	0.523942	0.702307	1.6271	72934.6	44824.8	104984	48203	81919	95738.9	66308.3	83728.8	65253.5	73415.1	45877.6	63917.8	63648.3	20860.7	35923	94371.7	53431.6	55270.8	8454.42	6925.9	64536.8
11.83_343.3314m/z	343.331	11.8281	pos	N-Oleoylethanolamine	HMDB0002088	Organic nitrogen compounds	Organonitrogen compounds	Amines		46.9	41.5	M+NH4	C20H39NO2	-1.52088	1.13231	0.0271246	0.525143	-0.932434	0.523973	17442.1	33288.2	19402.8	24341.1	13418.8	18780.7	6712.54	27153.7	8550.86	20484.6	19086.6	16489.5	22291.9	44134.1	32793.1	75185	16212.4	21694.7	22214	49025.1	16043.2
0.74_255.0971m/z	255.097	0.74055	pos	2-Hydroxyfelbamate	HMDB0060670	Lipids and lipid-like molecules	Glycerolipids	Unclassified	C16582	38.1	0	M+H	C11H14N2O5	-1.64154	1.12594	0.0182499	0.50327	-34.9949	2.92073e-11	6.03379e-07	20658.5	6.03379e-07	6.03379e-07	6.03379e-07	6.03379e-07	6.03379e-07	6.03379e-07	6.03379e-07	6.03379e-07	6.03379e-07	6.03379e-07	64043	30401.4	28369	54917.3	6.03379e-07	6.03379e-07	3395.39	4800.59	6.03379e-07
4.53_265.0649m/z	265.065	4.52683	neg	9-Hydroxybenzo[a]pyrene-4,5-oxide	HMDB0062439	Benzenoids	Phenanthrenes and derivatives	Chrysenes	C14854	37.5	0	M-H2O-H	C20H12O2	-3.43348	1.10958	0.00712749	0.393928	1.40941	2.65628	27537.6	10367	35543.1	10699.7	23334.3	34054.9	17446.4	36031.5	38202.8	30834.5	16978.9	32250	1496.63	1102.58	1602.14	2788.67	15861.1	34253.4	781.333	376.114	35040.8
1.11_130.0498m/z	130.05	1.10725	pos	D-Glutamic acid	HMDB0003339	Organic acids and derivatives	Carboxylic acids and derivatives	Amino acids, peptides, and analogues	C00217	50.2	53.7	M+H-H2O	C5H9NO4	-0.192145	1.00773	0.0371525	0.545433	0.434035	1.35101	87180.7	64530.1	57595.3	77204	78105.1	109342	76221.7	100461	117897	113215	76828.8	64937.8	55449.2	69913.7	76185.4	62469.7	47952	68949.5	39887.9	45471.9	114492
4.78_190.0499m/z	190.05	4.78115	neg	3-Carbamoyl-2-phenylpropionic acid	HMDB0060367	Benzenoids	Benzene and substituted derivatives	Unclassified	C16591	43.1	23.5	M-H2O-H	C10H11NO4	-4.90726	1.00357	0.00862382	0.424231	1.16351	2.24002	24325.4	10859.5	36331.1	9163.01	20977.1	12035.8	18804.9	37467.3	32877.5	40189.7	15207.5	20200.4	4321.32	6878.98	4046.75	3278.83	14810.4	22405.7	9669.04	8281.76	24042.3
