# Supplementary material for: Alginate oligosaccharides increase boar semen quality by affecting gut microbiota and metabolites in blood and sperm
Source: Front Microbiol. 2022 Aug 22;13:982152. doi: 10.3389/fmicb.2022.982152 (PMC9441641; doi:10.3389/fmicb.2022.982152)
Supplement: SUPPLEMENTARY FIGURE S1 — Sperm metabolite data. (A) PCA of sperm metabolites. (B) Quality control of sperm metabolite data. (C) Enriched pathways of changed sperm metabolites. (D) Correlation of sperm metabolite with each other. [file Data_Sheet_1.ZIP › Table S5 sperm metabolites in correlation.xlsx]

## Sheet: Sheet1
From top to bottom
N-Oleoylethanolamine
Methyl hexadecanoic acid
Heptadecanoic acid
14,15-DiHETrE
3a,6b,7b-Trihydroxy-5b-cholanoic acid
Isodesmosine
2-Hydroxyfelbamate
L-Lysine
3-Carbamoyl-2-phenylpropionic acid
gamma-Glutamylthreonine
9-Hydroxybenzo[a]pyrene-4,5-oxide
L-Norleucine
Beta-Leucine
L-Proline
Arabinosylhypoxanthine
8-Hydroxy-deoxyguanosine
2-Hydroxyadenine
3-Methyluridine
Imidazoleacetic acid riboside
D-Glutamic acid
O-Acetylserine
Imidazolepropionic acid
Norsanguinarine
Methionine sulfoxide
5-(3',4'-dihydroxyphenyl)-gamma-valerolactone-3'-O-glucuronide
Linamarin
Tyrosyl-Glutamate
3-Methyldioxyindole
