# Supplementary material for: Alginate oligosaccharides increase boar semen quality by affecting gut microbiota and metabolites in blood and sperm
Source: Front Microbiol. 2022 Aug 22;13:982152. doi: 10.3389/fmicb.2022.982152 (PMC9441641; doi:10.3389/fmicb.2022.982152)
Supplement: SUPPLEMENTARY FIGURE S1 — Sperm metabolite data. (A) PCA of sperm metabolites. (B) Quality control of sperm metabolite data. (C) Enriched pathways of changed sperm metabolites. (D) Correlation of sperm metabolite with each other. [file Data_Sheet_1.ZIP › Table S6 Blood metabolites(Total).xlsx]

## Sheet: 数据矩阵
ID	m/z	Retention time (min)	Ion mode	Metabolites	Compound ID	Super Class	Class	Sub Class	kegg	Score	Fragmentation Score	Adducts	Formula	Mass Error (ppm)	QC1	QC2	QC3	QC4	QC5	QC6	QC7	QC8	AOC10-1	AOC10-2	AOC10-3	AOC10-4	AOC10-5	AOC10-7	AOC10-8	AOC10-9	AOC10-10	AOC20-10	Con-1	Con-2	Con-3	Con-4	Con-5	Con-6	Con-7	Con-8	Con-9	Con-10
12.34_546.3520m/z	546.352	12.3388	pos	LysoPC(18:0)	HMDB0010384	Lipids and lipid-like molecules	Glycerophospholipids	Glycerophosphocholines	C04230	58.4	96.9	M+Na	C26H54NO7P	-1.97373	740718	750598	712155	690340	762600	766513	723028	730016	802723	861350	753998	836273	786793	823767	559231	656017	647824	241807	669141	736239	674594	717567	695463	798260	668540	781074	794159	784843
11.55_521.3473n	522.355	11.5479	pos	LysoPC(18:1(11Z))	HMDB0010385	Lipids and lipid-like molecules	Glycerophospholipids	Glycerophosphocholines	C04230	58.3	95.2	M+H, M+Na	C26H52NO7P	-1.67884	4.44733e+06	4.78371e+06	4.6113e+06	4.58187e+06	4.70944e+06	4.82209e+06	4.58429e+06	4.52446e+06	3.88725e+06	4.69152e+06	4.73996e+06	4.58014e+06	5.97747e+06	5.70592e+06	3.88941e+06	4.21739e+06	2.60806e+06	1.09661e+06	4.15035e+06	4.52589e+06	4.80643e+06	5.45153e+06	4.14545e+06	5.1138e+06	3.85305e+06	4.64014e+06	4.45678e+06	3.99782e+06
10.62_541.3159n	542.323	10.6197	pos	LysoPC(20:5(5Z,8Z,11Z,14Z,17Z))	HMDB0010397	Lipids and lipid-like molecules	Glycerophospholipids	Glycerophosphocholines	C04230	58.1	95.2	M+H, M+Na	C28H48NO7P	-1.65284	807828	842125	862619	851941	842384	850379	803158	811011	866405	930188	1.11047e+06	915388	1.13479e+06	1.16636e+06	1.09831e+06	721769	406125	240619	964143	694214	875948	1.4687e+06	873939	884563	1.13043e+06	1.05066e+06	874587	877319
11.20_569.3472n	570.354	11.1997	pos	LysoPC(22:5(4Z,7Z,10Z,13Z,16Z))	HMDB0010402	Lipids and lipid-like molecules	Glycerophospholipids	Glycerophosphocholines	C04230	57.9	94.7	M+H, M+Na	C30H52NO7P	-1.68775	175187	190719	204785	191657	196792	188960	183648	194391	161080	142005	212857	199186	206057	261635	217744	170996	73657.3	77748.3	168800	142187	216763	326263	155436	157959	271885	216321	188512	161749
11.53_702.5660n	703.573	11.5326	pos	SM(d18:0/16:1(9Z))	HMDB0013464	Lipids and lipid-like molecules	Sphingolipids	Phosphosphingolipids	C00550	57.8	95.4	M+H, M+Na	C39H79N2O6P	-2.18495	8.28991e+06	1.18953e+07	9.81244e+06	6.87733e+06	8.82927e+06	1.26072e+07	1.13203e+07	7.82788e+06	3.99485e+06	8.48741e+06	702555	1.36196e+07	6.58011e+06	387314	8.46692e+06	8.409e+06	498058	1.06375e+07	2.965e-09	1.14994e+07	1.35253e+07	1.07946e+07	7.44679e+06	1.02427e+07	1.0508e+07	7.97067e+06	1.19061e+07	8.79775e+06
5.13_431.0966m/z	431.097	5.13425	pos	Naringenin 4'-O-glucuronide	HMDB0041759	Phenylpropanoids and polyketides	Flavonoids	Flavonoid glycosides		57.8	96.5	M+H-H2O	C21H20O11	-1.60259	10593.2	10690.5	11593.4	10724.2	11592.8	11984.7	9698.41	10272	4203.74	3822.03	14190	4240.66	15483.3	10053.1	18774.8	3764.06	9440.62	1807.01	11500.1	4896.77	9479.35	27028.7	21604.6	3121.63	7469.95	4159.6	5181.41	8126.56
10.75_493.3159n	494.323	10.7458	pos	LysoPC(16:1(9Z)/0:0)	HMDB0010383	Lipids and lipid-like molecules	Glycerophospholipids	Glycerophosphocholines	C04230	57.7	94.7	M+H, M+Na	C24H48NO7P	-1.8131	321587	338924	344655	346762	351955	337152	333947	336287	334539	296304	360313	352893	324099	440419	350434	336796	144025	142623	433420	259357	402397	440589	344183	249727	331211	443726	340322	405632
10.59_562.3152m/z	562.315	10.5913	neg	LysoPC(18:3(6Z,9Z,12Z))	HMDB0010387	Lipids and lipid-like molecules	Glycerophospholipids	Glycerophosphocholines	C04230	57.1	91.8	M+FA-H	C26H48NO7P	0.321953	29743.7	31050.5	27511.7	27455	27427.8	27004	28924.5	26353.4	33261.5	25639	35440.7	26576.7	39611.2	31985.1	29999.4	27992.8	12584.6	7348.32	40919.9	29380.4	32599.4	35112.2	27900.3	18939.6	18902.6	29577.2	26398.5	38590.7
11.31_495.3317n	496.339	11.3076	pos	LysoPC(16:0)	HMDB0010382	Lipids and lipid-like molecules	Glycerophospholipids	Glycerophosphocholines	C04230	57.1	88.6	M+H, M+Na, M+H-H2O	C24H50NO7P	-1.62405	1.30527e+07	1.42399e+07	1.35418e+07	1.33966e+07	1.34366e+07	1.3694e+07	1.2901e+07	1.29213e+07	1.31344e+07	1.15511e+07	1.25965e+07	1.33656e+07	1.5178e+07	1.56467e+07	1.14882e+07	1.12144e+07	7.7245e+06	4.94522e+06	1.43533e+07	1.15695e+07	1.37798e+07	1.54018e+07	1.43256e+07	1.15989e+07	1.23944e+07	1.34478e+07	1.26815e+07	1.32208e+07
10.89_482.3233m/z	482.323	10.8898	pos	LysoPC(15:0)	HMDB0010381	Lipids and lipid-like molecules	Glycerophospholipids	Glycerophosphocholines	C04230	57	91	M+H	C23H48NO7P	-1.77997	121223	133586	135789	135022	139276	136858	128547	133168	138138	107257	121325	136590	110767	144944	136088	116603	40902.7	58411.9	158176	99921.7	151049	151912	128753	97871.1	131659	165888	125478	154668
10.99_612.3309m/z	612.331	10.9875	neg	LysoPC(22:6(4Z,7Z,10Z,13Z,16Z,19Z))	HMDB0010404	Lipids and lipid-like molecules	Glycerophospholipids	Glycerophosphocholines	C04230	56.3	83.5	M+FA-H	C30H50NO7P	0.287523	179275	194752	176410	187006	159422	170814	180841	180695	179278	131502	248465	126911	174042	228084	174471	136554	63765.7	89978.5	207946	110323	225141	372334	149251	84587.5	221127	230779	126892	182003
4.59_269.0667m/z	269.067	4.58673	neg	Phenylglucuronide	HMDB0059806	Organic oxygen compounds	Organooxygen compounds	Carbohydrates and carbohydrate conjugates		56.3	84.1	M-H	C12H14O7	0.0931709	12567.5	12245.9	12812.9	12858.3	12200.8	12020.5	12546.8	12283.6	6082.05	5291.61	11440.6	4967.54	7144.41	6750.8	11349.7	8563.81	41597	3965.35	12729.5	9718.73	15920.5	5596.67	12361.1	4758.87	3775.84	9705.94	7675.11	5655.2
11.02_588.3310m/z	588.331	11.0213	neg	LysoPC(20:4(5Z,8Z,11Z,14Z))	HMDB0010395	Lipids and lipid-like molecules	Glycerophospholipids	Glycerophosphocholines	C04230	56.2	83.2	M+FA-H	C28H50NO7P	0.475031	245423	262389	268912	253713	225417	243774	249972	243738	268522	239808	308738	256909	320225	454327	245340	229296	105982	61999.3	304006	214827	311081	437951	235143	210744	259464	245670	222045	256514
11.78_509.3474n	510.355	11.7774	pos	LysoPC(17:0)	HMDB0012108	Lipids and lipid-like molecules	Glycerophospholipids	Glycerophosphocholines	C04230	56	82.9	M+H, M+Na, M+H-H2O	C25H52NO7P	-1.39253	1.92824e+07	1.9355e+07	1.90104e+07	2.02305e+07	1.9017e+07	2.02196e+07	1.89253e+07	1.86408e+07	1.65149e+07	1.78644e+07	1.79491e+07	1.81924e+07	1.92026e+07	1.83088e+07	1.5956e+07	1.67347e+07	1.80849e+07	1.57783e+07	1.86889e+07	1.67842e+07	1.69225e+07	1.92626e+07	1.80751e+07	1.83674e+07	1.72898e+07	1.78588e+07	1.80192e+07	1.734e+07
11.19_614.3466m/z	614.347	11.1899	neg	LysoPC(22:5(7Z,10Z,13Z,16Z,19Z))	HMDB0010403	Lipids and lipid-like molecules	Glycerophospholipids	Glycerophosphocholines	C04230	55.9	84.4	M+FA-H	C30H52NO7P	0.455886	42762.7	46143.1	48253.5	44141.1	41370.1	47180.9	47267.5	47273.6	42863.2	37107.2	48251.2	42290.3	49583.9	62468.5	43916.2	38547.7	17175.6	17607.5	44253.2	32238.5	53957.9	68181.4	34346.4	32132.8	62325.1	45229	36759.1	38331.9
7.00_407.2077m/z	407.208	6.99985	neg	Cortisol	HMDB0000063	Lipids and lipid-like molecules	Steroids and steroid derivatives	Hydroxysteroids	C00735	55.7	82.2	M+FA-H	C21H30O5	0.427085	21009.2	21819.9	21045.9	21149.4	19581.4	20234.9	20232.8	20625.7	14664.3	28692.8	14452.8	11624.5	12848.8	11818.2	14340.2	30825.3	24137.6	11844.7	14004.3	11572.3	12229.3	15547.8	15603.5	16080.2	22410	14716.9	16396.3	17475.5
1.99_340.1020m/z	340.102	1.9929	pos	6-Hydroxy-5-methoxyindole glucuronide	HMDB0010362	Organic oxygen compounds	Organooxygen compounds	Carbohydrates and carbohydrate conjugates	C03033	55.2	83	M+H	C15H17NO8	-2.15404	107389	104886	107195	108506	104411	104994	105130	113014	39654.9	173696	262115	209670	20715.6	107200	319342	84910.5	2.965e-09	43812	186942	6327.12	53287.8	90291.9	160932	120733	127671	49139.2	214954	104432
2.01_338.0883m/z	338.088	2.0092	neg	5-Hydroxy-6-methoxyindole glucuronide	HMDB0010363	Organic oxygen compounds	Organooxygen compounds	Carbohydrates and carbohydrate conjugates	C03033	55.2	80.3	M-H	C15H17NO8	0.351784	75156.8	72719.1	72920.2	73131.2	76137.9	76585.6	75790.3	77514.2	25657.3	98961.2	155554	119324	11408.9	68243.7	196051	47911.8	2.965e-09	27308.2	123678	4303.8	32168.2	51984.6	84598.8	69125.3	75715.6	29749	131663	66654
9.42_512.2689m/z	512.269	9.42355	neg	Sulfolithocholylglycine	HMDB0002639	Lipids and lipid-like molecules	Steroids and steroid derivatives	Bile acids, alcohols and derivatives	C11301	55	89.1	M-H	C26H43NO7S	0.203048	3848.88	5953.29	4692.71	4661.74	3991.76	4880.16	5231.99	5546.47	614.837	239.15	813.203	1423.04	5608.34	758.29	6646.24	8404.69	2.965e-09	178.74	709.328	1140.51	6371.44	2204.34	1456.03	3260.79	33090.1	2052.28	978.39	8025.57
1.91_245.1140m/z	245.114	1.90602	neg	gamma-Glutamylvaline	HMDB0011172	Organic acids and derivatives	Carboxylic acids and derivatives	Amino acids, peptides, and analogues		54.9	79.5	M-H	C10H18N2O5	-1.27595	7011.63	7132.34	7455.68	6986.99	7122.91	7174.84	6921.38	7554.94	7416.73	6881.9	6716.95	6172.41	5360.25	5043.08	5675.24	5670.92	6057.88	5007.04	5652.68	6435.92	5133.11	3573.57	5083.62	5746.51	3609.07	4835.6	5932.86	5947.1
11.12_830.5923m/z	830.592	11.1234	neg	PC(18:1(11Z)/18:1(11Z))	HMDB0008070	Lipids and lipid-like molecules	Glycerophospholipids	Glycerophosphocholines	C00157	54.9	84.9	M+FA-H	C44H84NO8P	0.864218	1.87663e+06	1.74013e+06	2.06449e+06	2.27459e+06	2.123e+06	1.81782e+06	1.344e+06	1.45743e+06	1.85905e+06	2.44751e+06	1.87082e+06	2.70966e+06	1.43709e+06	1.6689e+06	2.31836e+06	1.55104e+06	1.86799e+06	1.70879e+06	2.56547e+06	2.71525e+06	1.47609e+06	2.17006e+06	1.21792e+06	2.33041e+06	2.08653e+06	1.21142e+06	1.48579e+06	1.35668e+06
4.33_261.1438m/z	261.144	4.33103	pos	gamma-Glutamylleucine	HMDB0011171	Organic acids and derivatives	Carboxylic acids and derivatives	Amino acids, peptides, and analogues		54.9	79.7	M+H	C11H20N2O5	-2.55095	40652.6	39228.9	39259.9	39995.1	40611.1	40051.5	39663.9	41236.6	39333.4	32799.4	32901.3	43516.4	28949.7	42329.1	41999.2	34076.9	30276.6	50459.4	25214.5	40546.1	23188.5	16862.1	30327.9	33533.7	17186.2	23634.5	20645.7	36041.9
8.34_449.3133n	432.31	8.3419	pos	Deoxycholic acid glycine conjugate	HMDB0000631	Lipids and lipid-like molecules	Steroids and steroid derivatives	Bile acids, alcohols and derivatives	C05464	54.8	79.5	M+H-H2O, M+Na, M+NH4, M+K, M+H	C26H43NO5	-1.87673	1.30705e+06	1.31472e+06	1.34196e+06	1.31421e+06	1.34586e+06	1.33138e+06	1.34999e+06	1.38426e+06	387863	337764	452078	314782	2.6266e+06	753624	813000	369418	483197	155536	332713	1.03301e+06	995780	3.8529e+06	1.20122e+06	633208	6.65204e+06	1.06234e+06	866964	1.5287e+06
10.39_380.2552m/z	380.255	10.3886	pos	Sphingosine 1-phosphate	HMDB0000277	Lipids and lipid-like molecules	Sphingolipids	Phosphosphingolipids	C06124	54.5	79.8	M+H	C18H38NO5P	-2.22107	70472.2	72303.1	75629	77260.3	77740.2	73814.4	73860.1	74525.1	64605	50064.8	76871.3	93392.4	83276.2	75544.1	48148.2	50907.8	48966.8	32893	63060.6	92613.7	62961.1	59810.3	67139.6	69994.7	50121.9	87081.9	59470.3	64157.7
4.02_324.0725m/z	324.073	4.01913	neg	Dihyroxy-1H-indole glucuronide I	HMDB0059997	Organic oxygen compounds	Organooxygen compounds	Carbohydrates and carbohydrate conjugates		54.5	75.6	M-H	C14H15NO8	0.0585043	16386.7	15253	15448.5	15795.6	14732.5	15664.2	16028.6	16019.2	18312.2	7712.52	15871	10527.5	10733.4	10552.6	20425.1	12335.3	7034.12	7261.54	20243	10738.8	14325.1	9569.48	11322.3	12212.4	6665.45	10773.4	15120	9289.21
5.68_267.0511m/z	267.051	5.67753	neg	Diphenol glucuronide	HMDB0059998	Organic oxygen compounds	Organooxygen compounds	Carbohydrates and carbohydrate conjugates		54.4	76	M-H2O-H	C12H14O8	0.346278	8083.37	7420.28	7883.79	7993.98	7946.84	8139.95	7913.12	7810.75	7254.12	7808.34	7591.78	8553.61	8323.38	8357.82	8147.37	8433.98	8476.27	8736.89	7674.62	7979.88	8357.82	8319.86	8469.72	8219.33	8686.9	8357.87	8296.95	8240.11
11.14_312.2294n	295.226	11.1373	pos	13-L-Hydroperoxylinoleic acid	HMDB0003871	Lipids and lipid-like molecules	Fatty Acyls	Lineolic acids and derivatives	C04717	54.3	77.8	M+H-H2O, M+H	C18H32O4	-1.95996	74024.3	80474.8	76362.1	79417.9	77786.6	82607.7	69001.3	70888.3	67486.6	46537.2	61316.6	37429.7	112698	54619.4	93126.9	48466.5	56180.1	33025.8	64178.6	69162.6	66619.4	107901	112580	43834.4	46429.3	69498.1	41493.9	85192.5
4.59_293.1145m/z	293.114	4.58673	neg	gamma-Glutamylphenylalanine	HMDB0000594	Organic acids and derivatives	Carboxylic acids and derivatives	Amino acids, peptides, and analogues		54.3	75.8	M-H	C14H18N2O5	0.568363	8758.04	8463.97	9195.68	8749.3	8335.69	8633.03	8867.32	8600.6	7901.17	7049.77	6981.86	7902.03	6427.54	7267.27	8047.98	4998.5	6577.26	10638.2	4610.77	7146.64	5456.75	4223.14	5584.99	5773.74	3530.87	5173.46	5035.32	8409.07
6.63_261.1230m/z	261.123	6.63427	pos	N1-(alpha-D-ribosyl)-5,6-dimethyl-benzimidazole	HMDB0011112	Nucleosides, nucleotides, and analogues	Benzimidazole ribonucleosides and ribonucleotides	Unclassified	C05775	54.3	77.1	M+H-H2O	C14H18N2O4	-1.42965	11273.6	11760.1	12097	12261	12608.5	11506.9	11984.9	12078.8	13294	9592.15	16339.5	4009.24	10864	3440.73	13462.6	13673.3	15205.1	3404.68	4346.42	24903.9	6930.94	2850.28	9281.1	12291.2	1073.38	4805.8	19017.4	3988.2
4.59_295.1282m/z	295.128	4.59232	pos	Tyrosyl-Hydroxyproline	HMDB0029106	Organic acids and derivatives	Carboxylic acids and derivatives	Amino acids, peptides, and analogues		54.2	76.9	M+H	C14H18N2O5	-2.0728	23921.9	23674.5	23225.9	24110.1	24684.8	24610.8	24076.7	25113.1	21823.1	23088.8	20945.9	24140.3	19267.3	22692.2	24604.9	17681	20676.5	33184.2	14858.9	22814.9	17414.9	13000.9	18749.7	20446.6	11435	16684.3	16456.1	25536.4
9.05_274.2735m/z	274.273	9.0521	pos	Palmitic acid	HMDB0000220	Lipids and lipid-like molecules	Fatty Acyls	Fatty acids and conjugates	C00249	54.2	75.7	M+NH4	C16H32O2	-2.34156	1.77949e+06	1.80242e+06	1.80409e+06	1.84618e+06	1.86154e+06	1.82597e+06	1.83785e+06	1.79695e+06	1.58691e+06	1.73642e+06	1.43756e+06	1.67514e+06	1.71967e+06	1.39521e+06	1.34219e+06	1.42481e+06	1.56105e+06	1.65649e+06	1.3773e+06	1.53976e+06	1.44329e+06	1.45266e+06	1.40567e+06	1.45108e+06	1.38955e+06	1.60282e+06	1.26754e+06	2.18918e+06
9.13_390.2762n	373.273	9.12983	pos	Nutriacholic acid	HMDB0000467	Lipids and lipid-like molecules	Steroids and steroid derivatives	Bile acids, alcohols and derivatives		54.2	80	M+H-H2O, M+H	C24H38O4	-2.0399	245836	255090	263970	256139	261478	259114	252480	259686	150067	128927	174777	43379.3	1.16286e+06	160895	175005	353926	65325.5	116208	50425.5	478363	293875	954611	753968	49785.2	182621	34936.5	66814.2	177095
1.73_338.0862m/z	338.086	1.73003	pos	2,8-Dihydroxyquinoline-beta-D-glucuronide	HMDB0011658	Organic oxygen compounds	Organooxygen compounds	Carbohydrates and carbohydrate conjugates		54.1	77.4	M+H	C15H15NO8	-2.4569	79603.6	74586.9	74362.1	75054.3	73273.3	74662.9	80199.3	80852	129315	47535	56914.1	35525.7	92254.7	177295	33564.1	153592	1004.9	15986.7	122219	78036.2	160516	172718	20293	98237.9	22977.9	111338	69774	20964.9
11.37_431.3148m/z	431.315	11.3653	pos	7alpha-Hydroxy-3-oxo-4-cholestenoate	HMDB0012458	Lipids and lipid-like molecules	Steroids and steroid derivatives	Bile acids, alcohols and derivatives	C17337	54.1	78.2	M+H	C27H42O4	-1.83551	96772.9	101052	99296.7	98199.2	101529	99991.9	97091	101347	78795.1	67696.7	84280.1	101152	82926.8	105341	128003	93188.9	63280.7	84385.8	61792.9	110914	85298.7	65609.9	106616	82369.3	74748.6	87547	98138.4	117367
12.56_549.3784n	550.386	12.5582	pos	LysoPC(20:1(11Z))	HMDB0010391	Lipids and lipid-like molecules	Glycerophospholipids	Glycerophosphocholines	C04230	54.1	78.2	M+H, M+Na	C28H56NO7P	-1.80545	152803	167267	159777	172118	173676	164832	165354	167009	158613	149359	157524	111083	193580	188631	168224	113921	64797.4	18639.2	146155	142106	177201	169875	132725	151626	113346	169720	133944	160870
7.80_465.3083n	466.316	7.80092	pos	Glycocholic acid	HMDB0000138	Lipids and lipid-like molecules	Steroids and steroid derivatives	Bile acids, alcohols and derivatives	C01921	54	74.5	M+H, M+Na, M+NH4, M+H-H2O	C26H43NO6	-1.60085	440512	417274	439226	431655	426836	442637	435381	428745	146899	77447	149862	23347.5	2.59008e+06	80112.9	79086	212404	164337	37671.8	21875.6	431144	218327	2.00587e+06	357229	88523.1	1.18263e+06	63302.6	72936.2	169792
4.72_308.0776m/z	308.078	4.72427	neg	Acetaminophen glucuronide	HMDB0010316	Organic oxygen compounds	Organooxygen compounds	Carbohydrates and carbohydrate conjugates		53.9	73.2	M-H2O-H	C14H17NO8	0.186679	30635.9	31178.7	32970.3	32336	29235.5	30199.2	31044.3	30436	45690.9	28767.6	56695.4	19567.6	37856.2	15936	57827	23385.4	26556	561.54	15426.8	33503.1	28257.3	8837	22694.1	47478.8	6867.9	15994.5	31891.6	16178.1
0.75_116.0706m/z	116.071	0.750367	pos	L-Proline	HMDB0000162	Organic acids and derivatives	Carboxylic acids and derivatives	Amino acids, peptides, and analogues	C00148	53.7	74.7	M+H	C5H9NO2	0.381763	937088	904792	939774	916005	933778	954400	961899	955793	803263	698748	834035	871095	1.20713e+06	912724	852582	795571	567600	581547	858382	992855	998787	847953	799640	775389	621175	722569	761524	909807
10.29_211.1324m/z	211.132	10.2927	pos	Traumatic acid	HMDB0000933	Lipids and lipid-like molecules	Fatty Acyls	Fatty acids and conjugates	C16308	53.6	73.1	M+H-H2O	C12H20O4	-2.04628	29849.4	29106.1	29002.9	31042.5	30891.6	29942.4	30127.2	29730.3	42271.6	32983.1	20364.4	8921.37	37195.5	5545.83	16415.4	6808.37	21434.7	13115.8	28447.5	40290.6	38676.6	35909.9	12701.7	29140.9	46870.7	27422	16837.1	49741.5
5.93_131.0490m/z	131.049	5.93075	pos	trans-Cinnamic acid	HMDB0000930	Phenylpropanoids and polyketides	Cinnamic acids and derivatives	Cinnamic acids	C10438	53.6	69.9	M+H-H2O	C9H8O2	-0.869966	65499	63132.7	65861.2	66320.3	65389.5	65806.1	64822.7	64585.6	71853.8	119053	133459	49706.2	61347.6	12756.5	25224.8	33682	112965	3293.48	15517.9	94297.1	24197.8	5904.23	50838.1	151645	3873.01	46003.5	64894.5	26418.8
6.43_231.0759m/z	231.076	6.43248	pos	5-Hydroxyindoleacetylglycine	HMDB0004185	Organic acids and derivatives	Carboxylic acids and derivatives	Amino acids, peptides, and analogues	C05832	53.6	74.6	M+H-H2O	C12H12N2O4	-2.0889	4994.24	4483.7	4916.09	5191.8	5056.38	4994.52	4606.58	5185.55	4580.46	9261.73	6189.04	4952.89	5779.4	3407.09	3095.4	6242.27	4597.76	924.154	2215.8	5521.18	2712.06	2370.21	3865.52	6236.47	1996.83	2474.59	4879.27	3694.9
7.86_450.3206m/z	450.321	7.86372	pos	Glycoursodeoxycholic acid	HMDB0000708	Lipids and lipid-like molecules	Steroids and steroid derivatives	Bile acids, alcohols and derivatives		53.6	74.4	M+H	C26H43NO5	-1.76503	21020.7	21568.9	20089.5	20420.6	20981.5	20896.3	21876.4	22469.9	8161.91	3597.07	7191.97	8054.82	21144.2	9905.8	4919.43	3882.43	2689.39	4710.38	5297.83	6442.82	15996.6	74830.9	12485	6118.13	123331	18844.3	11668.4	24026.5
8.27_459.0937m/z	459.094	8.27283	neg	Hesperetin 3'-O-glucuronide	HMDB0041743	Phenylpropanoids and polyketides	Flavonoids	Flavonoid glycosides		53.6	73.8	M-H2O-H	C22H22O12	0.798101	12967.7	13293.5	13564.1	13122.4	12416.9	13347.5	12716.1	12070.7	12963.6	13485.2	13849.8	14556.2	14113.3	13719.7	13691.6	13547.7	13222.2	14248	13769.7	14241.5	14645.7	12706.4	13712.7	12904.9	12685.8	14084.4	13859.6	12854.7
1.11_243.0618m/z	243.062	1.10907	neg	Uridine	HMDB0000296	Nucleosides, nucleotides, and analogues	Pyrimidine nucleosides	Unclassified	C00299	53.5	72.1	M-H	C9H12N2O6	-1.7293	41218.5	34839.8	36557	32501.1	36969.1	37572.4	33332.8	34737.5	36577.9	30967	39630.8	27871.4	32841.4	33840.1	28482.4	30451.6	31345.9	23882.7	32643.8	36072.6	26962.7	41079.5	25687	22924.8	21760.2	29069	32892	25346.3
4.33_260.1369n	259.13	4.32878	neg	gamma-Glutamylisoleucine	HMDB0011170	Organic acids and derivatives	Carboxylic acids and derivatives	Amino acids, peptides, and analogues		53.5	71.1	M-H2O-H, M-H	C11H20N2O5	-1.26218	14393.7	13598.3	14336.3	14329.2	14118.4	14061.8	14359.3	14258.1	12621.2	10106.1	10594.9	14005.9	10270.4	13853.7	13605.1	10431	9756.37	16580.2	8703.04	13265.8	7466.86	5511.49	9556.85	10599.1	4954.04	7518.92	7059.91	12252.8
5.03_493.0992m/z	493.099	5.03138	neg	Naringenin 5-O-glucuronide	HMDB0041760	Phenylpropanoids and polyketides	Flavonoids	Flavonoid glycosides		53.5	70.4	M+FA-H	C21H20O11	0.932187	356.43	182.276	247.878	327.093	181.167	296.745	436.405	227.389	2.965e-09	2.965e-09	2.965e-09	2.965e-09	2.965e-09	2.965e-09	11.2095	2.965e-09	2.965e-09	2.965e-09	2.2601	2.965e-09	3.1239	3.14649	3.54929	2.965e-09	3.22219	2.965e-09	0.539206	2.965e-09
4.17_227.1032m/z	227.103	4.17445	neg	Prolylhydroxyproline	HMDB0006695	Organic acids and derivatives	Carboxylic acids and derivatives	Amino acids, peptides, and analogues		53.1	73	M-H	C10H16N2O4	-2.51378	270.88	256.574	304.799	293.827	263.039	264.212	297.807	330.392	136.249	222.313	1082.11	195.777	145.531	520.518	375.244	257.209	156.93	94.4782	237.31	118.21	214.64	342.01	188.544	144.537	335.384	130.937	107.131	312.536
11.14_277.2157m/z	277.216	11.1373	pos	17-Hydroxylinolenic acid	HMDB0011108	Lipids and lipid-like molecules	Fatty Acyls	Lineolic acids and derivatives	C16346	53	70.8	M+H-H2O	C18H30O3	-1.76578	43475.7	53756.1	47453.8	48114.9	46658.5	51843	44289.5	42056.3	42211.5	28864.8	40176.2	23151.1	69206.7	33134.5	58264.9	30368.1	34325.1	20645.5	39321.4	42475.8	42157.3	66857.2	75039.4	25787.6	28121.5	43167.6	26360.7	52919.3
11.44_298.2502n	281.247	11.4401	pos	Ricinoleic acid	HMDB0034297	Lipids and lipid-like molecules	Fatty Acyls	Fatty acids and conjugates	C08365	53	72.2	M+H-H2O, M+H	C18H34O3	-1.89983	42978.7	42257.6	43793	42889	44291.7	45120.6	41787.8	43746.9	32034.4	50500.4	27048.6	21705.3	64750.5	34706.2	137286	61037.6	47880.8	20297.5	30421.6	21135	25720.7	34584.8	64216.3	59051.2	19659	19003.1	26997.8	28461
1.32_245.1139m/z	245.114	1.3162	neg	Glutamylvaline	HMDB0028832	Organic acids and derivatives	Carboxylic acids and derivatives	Amino acids, peptides, and analogues		52.8	71.3	M-H	C10H18N2O5	-1.42453	1407.73	1328.84	1310.64	1410.18	1242.33	1390.42	1308.91	1209.78	136.096	175.367	793.2	39.1675	84.0815	255.832	123.07	2831.06	203.525	2.965e-09	6977.61	5872.3	240.294	184.974	2.965e-09	46.0441	56.1599	2.965e-09	173.464	92.2576
7.35_499.2958n	500.303	7.3543	pos	Taurodeoxycholic acid	HMDB0000896	Lipids and lipid-like molecules	Steroids and steroid derivatives	Bile acids, alcohols and derivatives	C05463	52.8	77.5	M+H, M+K, M+Na, M+NH4, M+H-H2O	C26H45NO6S	-1.93566	39840.2	38433.7	37661.6	39828	37920.1	38703.5	38282	40298.6	7038.86	4570.98	5756.1	4713.28	82539.6	34533.4	13107.5	4819.53	4059.24	9821.53	7891.34	22567.2	32185.1	150741	23055.2	10323.5	356102	16210.8	9786.25	40988.5
11.79_548.3702m/z	548.37	11.7915	pos	LysoPC(20:2(11Z,14Z))	HMDB0010392	Lipids and lipid-like molecules	Glycerophospholipids	Glycerophosphocholines	C04230	52.6	70.6	M+H	C28H54NO7P	-1.61164	119944	123688	121209	123499	116667	127188	114753	116783	137422	146837	139500	82463.1	171930	140553	100608	102284	60981.5	26131.5	130509	123959	135888	136667	81743.1	142915	91793.6	110396	90679.5	113210
13.32_269.2257m/z	269.226	13.3191	pos	11-cis-Retinol	HMDB0006216	Lipids and lipid-like molecules	Prenol lipids	Retinoids	C00899	52.5	69.2	M+H-H2O	C20H30O	-2.23182	13725.9	15339.3	17106.2	14472.3	15712.3	15646.9	14333.9	15676	31319.8	29065.7	28935.7	29452.6	28422.2	29029.9	28983.4	15915.3	7723.02	2183.5	2.965e-09	8769.53	4027.56	21089.1	13517.9	31018.1	20212.3	19728.5	2.965e-09	22792.3
8.03_567.3178m/z	567.318	8.03173	neg	Deoxycholic acid 3-glucuronide	HMDB0002596	Lipids and lipid-like molecules	Steroids and steroid derivatives	Steroidal glycosides	C03033	52.3	69.9	M-H	C30H48O10	0.553414	5563.75	6492.11	6176.46	5849.39	5813.81	5787.08	6035.81	5925.38	1657.39	2578.97	1871.49	678.259	4746.19	3846.62	12541.2	2573.03	251.956	2648.42	886.563	6697.61	2471.1	16582.1	7326.37	1698.75	1174.41	1231.62	2608.8	18509.8
9.19_290.2683m/z	290.268	9.1918	pos	16-Hydroxy hexadecanoic acid	HMDB0006294	Lipids and lipid-like molecules	Fatty Acyls	Fatty acids and conjugates	C18218	52.1	67.1	M+NH4	C16H32O3	-2.37491	41877	40750.8	41772.3	41316.6	45291.7	41457.6	42677.6	42547.8	26410.2	29862	25546.8	28337.2	46758.1	26606.5	24590.3	26895.1	26305.2	42815.9	29885.9	45121.8	40794.4	34871.1	35037.3	27375.6	24723.5	24684.1	41743.4	24661.4
4.09_146.0597m/z	146.06	4.09382	pos	3-Methyldioxyindole	HMDB0004186	Organoheterocyclic compounds	Indoles and derivatives	Indolines	C05834	52	64.8	M+H-H2O	C9H9NO2	-1.79302	68577.3	66302.9	66204.2	67633.6	68794.3	70168.3	67674.2	68747.3	62323.2	46810.8	55655.7	67875.2	52047.6	76037.3	53587	67193.9	34370.2	59396.3	63889.5	58597.9	67091.5	51119.1	68759.6	54659.5	62472.4	67942.5	53583.8	94761.3
9.99_391.2834m/z	391.283	9.98667	pos	3a,6a,7b-Trihydroxy-5b-cholanoic acid	HMDB0000364	Lipids and lipid-like molecules	Steroids and steroid derivatives	Bile acids, alcohols and derivatives	C17727	52	73.5	M+H-H2O	C24H40O5	-2.07693	67074.6	71369.1	67213.5	68437.3	67969.6	64824.2	66758.3	69205.7	50657.6	45206.7	47084.9	45054.7	52840.5	106938	72285.4	44235.5	27135	61058.6	61193	54330.1	68732.9	275531	112347	32914.6	88790	36303.8	45810.8	118401
9.51_288.2890m/z	288.289	9.51443	pos	Heptadecanoic acid	HMDB0002259	Lipids and lipid-like molecules	Fatty Acyls	Fatty acids and conjugates		51.9	65.5	M+NH4	C17H34O2	-2.44051	80806.9	74414.4	75523.4	82627.2	79242.1	78079.1	83689.6	80357.6	47445.4	53794.7	58626.9	58647.1	57614.5	62858.3	65651.9	64059.7	75007.1	75103	53381.4	53781	54071.3	57417.8	64397.2	56489.5	62590.8	59211.3	63975.6	62358.8
0.76_175.1074m/z	175.107	0.764267	pos	N-Acetylornithine	HMDB0003357	Organic acids and derivatives	Carboxylic acids and derivatives	Amino acids, peptides, and analogues	C00437	51.8	69.8	M+H	C7H14N2O3	-2.08378	33656.9	33209.8	31108.8	28791.4	33712.3	33321.2	32881.3	33996.9	27501.9	21354.4	23129.5	38344.8	17469.1	22099.1	22137	38156.7	26558.2	37707.6	26062.8	23249.2	23403.2	58566.2	19203.2	25376	18451.5	46578.9	8168.43	13416.4
13.03_329.2467m/z	329.247	13.0276	pos	Docosahexaenoic acid	HMDB0002183	Lipids and lipid-like molecules	Fatty Acyls	Fatty acids and conjugates	C06429	51.8	66.5	M+H	C22H32O2	-2.35618	15567.3	18553.3	25429.9	14943.2	17149.5	17703.5	22294.1	21924.7	15326.3	17696	10455.8	13134	24170.1	15598.4	34845.6	22790.6	32881.4	11050.4	15002.8	15917.7	12562.7	16510.9	28114.8	24020.7	18333	13106.9	14453.5	16208.5
11.14_311.2228m/z	311.223	11.1403	neg	9,12,13-TriHOME	HMDB0004708	Lipids and lipid-like molecules	Fatty Acyls	Fatty acids and conjugates	C14833	51.7	61.8	M-H2O-H	C18H34O5	0.0731278	226468	224367	226025	229509	207870	215746	219182	225650	208947	115007	151725	99470.2	311398	138952	272070	109099	154358	85094.2	181326	222026	163867	267543	291455	94953.2	107478	159228	102624	210610
4.16_259.1298m/z	259.13	4.15723	neg	Glutamylisoleucine	HMDB0028822	Organic acids and derivatives	Carboxylic acids and derivatives	Amino acids, peptides, and analogues		51.7	62.9	M-H	C11H20N2O5	-0.53801	4679.91	4773.11	4765.21	4443.06	4391.6	4516.44	4544.25	4713.04	4429.35	4827	4167.65	4358.11	3382.8	2795.81	3068.43	3466.5	4023.31	3074.7	3285.85	3526.1	2809.59	4186.46	2777.04	3501.91	1917.99	3012.14	4541.34	3622.66
5.92_297.0979m/z	297.098	5.91718	neg	2-Phenylethanol glucuronide	HMDB0010350	Organic oxygen compounds	Organooxygen compounds	Carbohydrates and carbohydrate conjugates	C03033	51.7	62	M-H	C14H18O7	-0.186691	27004.1	26969.7	29069.1	27414.2	26442.3	26966.1	27031.5	27331.2	18842.2	11815.7	21945.5	15665.1	16017.6	19704.1	48994.4	31864.5	46395.4	9408.83	31774.6	15538.5	22239.5	15338.2	17941.4	11038.8	22775.4	30108.1	17881.5	17435.2
7.52_246.2422m/z	246.242	7.52075	pos	Myristic acid	HMDB0000806	Lipids and lipid-like molecules	Fatty Acyls	Fatty acids and conjugates	C06424	51.7	64.7	M+NH4	C14H28O2	-2.41772	17572.2	16762.5	18011.6	17159.1	17676.6	18440.1	16964	16768.7	8692.16	10016.4	9509.1	8617.38	7628.34	7406.73	7810.61	7440.87	8132.69	9400.74	7346.75	7409.71	8091.66	6962.04	8100.59	7299.04	7003.73	8320.15	7484.89	11067.8
0.74_118.0862m/z	118.086	0.736467	pos	5-Aminopentanoic acid	HMDB0003355	Organic acids and derivatives	Carboxylic acids and derivatives	Amino acids, peptides, and analogues	C00431	51.6	63.9	M+H	C5H11NO2	-0.104326	4.66071e+06	4.28316e+06	4.31894e+06	4.34958e+06	4.39629e+06	4.47174e+06	4.60597e+06	4.54026e+06	4.1187e+06	4.77432e+06	4.35191e+06	4.84764e+06	4.53415e+06	4.87403e+06	3.89134e+06	4.76209e+06	5.02247e+06	2.43723e+06	4.62455e+06	4.60303e+06	4.46154e+06	4.05468e+06	4.65336e+06	4.92372e+06	4.16624e+06	4.43442e+06	4.86442e+06	4.88518e+06
1.19_245.1139m/z	245.114	1.18517	neg	Isoleucyl-Aspartate	HMDB0028903	Organic acids and derivatives	Carboxylic acids and derivatives	Amino acids, peptides, and analogues		51.6	64	M-H	C10H18N2O5	-1.53907	2187.81	1650.61	1837.62	1665.04	2206.72	2158.22	2086.45	1794.57	628.9	685.46	698.799	317.778	225.838	447.504	246.181	3829.78	242.533	168.121	17583.7	8847.51	382.226	201.206	141.572	224.416	284.761	129.235	252.746	366.195
5.30_284.0896n	283.082	5.30383	neg	p-Cresol glucuronide	HMDB0011686	Organic oxygen compounds	Organooxygen compounds	Carbohydrates and carbohydrate conjugates		51.5	58.1	M-H, 2M-H	C13H16O7	0.0091388	650078	688580	686538	639865	612269	655731	632418	664899	597286	565835	743196	420746	358461	500085	624107	523552	712039	258388	516941	271388	704934	580645	498580	722061	646439	235902	525387	397609
11.55_313.2384m/z	313.238	11.5485	neg	9E-Heptadecenoic acid	HMDB0031046	Lipids and lipid-like molecules	Fatty Acyls	Fatty acids and conjugates	C16536	51	56.9	M+FA-H	C17H32O2	-0.049723	47071.3	51389.4	48689.8	46494	46432.6	49919.9	48217.2	47074.9	36320.9	39000	62702.5	55791.3	17756.9	63306.6	33016	32395.1	12708.9	35536.7	58296.1	11827.3	29661.6	54561.7	32073.6	36412.6	54257	37887.2	33520.6	96035.6
5.10_269.0124m/z	269.012	5.10008	neg	5'-(3',4'-Dihydroxyphenyl)-gamma-valerolactone sulfate	HMDB0029191	Organic acids and derivatives	Organic sulfuric acids and derivatives	Arylsulfates		50.9	63.2	M-H2O-H	C11H12O7S	-0.479275	2338.89	2447.48	2467.71	2457.41	2389.96	2355.46	2486.27	2514.21	1464.11	805.149	501.359	587.019	4178.67	819.172	1982.71	840.522	612.336	642.878	2855.54	4030.82	3802.18	5683.12	997.416	2253.04	1759.11	2200.79	2167.86	989.139
5.28_191.0579n	174.055	5.28202	pos	5-Hydroxyindoleacetic acid	HMDB0000763	Organoheterocyclic compounds	Indoles and derivatives	Indolyl carboxylic acids and derivatives	C05635	50.9	61.6	M+H-H2O, M+NH4, M+H	C10H9NO3	-1.71939	7401.84	7178.17	6414.32	7379.94	7208.92	7122.74	6954.54	7463.06	5573.89	8892.61	9139.41	3464.58	15187.8	1928.08	4570.65	4775.73	8633.76	996.094	2793.97	12106.6	3172.01	1120.76	5992.25	12567.8	1426.06	3877.15	4512.74	2848.93
0.75_162.0757m/z	162.076	0.750367	pos	Glucosamine	HMDB0001514	Organic oxygen compounds	Organooxygen compounds	Carbohydrates and carbohydrate conjugates	C00329	50.8	61.1	M+H-H2O	C6H13NO5	-2.0742	75874.1	73454.1	72455.6	71163.8	71057.6	72064.2	71484.6	79184.9	62050.2	82544.4	52665.5	65571.7	85175	51385.8	58111.9	86485.7	70835.9	149742	73846.9	71821.2	63052.8	10112.4	79611.3	97129.8	48379.2	96695.9	55383.6	80450.4
1.50_219.0769m/z	219.077	1.50078	neg	5-Hydroxy-L-tryptophan	HMDB0000472	Organoheterocyclic compounds	Indoles and derivatives	Tryptamines and derivatives	C00643	50.7	59.3	M-H	C11H12N2O3	-2.96836	6230.27	5875.36	5591.36	5583.38	5777.54	5962.79	5993.51	5836.34	4602.12	2700.42	3440.75	3311.31	6803.46	4394.78	3421.63	3857.09	3218.58	3465.79	6923.91	5339.02	6640.25	3402.24	5126.28	5137.13	3161.94	3185.4	7026.08	4183.73
0.72_147.0761m/z	147.076	0.7226	pos	Ureidoisobutyric acid	HMDB0002031	Organic acids and derivatives	Organic carbonic acids and derivatives	Ureas	C05100	50.6	58.1	M+H	C5H10N2O3	-2.08728	146227	126899	136816	128195	124628	129775	140154	144518	134888	148508	155935	175830	168167	133749	129914	105548	176330	118300	122063	143621	124469	130727	137737	169685	122413	152726	191600	161099
7.47_515.2907n	498.287	7.47087	pos	Taurocholic acid	HMDB0000036	Lipids and lipid-like molecules	Steroids and steroid derivatives	Bile acids, alcohols and derivatives	C05122	50.6	64.5	M+H-H2O, M+Na, M+H, M+NH4	C26H45NO7S	-1.94864	22539.8	22123.6	24755.9	23183	21799.6	23506.4	22218.7	23837.4	372.363	2.965e-09	2.965e-09	659.585	2253.6	1484.14	579.889	2.965e-09	2.965e-09	1192.46	2742.79	256.243	1158.34	21176.7	508.608	706.943	30695.2	254.971	131.548	3577.11
5.69_245.0929m/z	245.093	5.69455	neg	N-acetyltryptophan	HMDB0013713	Organic acids and derivatives	Carboxylic acids and derivatives	Amino acids, peptides, and analogues		50.5	56.1	M-H	C13H14N2O3	-1.11137	27585.6	28442.3	29055.3	27589.1	26117.7	26559.1	27609.7	27097.9	25830.9	27370	33219.1	18983.4	24175.8	12164.3	30861	18592.2	13444.4	5538.63	21406.4	40501.2	19226.1	9259.35	14963.6	20814.4	7172.38	16776.8	28411.6	14156.3
0.27_121.0648m/z	121.065	0.26755	pos	2-Methylbenzaldehyde	HMDB0029636	Benzenoids	Benzene and substituted derivatives	Benzoyl derivatives	C07214	50.4	53.3	M+H	C8H8O	-0.22315	354090	365040	342771	385152	367166	337914	353969	346043	373208	383055	360132	412933	429818	388698	383661	391457	384429	417180	389072	379494	378489	419427	418008	431544	407920	394655	382895	385178
1.13_130.0497m/z	130.05	1.12915	pos	L-Glutamic acid	HMDB0000148	Organic acids and derivatives	Carboxylic acids and derivatives	Amino acids, peptides, and analogues	C00025	50.4	54.9	M+H-H2O	C5H9NO4	-0.853483	84133.8	61901.6	70215.1	72837.1	71185	69522.5	89352.1	83665.3	62147.7	105767	107601	125916	83586.9	80512.9	77232.5	87297.5	104402	69673.6	55239.8	71693.8	83053.8	123806	85264.1	91624.9	85367.9	94482.2	126747	102038
4.85_147.0438m/z	147.044	4.85417	pos	Phenylpyruvic acid	HMDB0000205	Benzenoids	Benzene and substituted derivatives	Phenylpyruvic acid derivatives	C00166	50.4	63.1	M+H-H2O	C9H8O3	-1.62494	3606.44	3625.83	3594.47	3629.26	3752.95	3659.26	3858.8	3714.07	1634.43	2902.54	7388.1	3052.59	2201.82	3481.36	2887.87	8354.91	2672.3	1179.99	1765.03	2325.41	1479.07	1393.17	2791.65	2385.13	1201.36	2248	2432.96	1699.63
6.03_264.1104n	265.118	6.03008	pos	Phenylacetylglutamine	HMDB0006344	Organic acids and derivatives	Carboxylic acids and derivatives	Amino acids, peptides, and analogues	C04148	50.4	57.4	M+H, M+Na	C13H16N2O4	-2.2266	136570	133299	138993	140556	146045	139575	138370	146214	120514	184477	189214	38833	313346	16336	64389.9	98891.2	250459	5573.08	32453.6	287637	41859.5	1417.86	129018	245906	1465.2	45767	80651.1	32360.4
0.69_257.1023n	296.065	0.694717	pos	Glycerophosphocholine	HMDB0000086	Lipids and lipid-like molecules	Glycerophospholipids	Glycerophosphocholines	C00670	50.1	56.6	M+Na, M+K	C8H20NO6P	-1.85572	308409	258186	258013	303676	288134	283791	319516	285474	263353	284799	273617	333354	263907	256516	276910	280440	258597	154834	230321	369732	283893	212523	181381	427416	171409	286472	418465	297899
4.11_204.0891n	203.082	4.10533	neg	L-Tryptophan	HMDB0000929	Organoheterocyclic compounds	Indoles and derivatives	Indolyl carboxylic acids and derivatives	C00078	50	63.9	M-H, 2M-H	C11H12N2O2	-3.78185	30250	28349	29768.5	29280	26453.7	25953.2	28312.1	28628.4	27251.8	16218.3	19444.1	25405.9	16517.5	26737.1	16621.9	18613.5	7826.27	19820.5	22847.1	18990.3	24386	16648.3	23302.3	15705.6	20434.8	21789.2	15716.1	39108.5
0.71_175.1187m/z	175.119	0.7087	pos	L-Arginine	HMDB0000517	Organic acids and derivatives	Carboxylic acids and derivatives	Amino acids, peptides, and analogues	C00062	49.9	59.3	M+H	C6H14N4O2	-1.67324	293938	267637	266825	282237	282851	285724	303987	288675	256057	240635	275184	260205	283808	279606	278673	281600	279341	274631	248240	329475	307846	185674	276623	373796	275267	296800	280659	247676
2.73_218.1028m/z	218.103	2.72872	neg	Pantothenic acid	HMDB0000210	Organic oxygen compounds	Organooxygen compounds	Alcohols and polyols	C00864	49.9	54.3	M-H	C9H17NO5	-2.89048	73218.9	71173.7	71547	74643.2	72831.4	74195.5	74817.7	74858.9	65454.3	90328.8	58576	39769.3	56450.4	44081.8	56436.2	57847.2	66705.3	31560.6	51253.2	63906.3	49623.1	52601.1	50467.5	54582	40131.7	49142.7	49561.4	62535.5
10.71_306.2188n	289.216	10.7144	pos	11-Hydroxyandrosterone	HMDB0002984	Lipids and lipid-like molecules	Steroids and steroid derivatives	Androstane steroids	C14606	49.8	57.7	M+H-H2O, M+H	C19H30O3	-2.18351	11919.9	12120.3	11863.6	13077.9	12491.6	12120.9	12274.9	12526.5	14372.1	11235.6	16143.8	7538.41	27055	9651.05	8532.76	6337.98	29837	463.497	2626.26	12826.3	5484.03	926.462	5515.75	27394.9	2410.34	10778.1	12898	2471.3
0.75_132.0766m/z	132.077	0.750367	pos	Creatine	HMDB0000064	Organic acids and derivatives	Carboxylic acids and derivatives	Amino acids, peptides, and analogues	C00300	49.6	54.6	M+H	C4H9N3O2	-1.48269	923840	892760	910610	911903	923744	958665	925021	929660	651012	643638	856611	845337	624591	797430	929166	1.03014e+06	1.46283e+06	1.1108e+06	334741	636487	528223	898773	1.7378e+06	950808	995187	1.0624e+06	773106	537571
10.71_330.3359m/z	330.336	10.7144	pos	Arachidic acid	HMDB0002212	Lipids and lipid-like molecules	Fatty Acyls	Fatty acids and conjugates	C06425	49.6	55.5	M+NH4	C20H40O2	-2.51387	23456.8	22111.5	20881.1	23101.5	22746.7	23748.5	23576.9	24267.9	9810.13	28650.3	22714.8	7905.76	10576.4	26773.9	29548.7	42212.2	12395.3	25597	7892.38	39674.9	41022.3	6854.27	10798.3	14099.8	7339.42	18974.3	11029.4	17462
8.03_222.1251n	267.124	8.03173	neg	1-Hydroxyibuprofen	HMDB0060565	Phenylpropanoids and polyketides	Phenylpropanoic acids	Unclassified		49.6	52.3	M-H, M+FA-H	C13H18O3	-2.16241	14003.1	15460.3	14917.2	14281.9	13756.7	14105.9	13853.4	13963.2	5070.04	4245.8	12184.8	5877.71	4512.38	15044.5	23842.5	9684.63	1869.12	4454.03	18281.5	2958.83	7206.88	27158.8	14242.3	2443.84	2705.15	15103.3	3844.35	8234.41
5.17_193.0736n	194.081	5.16678	pos	Phenylacetylglycine	HMDB0000821	Organic acids and derivatives	Carboxylic acids and derivatives	Amino acids, peptides, and analogues	C05598	49.5	51.1	M+H-H2O, M+H	C10H11NO3	-1.68187	270975	251775	261328	278780	283649	280744	282366	276668	246597	354967	330446	206915	201142	249723	330068	285969	201797	136207	224716	176120	254795	236755	189410	385820	265703	159757	323054	234415
0.72_170.0921m/z	170.092	0.7226	pos	1-Methylhistidine	HMDB0000001	Organic acids and derivatives	Carboxylic acids and derivatives	Amino acids, peptides, and analogues	C01152	49.4	56.5	M+H	C7H11N3O2	-1.93943	59602.4	57491.8	55254.3	58959.3	56995.5	61885.7	64153.6	58902.8	59570.3	43115.8	63516.9	84400.2	51487.6	40004.6	44970.2	41812.7	66756.3	151416	63330.2	65294.7	84943.7	64582.5	46087.2	55227.2	86325.2	70389.4	34102.3	55611.4
4.36_222.0767m/z	222.077	4.3632	neg	N-Acetyl-L-tyrosine	HMDB0000866	Organic acids and derivatives	Carboxylic acids and derivatives	Amino acids, peptides, and analogues	C01657	49.4	54.5	M-H	C11H13NO4	-2.33676	1154.91	1246.17	1283.2	1353.23	1206.93	1177.26	1267.58	1265.02	1064.23	1584.13	1677.51	585.216	1852.95	521.797	921.749	702.159	991.942	275.94	614.748	1818.92	858.433	405.683	668.71	825.922	267.765	520.053	1166.94	595.93
4.84_122.0964m/z	122.096	4.83868	pos	1-Phenylethylamine	HMDB0002017	Organic nitrogen compounds	Organonitrogen compounds	Amines	C02455	49.4	49.9	M+H	C8H11N	-0.21218	175990	161375	163253	166931	162778	165759	176278	169660	164105	173167	172390	187599	178703	180367	178420	182583	193241	203718	182287	172498	175175	181924	182513	180803	188836	182166	190521	193267
6.21_148.0754m/z	148.075	6.2138	pos	5-(3-Pyridyl)-2-hydroxytetrahydrofuran	HMDB0062407	Organoheterocyclic compounds	Pyridines and derivatives	Unclassified	C19578	49.4	52	M+H-H2O	C9H11NO2	-1.74862	19393.1	18533.7	19154.1	20162	19547.3	20172.8	19730.3	19818.4	30729.1	126141	25636.8	13607.8	12890.6	7356.11	22117.4	2802.52	2001.85	2085.82	3518.76	10425.3	17218.6	4498.32	1945.78	91097.7	1123.08	24242.6	9502.05	11744.1
0.64_129.0788n	147.113	0.638917	pos	Pipecolic acid	HMDB0000070	Organic acids and derivatives	Carboxylic acids and derivatives	Amino acids, peptides, and analogues	C00408	49.3	53.6	M+H, M+NH4	C6H11NO2	-1.09706	273142	244569	244722	242585	249464	255441	271360	271303	281299	212338	227760	263697	308813	320895	201650	278431	235298	226531	288097	279493	305442	165731	277277	334822	240328	263734	287868	307921
0.74_129.0657m/z	129.066	0.736467	pos	L-Glutamine	HMDB0000641	Organic acids and derivatives	Carboxylic acids and derivatives	Amino acids, peptides, and analogues	C00064	49.3	50.9	M+H-H2O	C5H10N2O3	-1.00869	93623.2	86253.1	88757.5	87076.4	91722.3	94032.6	92756.7	89666.4	51241.5	184373	42087.6	51077.8	146961	30242.6	40971	70706.5	101350	205922	76087.8	141226	63395.7	116334	26874.4	50618	40442	62287.5	50635.4	26172.5
1.20_189.0396m/z	189.04	1.20155	neg	3-Dehydroquinate	HMDB0012710	Unclassified	Unclassified	Unclassified		49.3	53.5	M-H	C7H10O6	-4.7943	51101.1	52380.8	49585.7	53058	53694.2	52387.7	48768.6	50202.9	54612.2	63731.5	60155.2	54346.4	50996	54624.2	57906.1	55731.1	40552	30252.5	62988.1	53083.4	43986.3	45888.4	50222.8	53830.3	49706.3	51698.7	47762.9	55309.6
11.01_544.3389m/z	544.339	11.014	pos	LysoPC(20:4(8Z,11Z,14Z,17Z))	HMDB0010396	Lipids and lipid-like molecules	Glycerophospholipids	Glycerophosphocholines	C04230	49.3	50.7	M+H	C28H50NO7P	-1.66071	930732	1.02683e+06	994593	1.00829e+06	996645	978519	950589	986563	946840	939972	1.26132e+06	1.06298e+06	1.29398e+06	1.85345e+06	1.08447e+06	1.02254e+06	414984	234476	1.16937e+06	836412	1.25491e+06	1.7775e+06	995418	912227	1.17211e+06	1.09449e+06	851067	1.01772e+06
5.80_305.2104m/z	305.21	5.79828	pos	7a-Hydroxytestosterone	HMDB0003956	Lipids and lipid-like molecules	Steroids and steroid derivatives	Androstane steroids	C05291	49.2	55.5	M+H	C19H28O3	-2.36385	1990.63	1808.16	1920.45	1619.05	1745.43	2019.41	1871.88	1899.48	1155.66	2672.6	1349.77	117.211	983.644	317.948	1792.35	703.154	4399	2.965e-09	2.965e-09	1425.16	384.865	74.4104	796.971	2877.95	2.965e-09	273.963	3640.93	318.225
5.27_431.0984m/z	431.098	5.27123	neg	Phloretin 2'-O-glucuronide	HMDB0041768	Phenylpropanoids and polyketides	Flavonoids	Flavonoid glycosides		49.1	52.7	M-H2O-H	C21H22O11	-0.0148437	1837.39	1753.91	1956.96	1984.44	1716.81	2021.57	1968.13	2012.59	1492.26	146.66	668.308	314.926	7286.22	28.8559	293.18	1366.47	183.925	3425.12	835.271	2993.71	794.161	977.472	327.905	96.3368	80.7711	202.755	616.731	1780.24
0.85_177.0866m/z	177.087	0.8477	pos	Glycyl-Threonine	HMDB0028851	Organic acids and derivatives	Carboxylic acids and derivatives	Amino acids, peptides, and analogues		49	55	M+H	C6H12N2O4	-2.08444	177941	171216	176616	167298	167908	170340	191261	182603	152590	160770	174296	198685	174366	165414	174608	173623	176778	180642	169135	171775	182469	156011	159270	154353	182224	171309	177237	176566
2.06_191.0578n	209.092	2.05537	pos	5-Phenyl-1,3-oxazinane-2,4-dione	HMDB0060400	Benzenoids	Benzene and substituted derivatives	Unclassified	C16596	49	52.6	M+H, M+NH4	C10H9NO3	-2.32075	35762.4	35301.3	35125.6	36044.3	36217	35952.5	34718.4	36664.4	38201.6	32114.9	33920.5	24269.2	61287.1	23852.8	32348.5	30843.1	22583	12745.4	32201.4	42979.7	26609.3	12321.9	50025.3	43484.7	16411.7	35423.2	22597.7	31293.8
3.97_194.0451m/z	194.045	3.96745	neg	Dopaquinone	HMDB0001229	Organic acids and derivatives	Carboxylic acids and derivatives	Amino acids, peptides, and analogues	C00822	49	52.6	M-H	C9H9NO4	-4.23882	3999.17	4031.52	3993.86	3961.68	3766.37	3796.34	4069.33	4151.14	1276.74	583.533	1828.59	1736.87	1278.64	4404.88	5977.31	4019.69	184.97	1424.16	8718.58	1466.7	5666.05	7342.85	5816.75	790.769	3113.23	5415.96	2442.05	3448.6
5.07_250.0719m/z	250.072	5.06568	neg	Cinnamoylglycine	HMDB0011621	Organic acids and derivatives	Carboxylic acids and derivatives	Amino acids, peptides, and analogues		49	49	M+FA-H	C11H11NO3	-0.835274	1530.25	1599.93	1541.47	1573.84	1483.85	1515.19	1519.44	1588.31	426.35	468.04	1269.34	185.001	669.579	1404.2	3670.9	1049.53	1081.93	720.703	363.033	577.309	786.475	1602.74	3266.35	134.251	168.292	177.132	265.754	894.068
0.72_104.1072m/z	104.107	0.7226	pos	(E)-2-Penten-1-ol	HMDB0031604	Organic oxygen compounds	Organooxygen compounds	Alcohols and polyols		48.9	52.3	M+NH4	C5H10O	2.07395	211133	184183	197932	202616	194854	214929	195352	205705	185897	210560	299075	193449	222903	154885	154773	195848	227544	123464	120823	163450	151836	203346	194833	238549	123067	223502	234989	180821
1.17_164.0470n	182.081	1.17072	pos	m-Coumaric acid	HMDB0001713	Phenylpropanoids and polyketides	Cinnamic acids and derivatives	Hydroxycinnamic acids and derivatives	C12621	48.9	55.3	M+H, M+NH4, M+H-H2O	C9H8O3	-1.8419	2.8595e+06	2.66766e+06	2.79275e+06	2.71539e+06	2.68665e+06	2.73676e+06	2.8473e+06	2.94824e+06	2.83534e+06	2.78266e+06	2.88501e+06	2.51144e+06	3.07882e+06	2.74158e+06	2.42889e+06	2.58972e+06	2.15919e+06	2.54538e+06	2.41639e+06	2.69898e+06	3.03491e+06	2.24818e+06	2.6117e+06	2.99572e+06	2.01798e+06	3.02192e+06	2.594e+06	3.48635e+06
5.56_447.0936m/z	447.094	5.55705	neg	Naringenin 7-O-glucuronide	HMDB0041761	Phenylpropanoids and polyketides	Flavonoids	Flavonoid glycosides		48.9	49.9	M-H	C21H20O11	0.619789	2782.13	2505.68	2761.5	2500.12	2430.85	2442.2	2800.18	2490.84	2176.31	714.17	1098.09	2.965e-09	10438.8	76.9301	240.056	2342.26	199.308	5378.86	53.2358	4401.63	1393.42	1389.78	514.202	2.965e-09	2.965e-09	2.965e-09	531.984	3648.32
5.93_205.0732n	204.066	5.93393	neg	Indolelactic acid	HMDB0000671	Organoheterocyclic compounds	Indoles and derivatives	Indolyl carboxylic acids and derivatives	C02043	48.9	50.2	M-H, 2M-H	C11H11NO3	-3.51581	183871	195192	192765	182041	178456	181323	184398	182842	201969	316444	367890	118390	157712	31127.4	60352.4	75761.8	271809	7299.08	39989.6	257283	62979	14847.6	120084	366107	9245	103344	158744	65426.3
0.78_247.0932m/z	247.093	0.783367	neg	Serylproline	HMDB0029047	Organic acids and derivatives	Carboxylic acids and derivatives	Amino acids, peptides, and analogues		48.8	55.2	M+FA-H	C8H14N2O4	-1.79783	144649	148431	134236	142022	145518	144629	133180	133806	120925	122277	132570	122635	124369	127240	137115	119318	122529	112150	139916	145176	142033	94706.9	106664	102434	122339	109509	115916	131827
5.56_206.0816m/z	206.082	5.55705	neg	N-Acetyl-L-phenylalanine	HMDB0000512	Organic acids and derivatives	Carboxylic acids and derivatives	Amino acids, peptides, and analogues	C03519	48.8	50.3	M-H	C11H13NO3	-3.26073	7012.68	6833.49	6654.87	6828.44	6867.1	6778.92	6921.3	7118.42	6547.55	10315.9	7448.59	3946.64	6489.41	2176.6	5363.81	4425.87	6940.66	2143.82	3022.36	8431.23	3797.72	2068.4	2959.07	8093.92	1112.18	2876.66	7249.39	2598.26
6.92_189.0786n	190.086	6.91997	pos	Indole-3-propionic acid	HMDB0002302	Organoheterocyclic compounds	Indoles and derivatives	Indolyl carboxylic acids and derivatives		48.8	48.6	M+H-H2O, M+H	C11H11NO2	-2.0913	32401.7	30100.5	32900.5	32654.3	31751.8	32732.1	31628	32916.4	39344.7	27511.9	19738.9	19567.2	23409.5	27228	25799.6	53853.5	18258.4	8349.49	22127.2	54389.8	37369.8	14094	27355.6	23682.3	13565.3	16020.2	46802.2	36614.7
7.53_349.1116m/z	349.112	7.53378	neg	Estrone sulfate	HMDB0001425	Lipids and lipid-like molecules	Steroids and steroid derivatives	Sulfated steroids	C02538	48.8	49.9	M-H	C18H22O5S	0.109804	24090.4	24977.3	25361.7	23878.8	22931.9	22920.9	24587.2	23976.4	18028.9	22677.2	11559.4	13491.8	43705.1	5759.03	30952.3	10792.5	56686.8	389.318	3964	31170.3	8958.25	3202.25	12323.2	31080.4	2194.74	8743.93	35684.9	5089.12
1.17_205.0345m/z	205.035	1.16898	neg	Methylisocitric acid	HMDB0006471	Organic acids and derivatives	Carboxylic acids and derivatives	Tricarboxylic acids and derivatives	C04593	48.7	52.1	M-H	C7H10O7	-4.05047	5129.16	5274.79	5459.54	5388.34	5392.44	5489.65	4828.96	5235.87	4677.07	4163.67	4637.82	2858.56	23518	3750.51	4770.61	3582.82	3418.5	2667.2	4215.15	5250.84	4306.39	4353.41	4459.42	6536.97	2295.26	4508.1	4806.56	3777.64
0.83_189.0865m/z	189.087	0.8338	pos	N-Acetylglutamine	HMDB0006029	Organic acids and derivatives	Carboxylic acids and derivatives	Amino acids, peptides, and analogues		48.6	49.2	M+H	C7H12N2O4	-2.30532	558941	514591	547292	532221	535221	517884	583477	567895	415841	473120	471730	562646	509457	476959	536110	477832	507099	514580	479650	504587	573831	419144	453189	416679	530552	466754	531200	513215
4.21_118.0651m/z	118.065	4.21102	pos	2-Phenylacetamide	HMDB0010715	Benzenoids	Benzene and substituted derivatives	Phenylacetamides	C02505	48.6	46.2	M+H-H2O	C8H9NO	-0.0444446	107402	102297	109537	113704	110491	102558	103761	111568	99180.7	83231.9	90898.7	111763	75051.1	101654	97048.7	101432	84114.8	97197.8	95450	99744.2	97854.7	98167.5	98873.6	91202.4	98559.4	101152	94372.9	117824
10.56_195.1012m/z	195.101	10.5582	pos	Butylparaben	HMDB0032575	Benzenoids	Benzene and substituted derivatives	Benzoic acids and derivatives		48.5	47.5	M+H	C11H14O3	-1.71183	109880	106426	104955	108277	109698	108466	106994	102808	109742	113950	109653	119447	116859	112053	114897	121067	123892	126988	120750	111834	116183	123273	117718	121117	133654	115718	120489	122214
11.04_294.2421m/z	294.242	11.0437	pos	Stearidonic acid	HMDB0006547	Lipids and lipid-like molecules	Fatty Acyls	Lineolic acids and derivatives	C16300	48.3	50.2	M+NH4	C18H28O2	-2.2969	12120	13339	13750.9	13830.5	14574.3	12673.5	13201.9	13520.2	6842.31	13054	16625.3	2120.01	9382.03	9781.54	24006.7	25278.1	13999.6	34092.9	6918.57	57965.9	31262.3	3938.72	4003.74	9872.51	6545.18	2622.24	12237.4	13627.2
2.03_235.0819m/z	235.082	2.0262	neg	3-Hydroxysuberic acid	HMDB0000325	Organic acids and derivatives	Hydroxy acids and derivatives	Medium-chain hydroxy acids and derivatives		48.2	44.6	M+FA-H	C8H14O5	-2.39176	37508.2	36742.7	38022.2	37181.5	37923.2	38005.1	38573.4	38552	16211.4	35665.2	57257.6	24360.8	50522.8	14527.6	80018.5	33616.5	34671.5	826.419	22822.9	56241.5	36987.2	1100.71	8662.75	46776	713.645	66323.6	30903.6	27733.6
2.92_203.0553m/z	203.055	2.91795	neg	Succinylacetone	HMDB0000635	Organic acids and derivatives	Keto acids and derivatives	Medium-chain keto acids and derivatives		48.2	47.5	M+FA-H	C7H10O4	-4.88242	11495.6	11372.3	10883.6	10717.2	11069.1	11344.5	11498.9	11266.7	12356.2	11386.2	10131.1	13984.6	9808.36	9871.7	6487.18	16566.3	10658	6442.32	6418.79	5572.34	7755.15	5491.95	10969.3	10920.4	8635.75	7919.14	13434.4	12676.1
5.44_194.0451m/z	194.045	5.43658	neg	Salicyluric acid	HMDB0000840	Benzenoids	Benzene and substituted derivatives	Benzoic acids and derivatives	C07588	48	49.7	M-H	C9H9NO4	-4.05083	1436.62	1473.3	1327.72	1343.43	1338.83	1327.68	1243.63	1407.77	951.856	1121.36	1559.19	635.65	835.514	1036.22	1610.03	1159.35	628.875	464.1	1215.51	846.376	1404.63	1152.98	857.605	594.617	746.766	1114.03	1278.95	769.45
7.88_357.0617m/z	357.062	7.8765	neg	Aflatoxin B1	HMDB0006552	Phenylpropanoids and polyketides	Coumarins and derivatives	Furanocoumarins	C06800	48	43.6	M+FA-H	C17H12O6	0.45609	33940.6	33374.5	33916.9	33740.7	34047.6	32905	32867.3	33115.1	32810.3	33336.8	34834.9	36180.2	36864.5	35227.4	34564.1	33556	35714.5	35746.6	33882	34851.2	35632.6	34843.2	35187.8	34264.5	37604.8	35490.2	35633.3	34328.9
10.94_400.3411m/z	400.341	10.9363	pos	L-Palmitoylcarnitine	HMDB0000222	Lipids and lipid-like molecules	Fatty Acyls	Fatty acid esters	C02990	47.9	47.2	M+H	C23H45NO4	-2.5953	20245.6	21511.6	20677.1	21386.3	23308.5	21862.1	21986.5	22256.7	17026.7	21254.1	10199.4	13388.6	30212.6	14704.5	20789.2	17978.1	41167.1	8185.18	7429.65	20412.5	12255.8	18282.5	34824.7	20223.5	14791.5	11268.3	19727.9	12807.8
0.38_154.1355n	137.132	0.378617	pos	(-)-Dihydrocarveol	HMDB0035825	Lipids and lipid-like molecules	Prenol lipids	Monoterpenoids	C11396	47.8	42.6	M+H-H2O, M+H	C10H18O	-1.83703	1.00109e+06	986236	904813	1.03426e+06	998673	1.0137e+06	1.00348e+06	1.02709e+06	971096	1.01537e+06	644152	971317	1.13943e+06	1.11783e+06	1.11099e+06	1.09664e+06	1.17895e+06	1.25933e+06	972797	374117	1.10603e+06	1.14998e+06	1.14039e+06	1.12757e+06	1.0413e+06	1.16537e+06	1.13092e+06	1.10227e+06
1.12_118.0863m/z	118.086	1.11528	pos	Norvaline	HMDB0013716	Organic acids and derivatives	Carboxylic acids and derivatives	Amino acids, peptides, and analogues	C01799	47.8	44.5	M+H	C5H11NO2	0.0915052	800383	739269	747345	770936	767125	758285	840509	826737	698107	779766	726359	845249	841852	704969	660242	839460	788813	914850	663135	777640	694355	492730	798933	885679	575516	709695	744005	797294
1.49_221.0916m/z	221.092	1.49055	pos	Glycyltyrosine	HMDB0028853	Organic acids and derivatives	Carboxylic acids and derivatives	Amino acids, peptides, and analogues		47.8	50.7	M+H-H2O	C11H14N2O4	-2.11869	19295.1	17736.5	17504.1	19399.8	18814.5	20074.8	19457.8	19256.6	14906.2	9760.26	13008.7	12966.6	23179.9	15706	12272.9	13674.1	11228.7	13050.4	24647.2	18604.7	23213.4	12091.2	20723	18881.2	11032.4	12373	26086.6	14299.7
10.90_432.3119m/z	432.312	10.9009	neg	Lithocholic acid glycine conjugate	HMDB0000698	Lipids and lipid-like molecules	Steroids and steroid derivatives	Bile acids, alcohols and derivatives	C15557	47.8	47.7	M-H	C26H43NO4	-0.048588	3799.59	4528.23	4088.14	3698.66	4347.08	4399.66	4407.76	4192.42	1810.8	2.965e-09	929.932	2877.74	4406.41	1830.1	1739.66	1302.04	2.965e-09	525.043	2277.53	2.965e-09	3084.3	7244.08	1233.2	911.021	18499.3	6165.53	2327.91	2992.18
0.74_195.0501m/z	195.05	0.7413	neg	Galactonic acid	HMDB0000565	Organic acids and derivatives	Hydroxy acids and derivatives	Medium-chain hydroxy acids and derivatives	C00880	47.7	47	M-H	C6H12O7	-4.73901	93413.8	92957.5	101974	93621.2	101260	104644	92458.3	103515	67904.5	278090	137585	154514	140419	110913	140087	181551	299833	130413	115680	198906	111531	58065.1	100324	238577	49886.8	106335	93318.5	88217.3
0.81_204.1226m/z	204.123	0.805983	pos	L-Acetylcarnitine	HMDB0000201	Lipids and lipid-like molecules	Fatty Acyls	Fatty acid esters	C02571	47.7	43.7	M+H	C9H17NO4	-2.10621	230986	255684	234115	226143	237684	242755	233603	231870	166005	212702	266712	168214	217908	191019	256486	255873	406296	151824	228002	142012	233448	222839	321965	130316	241066	183297	208918	185526
8.01_329.2334m/z	329.233	8.01448	neg	9,10,13-TriHOME	HMDB0004710	Lipids and lipid-like molecules	Fatty Acyls	Fatty acids and conjugates	C14835	47.7	44.1	M-H	C18H34O5	0.258002	4553.29	4825.22	4770.59	4570.89	4469.83	4581.08	4642.08	4343.52	3390.93	35186.9	10448.8	7105.24	13363.6	3293.6	10250.9	4816.41	12487.6	3700.1	15994	5205.49	7926.29	12294.8	4374.28	6109.22	11860.7	2794.62	8363.66	9614.59
0.74_147.0530n	148.06	0.736467	pos	D-Glutamic acid	HMDB0003339	Organic acids and derivatives	Carboxylic acids and derivatives	Amino acids, peptides, and analogues	C00217	47.6	42.2	M+H-H2O, M+Na, M+H	C5H9NO4	-0.921899	218553	189680	187297	188447	189569	191401	206176	201378	159419	299974	213722	273013	220539	160979	135778	205142	242458	199744	176014	191900	181551	201477	229360	201765	201949	210465	420191	191659
0.82_247.0918m/z	247.092	0.819883	pos	5,6-Dihydrouridine	HMDB0000497	Organic oxygen compounds	Organooxygen compounds	Carbohydrates and carbohydrate conjugates		47.6	47.3	M+H	C9H14N2O6	-2.59639	231813	208440	214773	221357	210936	218270	240704	238631	163719	190412	195570	213189	207320	180525	209124	177552	209663	194075	206882	200619	252778	162493	176930	146427	210147	178360	208949	211020
1.17_123.0440m/z	123.044	1.17072	pos	2-Hydroxybenzaldehyde	HMDB0034170	Organic oxygen compounds	Organooxygen compounds	Carbonyl compounds	C06202	47.6	40.3	M+H	C7H6O2	-0.429334	101102	92604.2	98722.1	94871.7	96008.4	99513.2	104292	102552	101028	100306	104674	93003.7	111032	99773	91109	96396.5	82075.5	94309.2	89840.9	96671.3	108092	85294.8	95315.7	109822	76867.4	113811	94886.6	124037
1.17_136.0524n	119.049	1.17072	pos	Phenylacetic acid	HMDB0000209	Benzenoids	Benzene and substituted derivatives	Unclassified	C07086	47.6	41.5	M+H-H2O, M+H	C8H8O2	-0.134336	59601.2	55015.2	57291.3	56050.1	56644.3	55997	57116.5	58895.4	59846.1	59253.5	61069.7	55065.9	64249.4	57993.4	52628.4	54441.1	48968	56030.8	53742.9	55552.9	62260.8	49279	56653.2	62949.8	47645.9	65345.1	54878.2	73757.8
0.06_152.1198n	153.127	0.0593	pos	Dihydrocarvone	HMDB0036079	Lipids and lipid-like molecules	Prenol lipids	Monoterpenoids	C18018	47.5	42.1	M+H, M+NH4, M+H-H2O	C10H16O	-2.16764	806349	681990	612274	705935	718913	767262	816263	806951	680102	715055	658333	731752	784131	756294	800186	847078	907320	968823	692341	657543	728379	740739	763020	807171	816257	880086	868017	864058
0.83_164.0470n	182.081	0.8338	pos	4-Hydroxycinnamic acid	HMDB0002035	Phenylpropanoids and polyketides	Cinnamic acids and derivatives	Hydroxycinnamic acids and derivatives	C00811	47.5	50.8	M+H, M+NH4	C9H8O3	-2.09514	490836	482065	448543	484228	484065	505540	454318	446913	436586	350982	412848	317238	385204	438301	304322	392515	329994	325800	453456	373369	436085	331816	326294	410494	254210	415206	417437	501694
5.45_134.0599m/z	134.06	5.44782	pos	Dopamine quinone	HMDB0012219	Organic oxygen compounds	Organooxygen compounds	Carbonyl compounds	C17755	47.5	42.7	M+H-H2O	C8H9NO2	-0.647245	45288.8	42382	43226.2	45207.7	44479.5	45820.7	45290.1	45979.2	50784.8	98136	88681.8	28154.3	118008	17071.5	60895.1	17620.4	14113.5	9670.79	23978.2	113403	35339.9	9693.93	16797.3	141856	8441.47	37513	26513.5	21429.6
0.03_128.1199n	151.111	0.0315333	pos	(R)-1-Octen-3-ol	HMDB0031299	Lipids and lipid-like molecules	Fatty Acyls	Fatty alcohols	C14272	47.4	39.4	M+H, M+Na, M+H-H2O	C8H16O	-1.60785	502977	429031	437052	522032	505426	484847	502274	496168	431174	447091	419654	523892	561555	550587	542451	543460	554551	598451	444878	360964	467141	528983	547564	588290	566790	568646	543324	542856
0.88_194.9266m/z	194.927	0.882433	neg	Sulfate	HMDB0001448	Homogeneous non-metal compounds	Non-metal oxoanionic compounds	Non-metal sulfates	C00059	47.4	48.3	2M-H	H2O4S	-4.63881	22798.5	26920.4	28422.3	30654.8	28713.7	24291.1	28211.1	29016.2	48007.8	63293.6	59954.3	49915.1	38212	65749.5	32172.4	50726.9	56430.2	61766.4	58644.6	39632.2	62450.2	52302.5	62392.6	65228	71124.6	60283.9	27350.8	45214.3
10.82_285.2072m/z	285.207	10.8152	neg	Hexadecanedioic acid	HMDB0000672	Lipids and lipid-like molecules	Fatty Acyls	Fatty acids and conjugates	C19615	47.4	41.3	M-H	C16H30O4	0.218866	11300.3	11467.9	10736.1	10954.5	11078.7	10722	11143.5	11875.6	10008	6842.11	9170.28	6931.41	9602.08	8982.94	12498.5	6638.65	3467.15	5299.8	11352.7	5864.28	9366.41	14006.8	11312.2	4874.83	8633.18	8082.88	6489.44	16520.2
4.67_228.0873m/z	228.087	4.67257	neg	Normetanephrine	HMDB0000819	Benzenoids	Phenols	Methoxyphenols	C05589	47.4	43.8	M+FA-H	C9H13NO3	-2.57983	2530.69	2626.43	2770.09	2594.13	2655.04	2598.12	2715.03	2635.32	1386.58	2918.32	787.308	1473.01	1949.4	498.421	956.435	1808.6	14374.1	874.092	1081.12	2531.85	1363.13	1051.4	1222.14	4464.09	179.44	775.421	1442.42	2387.8
9.55_372.2655n	373.273	9.54615	pos	Cervonoyl ethanolamide	HMDB0013627	Lipids and lipid-like molecules	Fatty Acyls	Fatty acid esters	C13828	47.4	48.3	M+H-H2O, M+H	C24H36O3	-2.41172	11010.1	11611.2	10663.8	11317.4	11015.3	11771.4	10765.8	11537.1	3290.62	3570.28	2928.67	794.283	9097.3	5352.09	11288.4	3383.37	98.7445	4013.34	3070.53	10569.8	5824.45	10743.9	15727	1053.14	3351.21	1229.78	2998.3	8273.52
0.86_130.0497m/z	130.05	0.8616	pos	O-Acetylserine	HMDB0003011	Organic acids and derivatives	Carboxylic acids and derivatives	Amino acids, peptides, and analogues	C00979	47.3	41.6	M+H-H2O	C5H9NO4	-1.11696	61115.5	62743.2	60859.6	61370.9	62239.7	70228.7	60467.5	63366	53098.6	73693.9	71415.6	80789.5	49553.9	57607.2	47921.9	57358.5	68819.4	43040.7	43667.5	60474	57876.6	73452	58314.8	68065.9	43618.1	60425.2	87086.6	63674
6.20_176.0703m/z	176.07	6.19695	pos	Indoleacetic acid	HMDB0000197	Organoheterocyclic compounds	Indoles and derivatives	Indolyl carboxylic acids and derivatives	C00954	47.3	42.1	M+H	C10H9NO2	-1.94723	5997.23	5810.31	5927.32	6057.58	5725.57	6308.68	6313.26	6138.83	6263.01	6941.3	4236.02	3596.27	6795.4	5715.72	7181.19	4118.76	1646.41	2203.68	2781.43	4188.62	4635.2	6272.42	2431.14	3693.34	3405.53	4225.52	7703.49	11073.8
7.00_363.2157m/z	363.216	7.00323	pos	17a,21-Dihydroxy-5b-pregnane-3,11,20-trione	HMDB0006758	Lipids and lipid-like molecules	Steroids and steroid derivatives	Hydroxysteroids	C05469	47.2	43.4	M+H	C21H30O5	-2.36824	25277.4	24847.9	25538.3	25255.5	29361.6	25847.8	27752	28018	17163.6	38595.7	20723.1	16917.3	16981.1	16687.8	19479.3	55918.2	36159.9	17429.1	19754.5	15323.4	17733.3	21129.7	23039.7	25071.1	35357.7	22259.6	23911.3	23926.3
0.72_162.1121m/z	162.112	0.7226	pos	L-Carnitine	HMDB0000062	Organic nitrogen compounds	Organonitrogen compounds	Quaternary ammonium salts	C00318	47.1	46.2	M+H	C7H15NO3	-2.21311	972232	910199	888716	1.01949e+06	1.01214e+06	961137	1.03033e+06	957209	704165	904862	1.06469e+06	1.06227e+06	888599	700343	1.01207e+06	916336	1.5651e+06	1.78189e+06	614144	954919	1.05079e+06	790680	1.07665e+06	835519	812741	694110	914771	957633
0.74_131.0695n	114.066	0.736467	pos	Beta-Guanidinopropionic acid	HMDB0013222	Organic nitrogen compounds	Organonitrogen compounds	Guanidines	C03065	47.1	41.2	M+H-H2O, M+Na, M+K	C4H9N3O2	0.543068	592051	554058	572016	572576	590709	607632	587158	587437	494638	515928	481010	472249	537826	437343	614287	472691	394452	407376	474778	596778	466054	422272	479092	488936	352705	515572	550742	422895
1.27_228.0740n	273.073	1.26695	neg	Deoxyuridine	HMDB0000012	Nucleosides, nucleotides, and analogues	Pyrimidine nucleosides	Pyrimidine 2'-deoxyribonucleosides	C00526	46.9	40	M-H, M+FA-H	C9H12N2O5	-2.55856	17544	16759	16605.5	15939.9	16770.3	16966.4	17341.2	17470	12198.2	12017.2	12910.2	10600.9	10362.7	10242.5	13072.1	10409.3	21649.4	14814.6	12357.6	11521.4	13838.1	23340.6	14076.7	9962.67	10388.9	19524.1	11549	14067.4
1.53_283.0684m/z	283.068	1.53433	neg	Xanthosine	HMDB0000299	Nucleosides, nucleotides, and analogues	Purine nucleosides	Unclassified	C01762	46.9	40.1	M-H	C10H12N4O6	0.117615	4164.85	3808.19	3818.98	3488.37	3697.28	3938.72	3910.09	3908.25	3405.41	2285.35	3102.63	2213.62	2825.24	2988.41	5021.43	2611.61	2741.84	3930.99	3079.1	3166.11	2490.91	1985.08	1970.24	2355.84	2863.97	3479.06	3035.46	3176.14
1.67_246.9915m/z	246.991	1.66752	neg	Vanillic acid 4-sulfate	HMDB0041788	Benzenoids	Benzene and substituted derivatives	Benzoic acids and derivatives		46.9	44.6	M-H	C8H8O7S	-1.26633	4337.31	3958.79	3905.38	3925.32	4163.01	4101.5	4359.21	4516.81	2034.32	480.043	2813.16	1870.53	4928.26	1235.43	4089.3	1323.48	6133.73	2191.87	2153.13	3988.82	5445.45	1225.55	2202.86	1350.1	2427.71	3013.22	2513.78	2449.98
15.60_321.3144m/z	321.314	15.5952	pos	Erucic acid	HMDB0002068	Lipids and lipid-like molecules	Fatty Acyls	Fatty acids and conjugates	C08316	46.9	50.8	M+H-H2O	C22H42O2	-2.25424	2794	920.803	2070.91	3469.78	2389.99	2022.78	2511.74	2977.97	2494.16	2360.6	3465.81	1729.76	2359.43	3044.45	2153.37	2949.62	3287.87	1777.67	3072.56	2691.95	1728.64	2853.86	4236.28	3397.44	2895.66	1745.25	2792.05	1653.43
6.05_218.2110m/z	218.211	6.04645	pos	Dodecanoic acid	HMDB0000638	Lipids and lipid-like molecules	Fatty Acyls	Fatty acids and conjugates	C02679	46.9	39.8	M+NH4	C12H24O2	-2.19737	35968	35500.7	36229.2	38036	37208.3	36561.3	36832	37794.3	5183.17	7006.34	6442.46	5244.91	4406.8	5334.02	5190.94	5188.21	5296.13	5213.79	4623.12	6381.66	5233.11	4953.56	4398.39	4348.11	4364.18	4634	3954.66	5459.97
1.17_188.0555m/z	188.056	1.16898	neg	N-Acetylglutamic acid	HMDB0001138	Organic acids and derivatives	Carboxylic acids and derivatives	Amino acids, peptides, and analogues	C00624	46.8	43	M-H	C7H11NO5	-4.82794	5080.06	4507.8	4561.12	4552.05	5261.34	5283.72	4478.6	4526.55	4434.47	6949.36	6398.97	2663.42	6206.84	2748.45	5094.19	4226.93	4819.46	2067.64	2760.23	5450.62	3089.35	3415.92	3370	3513.41	1339.71	3116.25	6180.65	2765.08
11.18_358.3671m/z	358.367	11.1843	pos	Behenic acid	HMDB0000944	Lipids and lipid-like molecules	Fatty Acyls	Fatty acids and conjugates	C08281	46.8	42.2	M+NH4	C22H44O2	-2.57837	26841.6	21534.5	24449.4	23727.8	25776.6	24910.3	25023	27042.4	8274.46	34764.8	22136.5	6521.32	9425.62	25015	29538.3	50413.5	10930.9	22184.3	8540.22	35819.9	29401.4	7418.58	9351	13429.5	8041.85	14921.7	8146.4	18880.2
4.84_220.0608m/z	220.061	4.84478	neg	5-Hydroxyindoleacetaldehyde	HMDB0004073	Organoheterocyclic compounds	Indoles and derivatives	Hydroxyindoles	C05634	46.8	40.8	M+FA-H	C10H9NO2	-3.91657	4416.52	4404.77	4423.1	4676.99	4065.52	4681.84	4572.66	4671.28	1389.72	3354.37	10245.4	3104.37	3034.53	2850.18	2967.31	9085.33	2161.26	60.0011	747.341	2793	825.392	432.669	2453.94	2750.1	28.2506	1739.68	2094.23	1095.63
0.81_132.0654m/z	132.065	0.805983	pos	4-Hydroxyproline	HMDB0000725	Organic acids and derivatives	Carboxylic acids and derivatives	Amino acids, peptides, and analogues	C01157	46.7	38.2	M+H	C5H9NO3	-1.24263	242028	204215	218443	219169	219840	221371	240294	242365	161466	181673	205518	208682	200199	199115	235004	184710	217139	185355	204264	190174	242763	179997	188134	164084	223757	198960	217727	211125
5.54_369.1191m/z	369.119	5.53985	neg	4-Hydroxy-5-(phenyl)-valeric acid-O-glucuronide	HMDB0059980	Organic oxygen compounds	Organooxygen compounds	Carbohydrates and carbohydrate conjugates		46.7	38.4	M-H	C17H22O9	-0.0447631	5159.77	4880.97	5532.51	5155.59	4878.59	4891.53	5100.52	5200.5	3102.87	3762.72	3916.98	2727.34	2605.26	4465.19	5297.57	5600.99	2366.81	1101.86	4516.37	4177.35	7278.34	2867.19	5258.49	2742.88	2545.08	6990.64	4941.75	2980.66
5.80_202.0502m/z	202.05	5.79773	neg	Indolepyruvate	HMDB0060484	Organoheterocyclic compounds	Indoles and derivatives	Indolyl carboxylic acids and derivatives	C00331	46.7	40.3	M-H	C11H9NO3	-3.61489	4698.41	4908.78	5162.53	4890.33	4729.64	4608.63	4973.8	4909.43	6570.7	12080.8	12806.8	3879.1	16474	1502.92	5297.11	2086.3	665.631	158.438	1857.98	7900.35	2939.77	356.474	1599.57	21573	161.611	3277.69	3690.69	1808.75
4.64_147.0438m/z	147.044	4.64228	pos	Enol-phenylpyruvate	HMDB0012225	Benzenoids	Benzene and substituted derivatives	Phenylpyruvic acid derivatives	C02763	46.6	42.4	M+H-H2O	C9H8O3	-1.40476	1614.57	1935.17	1668.05	1844.71	1892.82	1902.39	1572.53	1759.97	1170.59	1073.09	2562.63	1644.68	947.32	1985.56	1102.79	1331.73	1004.49	905.802	937.452	1417.96	793.58	865.602	2126.66	1980.73	893.896	1240.59	1042.91	994.216
1.27_267.0734m/z	267.073	1.26695	neg	Inosine	HMDB0000195	Nucleosides, nucleotides, and analogues	Purine nucleosides	Unclassified	C00294	46.5	35.9	M-H	C10H12N4O5	-0.297162	19016.1	17099.8	17324.6	17143	18690.8	18144.2	17075.3	18599.9	16709.9	12523.8	23962.3	12459.5	20863.5	21602.9	7238.32	10927.1	8922.44	14689.7	14994.4	9483.41	12549	15433.4	14450.7	17201.7	9311.32	19229.8	14542.8	22238.9
10.76_424.3412m/z	424.341	10.7614	pos	trans-2-Tetradecenoylcarnitine	HMDB0013329	Organic acids and derivatives	Hydroxy acids and derivatives	Beta hydroxy acids and derivatives		46.5	40.7	M+H-H2O	C25H47NO5	-2.07497	39392.4	41571.6	46083.1	43993	48757.4	43119.6	41328.6	40912	41057.5	45457	25338	22894.1	71575.3	41961.6	40544.2	52098.8	51283.4	18989.7	20611.6	39935.6	22737.8	29851.1	137984	36686.3	44913.3	25747.1	32624.4	32958.5
4.23_238.0716m/z	238.072	4.2256	neg	2-Methylhippuric acid	HMDB0011723	Benzenoids	Benzene and substituted derivatives	Benzoic acids and derivatives	C01586	46.5	38.2	M+FA-H	C10H11NO3	-2.51113	2276.65	2284.22	2258.5	2301.26	2049.26	2158.84	2421.57	2130.85	917.318	880.423	980.964	682.651	629.304	673.647	1774.05	1083.48	552.324	454.006	848.533	835.388	850.572	912.485	799.452	579.439	603.354	889.238	935.082	916.927
6.95_351.1272m/z	351.127	6.94818	neg	Estradiol-17beta 3-sulfate	HMDB0004448	Lipids and lipid-like molecules	Steroids and steroid derivatives	Sulfated steroids	C08357	46.5	40.3	M-H	C18H24O5S	0.13179	6819.51	7422.1	7353.81	6891.52	6622.86	6842.79	7246.44	7277.29	3347.03	6095.96	3287.91	3314.74	14131.7	1895.55	10106.7	2162.55	16804.5	2.965e-09	891.547	9901.71	2740.41	1166.55	3165.14	10456.3	635.724	2003.49	12959.6	1084.63
14.28_284.2942m/z	284.294	14.2783	pos	Sphinganine	HMDB0000269	Organic nitrogen compounds	Organonitrogen compounds	Amines	C00836	46.3	37.4	M+H-H2O	C18H39NO2	-2.04627	124246	130145	154447	138214	163864	149002	141020	147439	127664	161229	140184	110347	128747	105926	137718	142736	108872	141024	99195.6	136373	148144	104528	116106	118829	121222	98416.4	108308	129920
1.46_217.1309n	218.138	1.46032	pos	Propionylcarnitine	HMDB0000824	Lipids and lipid-like molecules	Fatty Acyls	Fatty acid esters	C03017	46.2	36.2	M+H, M+Na	C10H19NO4	-2.11894	53748.9	54375.3	52612.5	52073	53114	52402.4	51723.8	53507.6	44776.5	64737.1	78431.3	53543.2	46493	41060.6	54643.4	60283.4	70230.1	37592.4	39603.5	35343.5	51161.4	40214.3	61627.7	37343.4	38316.4	41179.9	52995.1	45183
5.35_209.0448m/z	209.045	5.35258	neg	3-(3,4-Dihydroxy-5-methoxy)-2-propenoic acid	HMDB0035484	Phenylpropanoids and polyketides	Cinnamic acids and derivatives	Hydroxycinnamic acids and derivatives	C05619	46.2	36.5	M-H	C10H10O5	-3.41387	262582	249184	260064	258386	254726	260843	256076	262952	251971	263913	269633	270852	275178	260334	262831	270808	281221	275865	257997	266897	269835	267907	277691	276821	278017	267250	279535	265372
11.44_480.3076m/z	480.308	11.4401	pos	2,3-Diaminosalicylic acid	HMDB0013159	Benzenoids	Benzene and substituted derivatives	Benzoic acids and derivatives		46.1	40.7	M+K	C25H47NO5	-2.14939	40470.3	42999.7	39076.1	40593.9	40228.1	42090.6	39579.6	40259.4	41502.4	45609.7	48377.2	31750.9	77545.8	39195.8	37718.1	30075.9	40101.8	11974	33636.5	54744.4	36978.4	65114.4	42706.1	55507.6	26121.3	36441.3	26132.4	52187.4
1.37_132.1017m/z	132.102	1.37218	pos	L-Norleucine	HMDB0001645	Organic acids and derivatives	Carboxylic acids and derivatives	Amino acids, peptides, and analogues	C01933	46	37.7	M+H	C6H13NO2	-1.18426	6.02632e+06	5.75368e+06	5.77184e+06	5.98404e+06	5.78671e+06	6.02535e+06	5.9116e+06	6.06387e+06	5.39704e+06	5.29111e+06	5.12936e+06	5.61128e+06	5.59967e+06	5.16938e+06	4.0008e+06	6.27187e+06	5.32108e+06	6.29966e+06	5.27606e+06	5.5038e+06	5.09803e+06	4.47624e+06	5.21109e+06	5.91449e+06	4.05154e+06	5.36916e+06	5.36209e+06	5.56801e+06
9.13_409.2940m/z	409.294	9.12983	pos	3a,6b,7b-Trihydroxy-5b-cholanoic acid	HMDB0000415	Lipids and lipid-like molecules	Steroids and steroid derivatives	Bile acids, alcohols and derivatives	C17726	46	37.3	M+H	C24H40O5	-2.07328	56775.7	52702.1	54020.7	55343.2	56478.8	54917.4	55384.8	57502	30781.2	23798.4	34973.3	4211.58	273361	30211.1	34524.3	70220.5	10017.5	20703.4	5926.54	103426	60929.5	213698	169697	6329.58	34841.8	1822.78	9066.3	36504.2
4.71_134.0599m/z	134.06	4.70878	pos	2-Amino-3-methylbenzoate	HMDB0060680	Benzenoids	Benzene and substituted derivatives	Benzoic acids and derivatives	C16571	45.9	37.9	M+H-H2O	C8H9NO2	-0.740942	8277.28	7848.47	8285.13	8391.81	7952.29	8177.33	8210.83	8539.23	9870.22	7713.38	12364.7	5700.21	9774.12	6285.52	15273.3	8709.13	7280.5	2778.18	6015.38	8174.33	8006.17	4606.62	7249.14	11752.6	5224.01	6016.51	9082.07	5937.81
1.12_123.0552m/z	123.055	1.11528	pos	Niacinamide	HMDB0001406	Organoheterocyclic compounds	Pyridines and derivatives	Pyridinecarboxylic acids and derivatives	C00153	45.8	36.7	M+H	C6H6N2O	-0.723999	122640	108757	115552	119136	119859	121299	123992	117845	127566	117463	124973	91292	97327.2	82972.9	301745	49229.6	56410.1	18597.8	53757.2	116608	124680	21814.4	54405.6	271327	38121.9	53938.6	55915.2	145616
1.17_121.0648m/z	121.065	1.17072	pos	3-Methylbenzaldehyde	HMDB0029637	Benzenoids	Benzene and substituted derivatives	Benzoyl derivatives	C07209	45.8	31	M+H	C8H8O	-0.256233	469718	556837	527484	500942	466666	449489	458496	449451	604119	610837	568255	596785	548280	533207	504620	511066	512537	519728	648908	619606	580449	594215	559818	541507	533193	498415	505485	499669
6.71_201.1125m/z	201.112	6.7076	neg	Sebacic acid	HMDB0000792	Lipids and lipid-like molecules	Fatty Acyls	Fatty acids and conjugates	C08277	45.8	38.2	M-H	C10H18O4	-3.64482	5062.45	5238.64	5451.86	5115.19	4989.45	4868.28	4933.17	4921.71	5351.17	4645.81	5554.16	4725.55	5110.68	5109.69	5192.49	4684.19	4799.28	4990.24	5374.11	4472.82	4866.35	6161.94	5326.49	4435.77	5024.07	4232.47	4504.02	5031.14
0.81_160.0601m/z	160.06	0.805983	pos	Sumiki's acid	HMDB0002432	Organoheterocyclic compounds	Furans	Furoic acid and derivatives	C20448	45.6	32.9	M+NH4	C6H6O4	-2.41102	559730	492595	515466	518289	512968	518017	571261	576842	368827	433435	444997	494865	469038	441371	514886	448659	523772	480497	474468	463307	561287	378696	432858	370894	503210	452174	501526	511226
1.63_202.0713m/z	202.071	1.63445	neg	N-Acetylgalactosamine	HMDB0000212	Organic oxygen compounds	Organooxygen compounds	Carbohydrates and carbohydrate conjugates	C01074	45.6	38.1	M-H2O-H	C8H15NO6	-3.61408	2034.48	1970.17	1837.31	1709.85	1767.9	1840.94	1945.91	1972.89	2254.53	1597.45	2449.21	1031.38	2525.92	865.612	1812.71	1582.04	1176.12	1115.82	1272.62	2055.55	1208.02	398.009	930.424	2222.67	799.963	1089.03	1098.98	1118.52
4.44_235.1072m/z	235.107	4.4426	pos	Serylphenylalanine	HMDB0029046	Organic acids and derivatives	Carboxylic acids and derivatives	Amino acids, peptides, and analogues		45.6	51.2	M+H-H2O	C12H16N2O4	-2.08446	5363.19	5182.74	5332.62	5194.31	5078.03	5299.09	5426.21	5035.64	4058.71	6014.77	5503.24	3211.58	11974.5	1559.58	3643.2	4578.25	10961.8	1131.26	2215.78	10950.9	2748.66	1208.18	4271.21	9338.69	1046.8	2846.7	3660.48	2156.55
5.20_174.1122m/z	174.112	5.19953	pos	N-Acetylleucine	HMDB0011756	Organic acids and derivatives	Carboxylic acids and derivatives	Amino acids, peptides, and analogues	C02710	45.6	33.8	M+H	C8H15NO3	-1.73147	6312.65	5968.98	6121.06	5978.53	6330.45	6888.68	6466.2	6061.52	6314.6	11982.3	7027.76	4582.57	8169.32	2047.27	4820.84	5360.96	8219.93	1676.96	2948.61	9644.46	3452.87	1990.88	3207.55	8603.89	1431.07	3049.28	8347.23	2574.07
4.09_187.0630n	205.097	4.09382	pos	Indoleacrylic acid	HMDB0000734	Organoheterocyclic compounds	Indoles and derivatives	Indoles		45.5	34.4	M+H, M+NH4, M+H-H2O	C11H9NO2	-1.99105	4.89161e+06	4.71213e+06	4.7392e+06	4.85296e+06	4.86099e+06	5.06227e+06	4.83617e+06	4.86195e+06	4.52655e+06	3.38006e+06	3.97243e+06	4.8122e+06	3.58047e+06	5.28055e+06	3.74174e+06	4.5651e+06	2.2944e+06	4.31203e+06	4.59252e+06	4.19206e+06	4.73129e+06	3.61714e+06	4.95889e+06	3.70757e+06	4.37788e+06	4.9198e+06	3.71851e+06	6.92985e+06
5.20_128.1069m/z	128.107	5.19953	pos	3-Methyl-2-cyclohexen-1-one	HMDB0031541	Organic oxygen compounds	Organooxygen compounds	Carbonyl compounds		45.5	32.6	M+NH4	C7H10O	-0.843434	4635.54	4243.49	4180.23	4767.17	4455.06	4425.8	4590.02	4455.88	4161.03	6378.4	4483.35	4106.09	5481.9	3242.94	4052.83	4450.89	5280.47	3424.32	3250.21	5612.7	3527.02	3145.79	3316.01	5296.03	2924.17	3623.49	5685.07	3399.67
3.17_210.0756m/z	210.076	3.16838	pos	Hydroxyphenylacetylglycine	HMDB0000735	Organic acids and derivatives	Carboxylic acids and derivatives	Amino acids, peptides, and analogues	C05596	45.4	33.7	M+H	C10H11NO4	-2.18038	12930.9	14319	14298.6	13604.9	14330.3	13619.5	12426.5	13337	9609.65	9004.15	10964.4	6482.88	20367.4	7468.87	14982.2	17499	4955.78	11345.7	9204.96	22381.4	9533.95	10283.7	6270.44	6506.78	5381.34	7883.44	9425.33	16395.9
7.33_211.0970m/z	211.097	7.32683	neg	Perillic acid	HMDB0004586	Lipids and lipid-like molecules	Prenol lipids	Monoterpenoids	C11924	45.4	32.7	M+FA-H	C10H14O2	-3.7065	5507.85	4789.75	5196.12	5133.39	5319.35	5486.65	5515.56	5195.39	4990.89	5177.67	5475.85	4718.98	5590.02	5553.14	5327.54	5560.34	5770.92	5820.58	4989.05	5115.7	5400.85	5346.35	5691.38	5760.08	5669.26	5527.3	5660.47	5747.63
10.16_318.2188n	319.226	10.1644	pos	Leukotriene A4	HMDB0001337	Lipids and lipid-like molecules	Fatty Acyls	Fatty acids and conjugates	C00909	45.3	35	M+H-H2O, M+H	C20H30O3	-2.07087	16042.4	16397.4	17364.4	17204.4	16393.1	17164.8	15455.7	16058.1	13661.6	10561.4	19155.8	15497.1	15909.2	18239.7	15551.8	15940.6	12314.9	5345.14	23565.7	8956.29	13547.2	12672.9	7473.07	13406.3	23630.7	29733.3	14255.3	9596.01
4.40_396.0936m/z	396.094	4.39758	neg	Indole-3-acetic-acid-O-glucuronide	HMDB0060001	Organic oxygen compounds	Organooxygen compounds	Carbohydrates and carbohydrate conjugates		45.3	30.3	M+FA-H	C16H17NO8	-0.163154	2988.28	3214.39	3291.14	3170.7	2937.33	3079.41	3389.64	3126.46	1284.7	3610.31	2209.85	1359.61	2049.78	1108.1	2048.39	1353.93	4572.71	61.4485	1129.72	4838.27	1062.9	693.611	4649.66	2865.58	194.213	2301.48	6727.3	744.247
8.74_449.3144n	448.307	8.73655	neg	Chenodeoxycholic acid glycine conjugate	HMDB0000637	Lipids and lipid-like molecules	Steroids and steroid derivatives	Bile acids, alcohols and derivatives	C05466	45.2	31.5	M-H, M+FA-H	C26H43NO5	0.519807	23396.2	25458.8	24617.3	24027.7	22911.9	22930	24174.6	24375.3	8819.91	8814.28	14031.4	12345.7	52297.6	12909.8	7905.05	7674.47	5928.43	1906.38	4016.86	13715	22009.3	44493.7	8378.71	14572.2	196888	17033.4	8252.29	30300
15.88_140.0815m/z	140.082	15.8833	pos	Histidinal	HMDB0012234	Organic nitrogen compounds	Organonitrogen compounds	Amines	C01929	45.1	35.9	M+H	C6H9N3O	-2.36937	391599	274866	239783	235481	283726	269175	305251	284272	311346	259890	284057	266419	243419	250293	232958	273193	352068	371843	307623	214645	218278	270614	247936	255499	279778	346268	301610	278961
4.66_212.0017m/z	212.002	4.65532	neg	Indoxyl sulfate	HMDB0000682	Organic acids and derivatives	Organic sulfuric acids and derivatives	Arylsulfates		45.1	35.1	M-H	C8H7NO4S	-3.05696	121376	116417	125102	120670	116909	117261	122414	120558	52148.4	26009.4	45672.3	23310.6	39009	80368.6	187942	111004	21044.2	37096	137093	35489.1	89528.3	135978	58866.7	21682.3	129790	51738.3	73863.6	74466.5
8.34_229.1440m/z	229.144	8.34113	neg	Undecylenic acid	HMDB0033724	Lipids and lipid-like molecules	Fatty Acyls	Fatty acids and conjugates	C13910	45.1	31.5	M+FA-H	C11H20O2	-2.7721	5948.62	6099.28	7011.44	6390.6	6337.84	6016.22	6509.11	5919.28	5078.86	4446.53	7061.84	5141.13	5113.33	5398.65	4942.63	7105.4	3293.7	2529.56	7350.33	3974.62	5375.99	7200.36	3759.55	5502.63	9004.16	3002.44	4618.37	5506.06
5.25_279.1695m/z	279.169	5.24892	pos	Phenylalanyl-Isoleucine	HMDB0028998	Organic acids and derivatives	Carboxylic acids and derivatives	Amino acids, peptides, and analogues		45	32.1	M+H	C15H22N2O3	-3.11193	2743.38	2945.3	2816.63	3062.2	3144.5	2902.3	2717.43	2883.18	951.796	574.546	621.147	953.23	788.924	623.34	482.262	1553.61	530.719	190.479	6655.17	6378.41	901.522	21.9213	311.384	1105.2	515.045	695.944	136.355	584.599
6.74_239.0922m/z	239.092	6.74198	neg	3-(3,4,5-Trimethoxyphenyl)propanoic acid	HMDB0030254	Phenylpropanoids and polyketides	Phenylpropanoic acids	Unclassified		45	30.2	M-H	C12H16O5	-1.16259	5126.8	5100.29	5345.51	5224.65	4953.1	4983.29	5372.52	5350.16	2513.92	2953.09	4313.01	1376.21	2791.09	2202.37	5956.25	2349.18	2319.89	2662.76	6346.7	1848.74	3389.06	9480.85	4751.34	1894.92	2801.33	4258.11	3594.28	3205.64
1.17_136.0755m/z	136.075	1.17072	pos	p-Octopamine	HMDB0004825	Benzenoids	Phenols	1-hydroxy-2-unsubstituted benzenoids	C04227	44.9	35.2	M+H-H2O	C8H11NO2	-1.44302	251437	235238	244111	235309	240523	244624	258475	256919	248719	248600	257148	223488	274300	241204	218715	232026	192542	230459	212783	238285	271678	197559	236561	272508	177927	274775	228094	314762
1.38_276.0175m/z	276.018	1.38322	neg	Paracetamol sulfate	HMDB0059911	Organic acids and derivatives	Organic sulfuric acids and derivatives	Arylsulfates		44.8	31.4	M+FA-H	C8H9NO5S	-3.57629	47556.4	48136.1	46372.7	50354.4	46457.9	47292.6	49194.9	53158.4	46280.3	44318.6	44064.5	43497.4	36947.7	42536	39608.6	44631.6	43507.3	61366.6	45728.6	49410.5	46399.9	38847.4	47052.8	52598	36427.6	50224.6	46111	49612.3
4.09_159.0913m/z	159.091	4.09382	pos	Serotonin	HMDB0000259	Organoheterocyclic compounds	Indoles and derivatives	Tryptamines and derivatives	C00780	44.8	32.4	M+H-H2O	C10H12N2O	-1.91093	44209.6	40450.9	42483.8	43546.1	46098.9	45075.3	44333.3	42711.1	41283.4	31011.1	35862.4	44526.1	31903.9	49401	33753.7	42020.2	21327.8	38299.6	40549.3	38563.1	42342.7	34470.7	43743.8	35231.8	37404.1	42204.7	35143.5	60615.7
4.69_203.0011m/z	203.001	4.6898	neg	O-methoxycatechol-O-sulphate	HMDB0060013	Organic acids and derivatives	Organic sulfuric acids and derivatives	Arylsulfates		44.8	37.5	M-H	C7H8O5S	-4.20456	1320.88	1381.96	1467.51	1400.11	1402.43	1346.35	1408.23	1571.41	278.454	458.751	559.808	242.444	246.455	579.756	1378.14	491.317	10778.4	302.124	1522.98	345.419	666.798	941.585	3429.83	283.998	507.073	975.765	993.803	554.395
9.39_255.1601m/z	255.16	9.38913	neg	Cyclohexanecarboxylic acid	HMDB0031342	Organic acids and derivatives	Carboxylic acids and derivatives	Carboxylic acids	C09822	44.8	30.1	2M-H	C7H12O2	-0.473478	10621.8	10559.4	10574.8	10199.5	10345	10093	10101.1	10420.9	8171.07	5052.86	12223.5	4733.93	15637.5	7789.02	13768.1	4347.58	2701.16	1717.59	9354.51	9435.84	7504.56	18059.2	14706.8	3435.88	5507.75	5297.63	4543.8	8017.93
12.62_303.2311m/z	303.231	12.6213	pos	16(R)-HETE	HMDB0004680	Lipids and lipid-like molecules	Fatty Acyls	Eicosanoids	C14778	44.7	33.1	M+H-H2O	C20H32O3	-2.23812	7262.9	10708.2	8409.97	9463.5	8667.94	11712.2	6131.28	6933.29	6562.85	5561.42	5568.29	7554.37	8767.7	9067.55	14924.6	11516.9	4661.26	2516.44	7409.52	8083.67	5814.49	9616.97	8350	9121.04	5940	5086.16	8201	8202.26
5.39_201.0219m/z	201.022	5.38607	neg	4-ethylphenylsulfate	HMDB0062551	Organic acids and derivatives	Organic sulfuric acids and derivatives	Arylsulfates		44.7	34	M-H	C8H10O4S	-3.84145	30625.6	32227.6	30470.2	30204.9	29810.3	30035	30878.2	31010	39885.5	174489	32816.5	10031.7	55321.5	8390.31	26127.2	8344.79	21097.5	109.258	8814.61	76130.5	10122.3	1240.34	4386.6	67763.4	1170.53	22499.9	21842.3	15759.3
8.15_229.1441m/z	229.144	8.15248	neg	Dodecanedioic acid	HMDB0000623	Lipids and lipid-like molecules	Fatty Acyls	Fatty acids and conjugates	C02678	44.7	30	M-H	C12H22O4	-1.83571	4025.94	4188.89	4081.71	4068.29	3842.95	4115.14	4086.62	4130.48	2912.89	2351.05	4562.76	2583.06	2703.75	3452.32	4112.07	3893.67	2484.84	2056.05	4560.44	2403.83	3417.99	4854.41	2946.74	3512.84	4626.81	2902.53	2297.83	3121.5
0.65_156.0765m/z	156.077	0.6528	pos	L-Histidine	HMDB0000177	Organic acids and derivatives	Carboxylic acids and derivatives	Amino acids, peptides, and analogues	C00135	44.6	29.6	M+H	C6H9N3O2	-1.60783	80870.4	76230.4	76233	81644.2	76603.3	83717	85058.2	86683.2	74893.2	75373	73029.3	91760.9	90561.8	82839.6	74491.3	65083.8	61822.5	63663.6	78657.2	89041.8	94215.2	61560.2	79432.5	101841	85268.9	89947.8	72260.3	96587.7
5.03_230.0124m/z	230.012	5.03138	neg	Benzeneacetamide-4-O-sulphate	HMDB0059994	Organic acids and derivatives	Organic sulfuric acids and derivatives	Arylsulfates		44.6	30.8	M-H	C8H9NO5S	-2.00571	2987.55	2868.02	3213.39	3184.23	3120.16	3130.74	3203.69	3115.76	579.985	456.977	326.137	1384.58	2.965e-09	3770.55	2098.25	350.018	10.8174	1663.61	1603.45	2.965e-09	2489.06	11998.8	282.689	254.665	2467.99	2109.72	285.223	4195.81
5.10_147.0438m/z	147.044	5.10165	pos	2-Hydroxycinnamic acid	HMDB0002641	Phenylpropanoids and polyketides	Cinnamic acids and derivatives	Hydroxycinnamic acids and derivatives	C01772	44.6	32.8	M+H-H2O	C9H8O3	-1.64434	3676.51	3644.46	3583.89	3677.36	3813.31	3745.15	3443.99	3664.33	2916.22	3837.44	4333.6	2808.09	3027.64	2419.98	3138.68	3229.1	3418.32	1383.58	3424.16	3648.5	2926.95	2308.37	5755.85	3565.35	1449.91	3429.16	4425.14	2493.98
5.27_263.1135m/z	263.114	5.27123	neg	2-Hydroxydecanedioic acid	HMDB0000424	Organic acids and derivatives	Hydroxy acids and derivatives	Medium-chain hydroxy acids and derivatives		44.6	26.4	M+FA-H	C10H18O5	-0.462826	7951.66	8467.9	9083.07	8328.53	8355.55	8794.61	8615.85	8714.33	7303.25	8265.9	6450.89	6427.68	9707	3845.64	3790.43	8402.09	26099.7	1038.64	5564.57	5261.04	5226.09	2839.93	2990.44	10051.5	2068.55	8458.15	3322.6	6443.78
0.75_249.1551m/z	249.155	0.750367	pos	Asparaginyl-Valine	HMDB0028744	Organic acids and derivatives	Carboxylic acids and derivatives	Amino acids, peptides, and analogues		44.5	28.7	M+NH4	C9H17N3O4	-2.58659	255231	255628	263058	278774	294384	264963	294603	259555	240054	206296	292232	358059	200593	296682	283728	409007	493880	248944	139455	220948	165263	337247	512644	348762	422825	359718	242085	236351
0.69_189.1594m/z	189.159	0.694717	pos	N6,N6,N6-Trimethyl-L-lysine	HMDB0001325	Organic acids and derivatives	Carboxylic acids and derivatives	Amino acids, peptides, and analogues	C03793	44.3	28	M+H	C9H20N2O2	-1.63674	40387.9	34957.3	36031.3	39421.3	37855.3	38584.3	37290.1	39211	43787.5	38847.8	54458.9	39069.1	33736.7	35578	39251.8	35444.1	30754.2	38775.1	41639.8	38794	31659.6	42746.7	42210.5	39988.1	31250.9	38215.3	40646.5	31112.6
6.71_481.2446m/z	481.245	6.7076	neg	11-beta-Hydroxyandrosterone-3-glucuronide	HMDB0010351	Organoheterocyclic compounds	Indoles and derivatives	Hydroxyindoles	C05643	44.3	27.8	M-H	C25H38O9	0.515414	13260.4	14324.4	14629.4	13396.4	12823	12570.6	13359.4	13245.1	12104.5	17629.1	11902.3	6212.54	12145.7	5418.94	14944.3	7044.09	17260.3	678.267	3322.56	12511.8	4541.31	2654.73	10754.9	20068.2	2121.15	5220.07	15530.9	6422.36
7.98_214.1797m/z	214.18	7.97942	pos	alpha-Terpineol acetate	HMDB0032051	Lipids and lipid-like molecules	Prenol lipids	Monoterpenoids	C12300	44.3	28.5	M+NH4	C12H20O2	-2.4637	26457.6	23228.3	24642.9	25669.5	24970.3	25125	27098.3	26361.8	22841.7	25329.1	28563.7	28492.5	25829.2	25046	25783.5	25651	28089	28894.7	29637.5	26572.5	26874.6	26865.2	27929.4	24895.7	27047	25336.9	29344.7	27829.5
5.37_253.0173m/z	253.017	5.36932	neg	5-(Hydroxyphenyl)-gamma-valerolactone-O-sulphate	HMDB0059993	Organic acids and derivatives	Organic sulfuric acids and derivatives	Arylsulfates		44.2	29.4	M-H2O-H	C11H12O6S	-1.0043	256.053	318.909	288.11	185.144	200.708	247.287	192.765	273.69	3615.57	7999.93	618.557	1582.28	171.554	936.982	2906.65	354.675	25.1171	28.4988	29.9325	274.288	185.469	587.633	33.6668	530.053	2711.03	4782.61	31.3966	4020.12
9.16_318.2995m/z	318.3	9.16047	pos	2-Hydroxystearic acid	HMDB0062549	Lipids and lipid-like molecules	Fatty Acyls	Fatty acids and conjugates	C03045	44.1	27.1	M+NH4	C18H36O3	-2.48408	50398.8	48963.2	50995.6	51932	53506.3	51147.8	50041.5	50717.8	44048.9	45233.3	39675.6	47585.7	45820.7	41352.4	38802.6	41197.4	41592.8	49526.9	38382.2	44775.5	42880.7	41119	38743	38426.1	36656.1	42008.3	39980.6	62948.9
10.40_283.1915m/z	283.191	10.4016	neg	4-ene-Valproic acid	HMDB0013897	Lipids and lipid-like molecules	Fatty Acyls	Fatty acids and conjugates	C16648	44	26.1	2M-H	C8H14O2	0.0424155	15991.7	14660.8	16598.1	15012.7	14410.6	14556.5	14751.8	15435	12360.3	6750.75	11830.2	7349.09	21555.9	9925.53	19662.3	9207.52	10623.2	4938.4	14017.5	16459.5	10082	19388.5	16906.9	6550.5	11211.6	10103.2	8388.4	12815.7
4.21_360.0856m/z	360.086	4.20848	neg	S-Lactoylglutathione	HMDB0001066	Organic acids and derivatives	Carboxylic acids and derivatives	Amino acids, peptides, and analogues	C03451	44	32.6	M-H2O-H	C13H21N3O8S	-4.04074	25159.4	25906.9	26854.2	25795.3	24710.8	25027.5	26131.1	25009.1	21748	16289.2	23488.7	23774.2	15219.9	17915	17414.6	26754.3	16027.5	17158.4	28883.1	23731.8	28561	30786.3	21322.7	10298	30475.8	16678.6	19983.7	18702.8
0.30_124.0889n	107.086	0.295317	pos	6-Methyl-3,5-heptadien-2-one	HMDB0031582	Organic oxygen compounds	Organooxygen compounds	Carbonyl compounds		43.9	25.9	M+H-H2O, M+H, M+NH4	C8H12O	0.513496	349264	296030	285532	361349	356208	339532	351470	346797	296598	311360	305691	356160	389135	392075	378674	378549	386224	404707	305096	277921	313300	353075	369037	410675	390143	398951	370438	372586
0.36_102.0915m/z	102.092	0.364733	pos	3-Methyl-2-butenal	HMDB0012157	Organic oxygen compounds	Organooxygen compounds	Carbonyl compounds	C15604	43.9	22.2	M+NH4	C5H8O	2.14353	292876	325666	290048	326299	304288	299213	308335	293327	339340	337220	203177	292732	351035	323538	332251	339801	351727	354950	364752	145836	361959	371683	364682	350626	303075	339150	333387	336448
0.71_117.0788n	140.068	0.7087	pos	Betaine	HMDB0000043	Organic acids and derivatives	Carboxylic acids and derivatives	Amino acids, peptides, and analogues	C00719	43.9	27.4	M+Na, M+K	C5H11NO2	-1.88527	772350	748246	896993	795229	741021	797951	656405	813046	605812	731575	294587	499519	474938	690669	602498	865569	392254	114557	275274	503002	404839	242064	386917	470115	389269	471024	473524	372549
9.05_158.1536m/z	158.154	9.0521	pos	2-Nonenal	HMDB0031269	Organic oxygen compounds	Organooxygen compounds	Carbonyl compounds		43.9	23.6	M+NH4	C9H16O	-2.29016	814246	811227	799080	798101	788430	783513	821549	797645	909809	893885	873837	931195	889889	875816	860451	855182	909859	954475	996651	884485	863651	901259	916407	884393	933678	870923	872985	892458
4.38_164.0702m/z	164.07	4.37808	pos	Beta-Tyrosine	HMDB0003831	Organic acids and derivatives	Carboxylic acids and derivatives	Amino acids, peptides, and analogues	C04368	43.8	29	M+H-H2O	C9H11NO3	-2.15436	6348.56	6069.35	5955.55	6544.83	6212.66	6721.03	6259.77	6526.53	2891.91	6662.5	10211.4	16075.6	2065.05	6736.79	14569.1	7869.13	1083.69	3934.91	11073.6	1332.05	4278.1	5443.57	7072.16	4851.36	6049.13	3452.52	4847.4	9350.17
1.34_160.1328m/z	160.133	1.34328	pos	DL-2-Aminooctanoic acid	HMDB0000991	Organic acids and derivatives	Carboxylic acids and derivatives	Amino acids, peptides, and analogues		43.7	25.2	M+H	C8H17NO2	-2.25323	23133.3	21020.6	21818.3	22342	20581	23180.5	22180.9	21325.9	11393.3	22090.6	21765	22189.8	18005.8	4272.55	53310.2	20195.6	43299.8	2534.48	5335.33	10068.6	92149.2	5062.64	24969.5	11156.1	7261.37	4105.01	36593	9782.32
1.60_265.0928m/z	265.093	1.60143	neg	gamma-Glutamylhistidine	HMDB0029151	Organic acids and derivatives	Carboxylic acids and derivatives	Amino acids, peptides, and analogues		43.5	27.3	M-H2O-H	C11H16N4O5	-4.93847	53035.4	50289.8	46184.4	49214.9	51646.7	52819.4	51239.5	50582.5	7423.19	110059	46099.1	35556.4	39993.4	17354.8	53150.3	43371.7	70287.1	1057.93	33047.1	106222	31813.4	20598.2	10727.6	70859.5	40.2296	63687.1	62567.4	28090
4.64_146.0598m/z	146.06	4.64228	pos	4-Oxo-1-(3-pyridyl)-1-butanone	HMDB0062406	Organic oxygen compounds	Organooxygen compounds	Carbonyl compounds	C19567	43.5	25.1	M+H-H2O	C9H9NO2	-1.52117	10346.5	9970.32	10376	10562.6	10394.7	10240.6	10416.2	10409.1	11339.2	34309.9	9885.59	9549.59	4524.31	10824.5	9619.49	3700.78	3081.52	5749.87	5515.75	3521.29	10201.1	13939.9	4643.51	18871.7	6299.09	11313.4	7767.84	11667.7
6.00_187.0967m/z	187.097	6.00277	neg	Azelaic acid	HMDB0000784	Lipids and lipid-like molecules	Fatty Acyls	Fatty acids and conjugates	C08261	43.5	28	M-H	C9H16O4	-4.49665	19644	20622.1	21635.3	20626.6	20608.7	17921	18186.7	18144.3	23031.2	23642.1	24980.8	23852.6	21926.5	17261.9	20157.5	18305.8	21398.1	19545.6	21998.5	19000.8	19611.5	22319.3	20559.4	18019.9	21178.6	18754.7	19762.5	21158.3
8.81_318.2995m/z	318.3	8.81448	pos	Phytosphingosine	HMDB0004610	Organic nitrogen compounds	Organonitrogen compounds	Amines	C12144	43.5	24	M+H	C18H39NO3	-2.39499	111117	107617	111495	111931	115154	111084	107836	108703	90521.3	88233.5	63827.5	68280.1	97207	73848.6	47509.2	71659.2	54374.4	142178	58889	65163.3	64450.2	65957.2	65537.5	56834.6	66804.1	80628.1	54737.6	74168.8
9.67_105.0701m/z	105.07	9.67267	pos	2-Phenylethanol	HMDB0033944	Benzenoids	Benzene and substituted derivatives	Unclassified	C05853	43.5	23.5	M+H-H2O	C8H10O	1.64621	7153.23	7479.48	7924.56	8073.89	8173.81	7308.08	7236.61	7544.03	6104.01	7649.86	6833.1	7257.16	6525.44	6268.14	6342.98	6319.88	5754.65	6140.21	7089.43	7148.88	6578.76	7447.54	7625.98	5905.72	7425.9	6256.26	6652.95	7947.67
8.39_210.1848m/z	210.185	8.38817	pos	alpha-Ionone	HMDB0059883	Lipids and lipid-like molecules	Prenol lipids	Sesquiterpenoids	C12286	43.4	23.3	M+NH4	C13H20O	-2.40599	10354.3	9366.65	9940.97	9756.24	9150.23	9444.06	10131.5	10107.5	8687.06	9269.89	10337.7	10263.4	10677.4	10115.8	10239.1	10721.6	11178.3	11352.8	9876.84	10035.7	10162.9	10291.8	10650.5	10429.5	10647.5	10812	11366.5	10557.6
5.81_182.0788n	165.075	5.81477	pos	Galactitol	HMDB0000107	Organic oxygen compounds	Organooxygen compounds	Carbohydrates and carbohydrate conjugates	C01697	43.3	21.2	M+H-H2O, M+H	C6H14O6	-1.49817	15268	22963.7	22206.7	19801.1	18322.2	16769.4	14907	15277.1	23226	23862.8	23332.8	25455.7	23199.7	21099.7	19799.9	18260.7	18449.7	19331	25725.5	25259.5	23246	24848.2	23387.7	21618.1	21527.1	18464.2	17937.8	17280.8
9.75_172.1692m/z	172.169	9.74833	pos	3,7-Dimethyl-1,6-octadien-3-ol	HMDB0036100	Lipids and lipid-like molecules	Prenol lipids	Monoterpenoids	C03985	43.3	21.3	M+NH4	C10H18O	-2.59845	84255.4	77812.2	77421.1	80998.6	81631.8	83944.8	82611.4	84308.2	61730.3	77348	60691.7	73293.7	65633.8	71429.5	70738.6	72940.3	74211	93601.9	66199.9	58300.2	69552.9	61715.2	68912.2	61273.5	69611.9	71327.1	80537.3	76559.7
2.09_127.0501m/z	127.05	2.08687	pos	Thymine	HMDB0000262	Organoheterocyclic compounds	Diazines	Pyrimidines and pyrimidine derivatives	C00178	43.2	21.6	M+H	C5H6N2O2	-0.850269	10531	9373.77	9503.91	9808.8	9665.15	9629.97	9929.92	10052.5	6389.93	8285.62	7242.5	8106.52	6362.99	6266.53	8959.05	7908.27	11359	7793.96	7476.86	6876.54	7897.22	21668.6	9041.95	6514.95	7545.27	9476.84	9086.68	9031.43
2.22_100.0759m/z	100.076	2.21842	pos	2-Piperidinone	HMDB0011749	Organoheterocyclic compounds	Piperidines	Piperidinones		43.2	24.4	M+H	C5H9NO	2.20145	59694.6	58203.4	55771.3	64499.8	72172.3	66493.2	58225.1	60115	95996.6	45120.5	51951.1	16739.2	51727.6	29702.8	30255.1	24762.4	59826.6	19239.1	21321.3	24530.9	90928.3	16878.3	18676.2	47134.4	28161.8	65823.3	26349.1	18434.6
4.39_160.0965m/z	160.096	4.3941	pos	2-Methylbutyrylglycine	HMDB0000339	Organic acids and derivatives	Carboxylic acids and derivatives	Amino acids, peptides, and analogues		43.2	23.1	M+H	C7H13NO3	-2.05148	12699.7	11191.6	12035.6	12041	13043.5	12016.2	12174.5	12883.7	15580.4	12504.9	16305.7	11891.6	13012.9	10740.9	14028.8	14600.1	6941.77	9245.4	16056.4	9254.26	10308.5	7459.49	9554.42	17541.8	6179.74	9957.62	8620.54	14007.1
4.84_118.0652m/z	118.065	4.83868	pos	Benzeneacetonitrile	HMDB0034171	Benzenoids	Benzene and substituted derivatives	Benzyl cyanides	C16074	43.2	21.3	M+H	C8H7N	0.251872	17522.3	17027.7	17077.5	17750	17778.6	18231	17549.8	16982.5	14817.5	12321	14851.7	17557.5	13706.9	20418.9	22219.8	22577.2	10269.2	15551.2	23450.1	14929.3	22028.5	20576.2	18395.1	11973.3	20776.4	26148.1	19214	18652
10.01_311.2228m/z	311.223	10.0059	neg	8(R)-Hydroperoxylinoleic acid	HMDB0004706	Lipids and lipid-like molecules	Fatty Acyls	Lineolic acids and derivatives	C14831	43.1	25.2	M-H	C18H32O4	0.0235245	1766.69	1787.54	1891.04	2004.84	1926.9	1427.73	2203.21	2095.19	1743.74	2654.23	1482.24	993.512	3157.49	926.882	2311.27	952.207	811.178	162.863	1626.05	1450.53	1259.7	3159.44	1534.2	918.401	791.258	694.184	1015.16	3195.31
0.35_138.1044n	139.111	0.35085	pos	(3Z,6Z)-3,6-Nonadienal	HMDB0031152	Organic oxygen compounds	Organooxygen compounds	Carbonyl compounds	C16323	43	21.6	M+H-H2O, M+H	C9H14O	-0.415959	412948	365789	334545	405713	398734	402942	412503	414858	359273	379929	303444	385852	443065	438887	439243	461003	471315	495231	370694	301122	391263	417329	432870	454281	434543	462505	448604	449126
10.90_315.2539m/z	315.254	10.9009	neg	Pelargonic acid	HMDB0000847	Lipids and lipid-like molecules	Fatty Acyls	Fatty acids and conjugates	C01601	42.8	18.1	2M-H	C9H18O2	-0.456883	3015.43	3186.43	3089.79	2877.71	2836.68	3114.49	3481.56	2648.63	1923.57	3289.48	3281.98	2646.7	2914.8	2133.34	3284.6	3310.31	2968.55	1963.97	3544.65	2432.22	2455.19	3615	2556.83	2523.98	3118.33	2001.23	3270.21	3053.25
2.16_148.0523n	166.086	2.16135	pos	(E)-3-(4-Hydroxyphenyl)-2-propenal	HMDB0040986	Phenylpropanoids and polyketides	Cinnamaldehydes	Unclassified	C05608	42.8	24.4	M+H-H2O, M+H, M+NH4	C9H8O2	-1.15287	4.46923e+06	4.2338e+06	4.32021e+06	4.40785e+06	4.44042e+06	4.54676e+06	4.46017e+06	4.46301e+06	4.13501e+06	3.94745e+06	3.74012e+06	3.75456e+06	4.14078e+06	3.66938e+06	3.24254e+06	4.13896e+06	3.59843e+06	5.38113e+06	3.50058e+06	3.92226e+06	4.14688e+06	3.06666e+06	3.81796e+06	4.63407e+06	3.18627e+06	4.26265e+06	3.85161e+06	4.74189e+06
0.76_146.1172m/z	146.117	0.764267	pos	Pantolactone	HMDB0059876	Organoheterocyclic compounds	Lactones	Gamma butyrolactones		42.5	19	M+NH4	C7H12O2	-2.43177	52805.9	52918.2	58310.8	58658	58584.3	53362.6	54137.3	53595.8	48600.9	51292.1	62350.3	49185.1	70639.1	49471	64178.5	51906.3	55457.1	106961	45120.1	57625.7	54657.4	45366.7	60626.9	40786	39159.5	41496	49020.4	37272.7
0.07_126.1043n	109.101	0.0731833	pos	(E)-2-octenal	HMDB0013809	Organic oxygen compounds	Organooxygen compounds	Carbonyl compounds		42.4	15.4	M+H, M+Na, M+H-H2O	C8H14O	-1.36956	449768	418460	383111	454349	440693	427517	452066	441737	424502	441811	385884	461405	495077	477744	475873	482505	494270	529805	435986	389274	442119	465014	474699	510542	488078	502112	484950	479118
5.42_192.0658m/z	192.066	5.41935	neg	4-Hydroxy-5-phenyltetrahydro-1,3-oxazin-2-one	HMDB0060389	Benzenoids	Benzene and substituted derivatives	Unclassified	C16595	42.4	21.2	M-H	C10H11NO3	-4.27231	1305.48	1357.64	1261.2	1301.56	1177.57	1236.34	1253.43	1271.64	624.112	640.86	1104.05	1831.42	3117.96	2083.07	816.121	712.592	808.936	1418.46	712.087	742.997	702.115	660.7	500.419	703.582	597.282	516.174	670.659	606.569
5.96_148.0754m/z	148.075	5.9635	pos	4-Hydroxy-1-(3-pyridinyl)-1-butanone	HMDB0062402	Organic oxygen compounds	Organooxygen compounds	Carbonyl compounds	C19565	42.4	17.2	M+H-H2O	C9H11NO2	-1.74348	12859	11864.6	12316.8	13640.9	12640.9	13067.8	11992.4	12653.8	15136.5	46100.6	24941.6	9131.41	29150.4	4366.5	20357.1	7742.63	2727.01	1021.18	4143.18	27665.1	7231.2	1441.24	2838.16	39117.8	555.333	9253.9	9912.31	6055.64
5.29_187.0061m/z	187.006	5.28802	neg	p-Toluenesulfonic acid	HMDB0059933	Benzenoids	Benzene and substituted derivatives	Benzenesulfonic acids and derivatives	C06677	42.3	29.7	M-H	C7H8O4S	-4.86216	116745	123249	126016	120342	114942	119524	115785	120218	80121.5	71772.9	298975	26632.6	50336.7	47252.9	74506.2	60922.9	422646	28645	73154.2	48023.6	86656.8	79703.3	109432	72445.2	82797.4	43772.6	76318.6	56025.8
0.78_229.1177m/z	229.118	0.778183	pos	Aspartyl-Leucine	HMDB0028757	Organic acids and derivatives	Carboxylic acids and derivatives	Amino acids, peptides, and analogues		42.2	18.8	M+H-H2O	C10H18N2O5	-2.29499	100205	103744	95869.7	102644	106651	105982	103430	96692.9	119485	81369.2	147603	70202.5	91869.3	102803	148640	87293.6	79314.9	64329	129362	71882	93308.4	97776.6	88923	79791.1	125061	110716	82093.1	62880.4
15.91_101.0711m/z	101.071	15.9147	pos	L-2,4-diaminobutyric acid	HMDB0006284	Organic acids and derivatives	Carboxylic acids and derivatives	Amino acids, peptides, and analogues	C03283	42.1	18.1	M+H-H2O	C4H10N2O2	1.74996	29737.2	26809.3	22560.7	23342.5	23428	22649	29919	34878.2	30080.3	30190.3	21780.6	23137.5	19664.2	24635.7	24520.6	21747.6	29347.9	32020	34220.6	26993.7	22566.7	24264.1	23719.2	21905.2	23076	26314.4	25703.5	31990.2
0.50_143.0337m/z	143.034	0.495167	pos	Oxoadipic acid	HMDB0000225	Organic acids and derivatives	Keto acids and derivatives	Medium-chain keto acids and derivatives	C00322	42	15.2	M+H-H2O	C6H8O5	-1.36295	60345.1	49641.9	76941	61132.3	54831.4	59084.5	60571.7	55453.6	27437.6	54237.2	59294.7	67501.7	62757.1	51757.6	52636.8	62744.2	69218.7	69794.8	23974.9	45807.6	53581.2	50707.7	67761.3	49496.6	45606	62007.8	64729.8	61886.1
1.40_153.0655m/z	153.066	1.40168	pos	N1-Methyl-2-pyridone-5-carboxamide	HMDB0004193	Organoheterocyclic compounds	Pyridines and derivatives	Pyridinecarboxylic acids and derivatives	C05842	42	14.8	M+H	C7H8N2O2	-2.14867	82607.1	75206.5	75764.2	77008	76382.9	82431.1	79929.7	79908.9	76413.5	41801.8	81823.3	73937.6	55929.7	128462	133589	138004	56768.4	64255.9	50878.3	37049.9	63450.3	35550.6	88260.9	40075.4	63235.8	67896.6	45323.7	85653.8
4.84_179.0579n	180.065	4.83868	pos	Hippuric acid	HMDB0000714	Benzenoids	Benzene and substituted derivatives	Benzoic acids and derivatives	C01586	42	22.2	M+H-H2O, M+H	C9H9NO3	-1.85484	118316	103517	110209	110630	112807	114523	114272	120310	65532.4	32552.2	70203.5	105478	58681	129302	164679	150428	15416.9	67311.1	171282	61576.4	165164	132556	122828	21882.8	140484	202258	117358	108460
5.80_199.0062m/z	199.006	5.79773	neg	4-Vinylphenol sulfate	HMDB0062775	Organic acids and derivatives	Organic sulfuric acids and derivatives	Arylsulfates		42	20.3	M-H	C8H8O4S	-4.32329	2153.03	2182.73	2305.86	2196.53	2112.51	2194.03	2006.76	1934.96	1489.24	985.84	1044.62	339.997	921.554	528.892	1665.54	1832.41	7222.47	713.36	1836.34	1932.29	1199.39	1808.2	1412.1	969.609	1587.21	1337.74	1623.15	1199.25
1.22_328.0449m/z	328.045	1.21787	neg	Adenosine monophosphate	HMDB0000045	Nucleosides, nucleotides, and analogues	Purine nucleotides	Purine ribonucleotides	C00020	41.9	19.4	M-H2O-H	C10H14N5O7P	-1.03482	3418.53	3304.99	3178.86	3234.41	3291.45	3102.76	3006.77	3061.19	2749.15	2031.54	2875.22	2159.64	2602.13	1704.48	2061.15	3583.99	2896.3	1148.95	3608.87	2314.12	2736.83	2481.75	1978.96	1533.87	2515.12	1787.01	2246.6	2126.48
1.26_269.0874m/z	269.087	1.25537	pos	Allopurinol riboside	HMDB0000481	Nucleosides, nucleotides, and analogues	Pyrazolo[3,4-d]pyrimidine glycosides	Unclassified		41.9	16.6	M+H	C10H12N4O5	-2.45941	22589	21864.4	22583.6	22352.4	21989.7	22854.4	25362.8	26580	21520.3	20046	33333.6	20179.2	35437.3	29768.2	9783.63	15821.9	14145.8	23295.8	20029.7	12674.8	20265.5	23750.6	25738.9	31345	16161	31283.6	20164.8	33082
14.45_310.3096m/z	310.31	14.4454	pos	Stearoylethanolamide	HMDB0013078	Organic nitrogen compounds	Organonitrogen compounds	Amines		41.8	15.9	M+H-H2O	C20H41NO2	-2.50632	25852.1	23090.5	25901.4	27367.3	28069.7	26574.8	29355	23983.6	26207.5	30817.1	23698.2	21398.8	24743.5	23511.8	27480.6	31321.4	26671.7	29530.6	26163.3	26711	27543.9	29765.5	36846.5	33481.5	25046.9	20709	20231.4	24162.7
7.60_465.2495m/z	465.25	7.60257	neg	Androsterone glucuronide	HMDB0002829	Lipids and lipid-like molecules	Steroids and steroid derivatives	Steroidal glycosides	C11135	41.8	13.1	M-H	C25H38O8	0.259663	36757.4	40970.2	38550.7	38916.1	36579.5	36395.6	38211.8	38701.6	28814	46147.6	31012	15691.9	41877.5	12980.7	46672.1	13831.5	50090.1	465.672	4943.62	33211.6	16624.1	8311.34	27179	60109	4673.04	8796.89	56076	12898.9
1.68_313.0571m/z	313.057	1.68445	neg	Beta-D-Glucopyranuronic acid	HMDB0010314	Organic oxygen compounds	Organooxygen compounds	Carbohydrates and carbohydrate conjugates		41.7	15.7	M-H	C13H14O9	1.74901	1922.12	1598.41	1703.36	1928.54	1892.16	1915.56	1718.57	1847.11	1621.18	7115.2	2199.55	1284.95	3181.97	431.18	1130.92	1958.78	3139.32	5.16392	67.3435	2100.36	825.633	24.3217	1133.4	6617.6	13.769	258.597	4842.42	695.601
5.76_206.0816m/z	206.082	5.76328	neg	Phenylpropionylglycine	HMDB0000860	Organic acids and derivatives	Carboxylic acids and derivatives	Amino acids, peptides, and analogues		41.7	16.1	M-H	C11H13NO3	-3.26611	1993.15	1896.13	2100.34	1877.6	1966.59	1935.18	1876.84	1982.3	2158.52	1380.61	1924.56	2357.06	994.081	972.202	1704.98	1565.4	1196.53	671.378	2659.46	1884.06	2011.92	1390	2148.8	1632.19	548.118	1421.97	1543.44	1873.11
0.78_144.1016m/z	144.102	0.778183	pos	Proline betaine	HMDB0004827	Organic acids and derivatives	Carboxylic acids and derivatives	Amino acids, peptides, and analogues	C10172	41.6	17.5	M+H	C7H13NO2	-2.0742	39822	34722.3	36540.2	39379.2	34654.9	37055.9	37328	34164.7	28752.5	39950.6	41678	35252.1	33744.5	30428.8	44426.5	36597	56572.1	37755.9	26135.1	45620.6	46005.3	27333.9	49012.8	32086.2	28468.2	34432.3	47877.3	30365.9
1.22_260.0233m/z	260.023	1.21787	neg	2-Methoxyacetaminophen sulfate	HMDB0062550	Organic acids and derivatives	Organic sulfuric acids and derivatives	Arylsulfates		41.5	18	M-H	C9H11NO6S	-0.611723	3362.49	3232.98	3177.63	3335.22	3629.9	3510.61	3423.42	3160.62	3274.49	2722.38	4478.8	2312.86	2289.12	2979.69	4378.17	2775.97	2563.81	2340.18	3186.81	3469.75	3250.64	3545.61	3063.56	2214.33	3197.03	3235.88	2616.81	2246.32
10.34_316.3203m/z	316.32	10.3414	pos	Nonadecanoic acid	HMDB0000772	Lipids and lipid-like molecules	Fatty Acyls	Fatty acids and conjugates	C16535	41.5	16.7	M+NH4	C19H38O2	-2.29009	40188.1	40163.8	41124.7	42341.6	39739.7	41680.3	41644.4	41228	21547.2	23742.7	22931.7	23696.2	21124.2	25111.5	28251.7	29892.4	37198.9	37279.8	27899.5	26940.7	23748	22228.6	28029	20875.3	23602.7	24404.5	27393.8	20950.4
7.12_319.1897m/z	319.19	7.12003	pos	Ubiquinone-2	HMDB0006709	Lipids and lipid-like molecules	Prenol lipids	Quinone and hydroquinone lipids	C00399	41.4	13.3	M+H	C19H26O4	-2.10979	18236.8	19016.5	18838.2	19470.4	19476.2	19240.6	19582.8	19509.8	16148.6	24200.7	9476.19	12126.9	26659.7	7308.98	29732.8	13279.1	37487.9	642.378	4311.01	26161.1	9040.87	3166.84	15944	26247.2	3107.93	8297.72	31438.7	5439.82
9.13_408.2878n	453.286	9.13228	neg	Alpha-Muricholic acid	HMDB0000506	Lipids and lipid-like molecules	Steroids and steroid derivatives	Bile acids, alcohols and derivatives	C17647	41.3	8.26	M+FA-H, 2M-H, M-H	C24H40O5	0.599838	346736	360133	364592	346931	325584	329448	348705	346995	198628	147886	209284	27779.7	1.58268e+06	169097	193830	393359	51818.5	113739	38424.5	620442	393398	1.1765e+06	872738	33703.1	198955	13829.7	52334	200631
9.82_361.1634m/z	361.163	9.81782	neg	Thyrotropin releasing hormone	HMDB0060080	Organic acids and derivatives	Carboxylic acids and derivatives	Amino acids, peptides, and analogues	C03958	41.3	13.7	M-H	C16H22N6O4	1.15534	9420.5	10163	10499.1	10048.1	9158.47	8974.45	9786.84	9832.33	4528.74	3512.82	5191.09	2533.61	3906.77	3097.87	5131.19	3619.36	3824.59	4666.71	3892.8	7427.71	5228.59	3383.13	2931.28	3070.83	2998.93	2924.18	4149.85	4205.98
0.54_144.0422n	145.049	0.539117	pos	Maleic acid homopolymer	HMDB0036232	Lipids and lipid-like molecules	Fatty Acyls	Fatty acids and conjugates	C00922	41.1	9.03	M+H-H2O, M+H	C6H8O4	-0.631022	79023	77506.1	89763.2	83363.6	71473.3	79274.4	81843.1	74668.7	58938.6	84726.4	78140.6	83048.7	84017.3	65447.8	76350.5	83821.9	90019.4	93044.2	56420.8	73270.9	79913.7	78358.2	89717.2	75061.5	64204	82033.9	88390.8	84838.7
11.85_279.1585m/z	279.159	11.8508	pos	Monoethylhexyl phthalic acid	HMDB0013248	Benzenoids	Benzene and substituted derivatives	Benzoic acids and derivatives	C03343	41.1	22	M+H	C16H22O4	-2.06875	185109	187326	185069	177474	174681	189984	200222	180503	186487	210285	196629	228126	195096	197703	196758	203729	213134	215130	209374	204193	206558	210601	204965	200039	214561	206632	211688	208451
4.30_162.0546m/z	162.055	4.2994	pos	Quinoline-4,8-diol	HMDB0060289	Organoheterocyclic compounds	Quinolines and derivatives	Quinolones and derivatives	C05637	41.1	11.7	M+H	C9H7NO2	-2.28533	8159.24	8019.36	8547.46	8643.19	7851.52	8461.26	8365.01	9130.31	12228	3995.53	4764.5	4909.97	7825.76	16275.3	4138.59	22292.3	624.618	3150.92	13236	5055.2	20845.4	14717.8	2893.94	6443.55	3006.24	9330.76	4011.95	3692.81
0.06_142.0992n	143.106	0.0593	pos	(3Z)-2-Propylpent-3-enoic acid	HMDB0013903	Lipids and lipid-like molecules	Fatty Acyls	Fatty acids and conjugates	C16654	41	10.3	M+Na, M+H	C8H14O2	-1.40061	234589	215082	209618	265783	252569	232991	235523	231687	229451	231123	229818	269828	285318	272542	268174	264036	264689	281489	239710	252270	236795	265618	277461	297120	282428	274400	256107	254692
3.23_279.1085m/z	279.109	3.22748	neg	Imidazolepropionic acid	HMDB0002271	Organoheterocyclic compounds	Azoles	Imidazoles	C20522	40.9	13.1	2M-H	C6H8N2O2	-4.82115	5384.17	5187.23	5491.68	5450.35	5234.26	5516.22	5675.35	5330.23	1030.56	5159.97	3306.94	2343.64	2950.31	2476.97	5627.06	5401.15	6490.93	23.6254	1900.18	4307.68	2648.6	1595.36	1217.77	5678.1	40.8938	10538.9	6418.2	2084.84
5.25_277.1557m/z	277.156	5.25402	neg	Leucyl-phenylalanine	HMDB0013243	Organic acids and derivatives	Carboxylic acids and derivatives	Amino acids, peptides, and analogues		40.9	10.8	M-H	C15H22N2O3	-0.341915	745.333	756.502	752.162	787.542	659.382	792.81	811.296	705.155	273.874	191.047	178.794	243.524	251.624	167.966	147.1	435.345	142.254	75.323	1549.57	1421.66	186.247	2.965e-09	52.7234	248.545	33.5364	141.384	111.739	196.393
4.84_105.0337m/z	105.034	4.83868	pos	Benzoic acid	HMDB0001870	Benzenoids	Benzene and substituted derivatives	Benzoic acids and derivatives	C00539	40.8	6.74	M+H-H2O	C7H6O2	1.48136	28724.1	26046.1	27324.3	27320	28135.3	28191.3	27474.8	29472.1	16314.7	7859.39	18035.8	26417.1	14301.8	33137	40485.1	38445.3	3735.29	17365.9	42415.6	15407.3	40755.4	34059.2	30470.5	5697.54	34877.8	51538.5	29556.5	26639.8
11.70_184.9852m/z	184.985	11.7005	pos	Oxoglutaric acid	HMDB0000208	Organic acids and derivatives	Keto acids and derivatives	Gamma-keto acids and derivatives	C00026	40.7	11.9	M+K	C5H6O5	3.60481	196535	175672	181135	183268	181676	177973	196311	190185	175056	183017	204078	218623	206556	207073	200408	208338	224072	237494	192069	179295	203224	212555	219618	205613	217506	195499	212887	221717
2.08_242.0899n	287.089	2.07675	neg	Thymidine	HMDB0000273	Nucleosides, nucleotides, and analogues	Pyrimidine nucleosides	Pyrimidine 2'-deoxyribonucleosides	C00214	40.7	7.62	M-H, M+FA-H	C10H14N2O5	-1.63055	33075.6	31061.1	31185.8	32220	31404.5	32060.4	32003.5	32532.7	19822.1	21062	19195	20063.4	16596.9	16107.2	25764.5	19055.8	32103.4	21220.4	20657.4	19261.5	20799.8	68149.3	22364.3	13491.8	19968.6	25175.1	22954.6	24734.5
5.93_103.0544m/z	103.054	5.93075	pos	Phenylacetaldehyde	HMDB0006236	Benzenoids	Benzene and substituted derivatives	Phenylacetaldehydes	C00601	40.7	7.09	M+H-H2O	C8H8O	1.60151	5567.77	5617.77	5575.14	5568.32	5493.32	5720.75	5595.68	5542.58	6025.65	9940.09	11476.5	4257.31	5361.08	1261.42	2128.23	2918.58	9928.51	347.447	1508.71	7977.73	2124.15	528.886	4400.97	13171.4	417.99	4011.85	5427.44	2350.12
15.91_153.0899n	154.097	15.9147	pos	N-Acetylhistamine	HMDB0013253	Organic acids and derivatives	Carboxylic acids and derivatives	Carboxylic acid derivatives	C05135	40.6	20.1	M+H-H2O, M+H	C7H11N3O	-2.21851	100971	75594.5	59366	58184.3	67354.8	68546.1	83084.3	78414.2	90560.1	73470.4	58898.4	64261.4	62325	62405.7	65956.9	68180.8	87620.9	93564.5	78580.4	66479.1	63861.5	61783.5	61672.3	59883.3	84197.8	82414.2	76484.3	83869.2
3.19_208.0608m/z	208.061	3.19312	neg	3-Carbamoyl-2-phenylpropionic acid	HMDB0060367	Benzenoids	Benzene and substituted derivatives	Unclassified	C16591	40.6	18.5	M-H	C10H11NO4	-3.48511	7472.64	7171.84	7257.8	7608.06	7337.62	7345.29	7895.37	7870.93	4523.83	4129.92	4782.78	2318.9	11116.5	3240.11	7284.39	8880.71	2088.45	5021.42	4172.64	10784.6	4126.74	4701.34	2760.44	2624.25	2129.15	3465.95	4235.62	8906.18
4.95_249.0878m/z	249.088	4.94587	neg	D-Tryptophan	HMDB0013609	Organoheterocyclic compounds	Indoles and derivatives	Indolyl carboxylic acids and derivatives	C00525	40.6	7.49	M+FA-H	C11H12N2O2	-1.13817	2165.95	2038.56	2102.56	2167.16	2067.95	2008.25	2055.6	2069.3	2169.12	5211.74	1216.27	1763.34	1956.27	1682.04	1664.27	3673.95	998.934	597.914	2167.73	1706.88	1047.26	1672.69	1331.46	2869.16	439.557	940.136	1263.23	798.768
8.93_250.1772m/z	250.177	8.92565	pos	Isoleucyl-Threonine	HMDB0028917	Organic acids and derivatives	Carboxylic acids and derivatives	Amino acids, peptides, and analogues		40.6	9.85	M+NH4	C10H20N2O4	4.40737	112269	109907	113064	114039	113432	106804	113637	107167	110158	116761	124104	131838	122266	119800	118348	123460	118397	130234	130398	116851	125768	134453	130963	121188	124504	117085	120792	119399
1.12_137.0455m/z	137.046	1.11528	pos	Hypoxanthine	HMDB0000157	Organoheterocyclic compounds	Imidazopyrimidines	Purines and purine derivatives	C00262	40.5	10.9	M+H	C5H4N4O	-1.83605	488238	430448	452670	469402	474176	465012	503584	483294	294795	363098	426383	400617	427851	414985	484068	614083	503141	561335	331413	278075	389300	661764	682193	308953	429999	447679	578022	409361
9.14_135.0803m/z	135.08	9.14482	pos	1-Phenyl-1-propanone	HMDB0032623	Organic oxygen compounds	Organooxygen compounds	Carbonyl compounds		40.5	5.23	M+H	C9H10O	-1.33221	262200	224002	230215	243486	250686	260309	265397	258856	216150	232990	239434	262505	266188	272505	266993	281488	287240	307506	232940	226617	244067	266959	273309	272636	296747	278652	288166	286897
1.11_233.0297m/z	233.03	1.10907	neg	(Z)-But-1-ene-1,2,4-tricarboxylate	HMDB0060320	Organic acids and derivatives	Carboxylic acids and derivatives	Tricarboxylic acids and derivatives	C04002	40.4	6.67	M+FA-H	C7H8O6	-2.93368	43088.4	43800.4	44377.1	40834.4	42995	43060.8	41524.5	40393.8	28881.8	75883.4	49674.4	48554.1	54687.4	35719	37427.4	51465.1	54155.1	17528.1	20855.9	25891.7	37367.1	47780.1	46349.1	34556.3	27381.8	38613.4	110176	42745.1
15.90_112.0506m/z	112.051	15.8985	pos	Cytosine	HMDB0000630	Organoheterocyclic compounds	Diazines	Pyrimidines and pyrimidine derivatives	C00380	40.4	7.47	M+H	C4H5N3O	0.844674	75968.8	66480.4	61547.4	57135.8	66782	58904.6	77610.5	82473	72712.2	63762.6	49803.1	63727	57977.2	74026.3	71065.9	69329.3	78835.2	100098	67994.4	58738.6	58997.2	59507.3	62231.7	57128.1	77762.8	79912.8	66306.9	82341.9
7.52_227.1285m/z	227.128	7.51655	neg	Gamma-Caprolactone	HMDB0003843	Organoheterocyclic compounds	Lactones	Gamma butyrolactones		40.4	4.92	2M-H	C6H10O2	-1.81002	2844.68	2569.57	2751.72	2830.88	2551.44	2513.66	2643.98	2758.85	2156.03	2019.12	2318.75	1915.96	2301.28	2583.32	2594.36	2645.07	1902.05	2217.77	2803.21	2567.33	2589.5	3977.28	2707.76	1584.23	2145.44	2119.01	2369.27	2296.26
8.63_466.2568n	465.249	8.63318	neg	Etiocholanolone glucuronide	HMDB0004484	Lipids and lipid-like molecules	Steroids and steroid derivatives	Steroidal glycosides	C11136	40.4	6.82	M-H, M+FA-H	C25H38O8	0.208542	36270.3	38014.1	37252.7	35815.6	34308.2	34728.7	34971.9	34909.9	20157.5	51392.3	31167	12468.7	33538.6	11432.6	43347.8	14579.6	62472.7	593.359	6293.09	24654.9	12310.3	9651.7	14317.3	62990.9	4698.91	14198.8	80080.1	7937.06
9.11_230.2473m/z	230.247	9.11482	pos	2-Tetradecanone	HMDB0030924	Organic oxygen compounds	Organooxygen compounds	Carbonyl compounds		40.4	7.16	M+NH4	C14H28O	-2.41011	56899.1	56804.3	56471.9	56773.7	59087.4	56512.2	56512.6	57759.9	40676.7	48706.8	34544.5	41721.5	45393.1	33190.7	35102.2	41298.4	39167.3	40560.4	46892.8	45114.6	46020	38944.8	40086.8	40278.5	33783.4	44736.6	50037.9	56012.2
4.91_299.0772m/z	299.077	4.91173	neg	L-Phosphoarginine	HMDB0029438	Organic acids and derivatives	Carboxylic acids and derivatives	Amino acids, peptides, and analogues	C05945	40.3	8.6	M+FA-H	C6H15N4O5P	3.83661	961.289	1062.26	1049.77	950.162	858.398	908.444	1008.4	1029.22	314.904	345.049	569.267	393.902	318.869	456.408	1247.43	328.449	7290.67	185.183	919.358	202.34	880.305	629.837	1657.04	167.031	385.54	604.791	682.392	350.443
6.35_433.1141m/z	433.114	6.34663	neg	(-)-epicatechin-3'-O-glucuronide	HMDB0029164	Phenylpropanoids and polyketides	Flavonoids	Flavonoid glycosides		40.3	6.48	M-H2O-H	C21H24O11	0.264427	8027.38	7792.81	8142.12	7801.66	7525.8	7438.49	7961.2	7939.24	3684.54	2784.54	7001.28	6754.23	6621.87	7586.3	16563.8	3846.21	12732.6	310.272	13363	2750.19	4210.38	4506.25	4771.83	3161.31	4959.61	8524.79	7234.66	2448.77
1.10_159.0649m/z	159.065	1.10143	pos	2-Isopropylmalic acid	HMDB0000402	Lipids and lipid-like molecules	Fatty Acyls	Fatty acids and conjugates	C02504	40.2	5.62	M+H-H2O	C7H12O5	-1.89767	1.28573e+06	1.2289e+06	1.19295e+06	1.18866e+06	1.20068e+06	1.29996e+06	1.25476e+06	1.25977e+06	1.24038e+06	1.3337e+06	1.29532e+06	1.41434e+06	1.28022e+06	1.31054e+06	1.29557e+06	1.43173e+06	1.46072e+06	1.4908e+06	1.34419e+06	1.32126e+06	1.30624e+06	1.35409e+06	1.32254e+06	1.31719e+06	1.42362e+06	1.41118e+06	1.42052e+06	1.39102e+06
0.01_219.1747m/z	219.175	0.00638333	neg	2-trans,6-trans-Farnesal	HMDB0060356	Lipids and lipid-like molecules	Prenol lipids	Sesquiterpenoids	C03461	40	5.31	M-H	C15H24O	-3.18266	222398	156161	206147	147842	199746	198735	206486	208832	240686	211287	239264	217451	214078	209341	220476	197790	216244	218875	230052	215580	228318	226908	213738	206713	205753	220499	205426	221633
1.11_135.0299m/z	135.03	1.10907	neg	Threonic acid	HMDB0000943	Organic oxygen compounds	Organooxygen compounds	Carbohydrates and carbohydrate conjugates	C01620	40	3.46	M-H	C4H8O5	0.167233	95001.3	85227.8	94042.8	83106.7	85518.3	85364.5	85656.9	85499.7	65113.4	60193.6	70820.9	60814.7	70916.8	66969.9	69401.8	84188.3	79096.8	90488.5	65998.8	55194.7	69655.9	105965	105959	40746	54167	66518.1	90193.5	61990.2
15.93_115.0502m/z	115.05	15.9296	pos	Ureidopropionic acid	HMDB0000026	Organic acids and derivatives	Organic carbonic acids and derivatives	Ureas	C02642	39.9	5.22	M+H-H2O	C4H8N2O3	0.22648	35568.7	25030.7	23123.6	23142.9	24666.8	23022.4	30940.8	36515.8	28475.9	26975.3	20878.8	24816.2	20041.8	23403.4	26362.1	24198.3	32938.4	35683.5	31418.4	27059.4	21016.2	24050.8	23206	21769.1	24778.2	30387.9	26702	32037.4
0.25_115.1117m/z	115.112	0.25365	pos	2-Heptanone	HMDB0003671	Organic oxygen compounds	Organooxygen compounds	Carbonyl compounds	C08380	39.8	0	M+H	C7H14O	-0.024822	281989	268242	243445	272596	262854	264674	279601	278637	269841	280104	231107	284665	295592	281389	281870	292247	305829	338527	274966	194821	289492	293126	300254	299974	289952	309202	298231	295946
11.07_280.2629m/z	280.263	11.0745	pos	Palmitoleoyl Ethanolamide	HMDB0013648	Organic nitrogen compounds	Organonitrogen compounds	Amines		39.8	6.55	M+H-H2O	C18H35NO2	-1.91038	17713	20096.7	21054.5	22463.2	20984.5	17890.5	19607.3	20662.8	18406	28296	41130.3	7475.17	23171	31219.6	47006.4	53615.1	22522.9	53411	13134.8	72185.5	65655	11854.8	9758.81	19933.6	21852.2	9807.23	23437.3	25184
7.83_367.1584m/z	367.158	7.82547	neg	Dehydroepiandrosterone sulfate	HMDB0001032	Lipids and lipid-like molecules	Steroids and steroid derivatives	Sulfated steroids	C04555	39.8	4.8	M-H	C19H28O5S	-0.235804	84571.3	90818.9	87177.2	84340.1	80942.3	83501.6	84369.6	85824.7	32382.1	82076	44938.6	44540.9	117624	27604	128421	45708.1	149382	1632.68	24359.1	104064	41248.4	25700	55642.3	99508.6	18386.1	19063.8	142098	19628.3
0.24_107.0492m/z	107.049	0.239767	pos	4-Methylcatechol	HMDB0000873	Benzenoids	Phenols	Benzenediols	C06730	39.7	0	M+H-H2O	C7H8O2	0.786885	185562	178047	173866	188596	184330	177636	186129	187612	174231	186653	164461	203878	207763	205857	198025	199149	204112	228217	177549	103736	192952	206487	210552	211698	206740	205544	200141	199714
1.27_257.0277m/z	257.028	1.26695	neg	Cyanuric acid	HMDB0041861	Organoheterocyclic compounds	Triazines	1,3,5-triazines	C06554	39.7	0	2M-H	C3H3N3O3	0.200384	770.83	668.924	741.761	725.14	551.89	782.823	511.119	485.63	263.292	359.297	308.456	265.622	3862.62	196.405	632.839	514.472	668.513	127.946	612.272	451.044	490.749	692.258	325.52	804.877	473.005	425.734	715.479	206.677
5.55_447.0913m/z	447.091	5.54652	pos	Isoquercitrin	HMDB0037362	Phenylpropanoids and polyketides	Flavonoids	Flavonoid glycosides	C05623	39.7	7.36	M+H-H2O	C21H20O12	-1.92382	10263.6	11077.1	11542.8	10500	10059.1	11141.1	9827.92	11070.8	5183.78	5172.6	13024.9	3347.62	10704.1	10477.2	19863.3	3415.79	18143.4	1530.53	8101.04	3045.13	10215.9	25000.2	41823.6	3308.74	6748.53	1674.26	3303.4	7389.73
1.14_289.0679m/z	289.068	1.1372	neg	2-Keto-glutaramic acid	HMDB0001552	Organic acids and derivatives	Keto acids and derivatives	Short-chain keto acids and derivatives	C00940	39.6	0	2M-H	C5H7NO4	0.403722	6933.13	5225.85	5257.57	4981.55	7303.56	7207.05	5329.73	5495.44	4149.06	5891.22	7120.38	5219.52	6553.1	7816.59	2946.55	7935.81	6074.09	5007.77	5482.28	5715.55	4325.74	10397	4951.5	3722.01	4662.77	4756.31	7177.86	5477.99
7.41_152.9958m/z	152.996	7.4132	neg	Glycerol 3-phosphate	HMDB0000126	Lipids and lipid-like molecules	Glycerophospholipids	Glycerophosphates	C00093	39.6	0	M-H2O-H	C3H9O6P	0.0102529	1278.76	1426.25	1394.11	1387.31	1413.75	1390.87	1374.9	1253.89	1488.03	1541.67	1526.46	1418.36	1509.16	1417.26	1415.75	1378.62	1393.55	1461.72	1531.73	1538.54	1619.86	1351.56	1470.83	1405.56	1534.44	1541.41	1390.5	1475.59
9.70_288.2890m/z	288.289	9.70243	pos	Methyl hexadecanoic acid	HMDB0061859	Lipids and lipid-like molecules	Fatty Acyls	Fatty acid esters	C16995	39.6	4.98	M+NH4	C17H34O2	-2.53165	38098.1	37367.3	37566.6	37606.6	38505.2	37955.2	39225.4	37697.5	21768.3	24574.4	25117.8	27366.9	24575.8	26995.3	30583.6	32141.9	38712.5	41238.7	27049.2	24101.1	24692.7	25369.5	28489.3	23884.3	27629.6	27348.6	27406.7	26249.8
9.77_392.2927n	437.291	9.76653	neg	Chenodeoxycholic acid	HMDB0000518	Lipids and lipid-like molecules	Steroids and steroid derivatives	Bile acids, alcohols and derivatives	C02528	39.6	0	M+FA-H, 2M-H, M-H	C24H40O4	0.200426	92776.4	103741	106808	97949.3	91435.2	92039.2	98045.3	93371.5	51925.6	48591.9	38692	29896.4	136197	135819	152842	43487.2	10346.1	66819	50524.5	126240	112662	220028	211825	29012.2	76184.7	24137.4	52537	183659
0.03_251.2012m/z	251.201	0.0254833	neg	Sulcatone	HMDB0035915	Organic oxygen compounds	Organooxygen compounds	Carbonyl compounds	C07287	39.5	0	2M-H	C8H14O	-1.68515	535.271	575.464	416.17	542.824	643.512	576.019	531.038	499.289	532.053	611.176	453.542	582.544	488.472	495.531	605.991	569.428	602.226	545.606	557.954	562.29	500.031	520.859	449.018	517.073	600.042	610.087	479.713	419.576
0.72_180.0629n	203.052	0.7226	pos	D-Glucose	HMDB0000122	Organic oxygen compounds	Organooxygen compounds	Carbohydrates and carbohydrate conjugates	C00221	39.5	2.64	M+Na, M+K	C6H12O6	-2.44468	331501	318504	291301	316175	336822	361186	307058	321087	261710	274493	234976	282897	316216	227691	255801	450124	358469	357470	239032	283589	258941	312275	228149	298022	249831	234916	303287	213736
1.33_403.0604m/z	403.06	1.33293	neg	5-hydroxy-2-oxo-4-ureido-2,5-dihydro-1H-imidazole-5-carboxylate	HMDB0059663	Organic acids and derivatives	Carboxylic acids and derivatives	Amino acids, peptides, and analogues	C12248	39.5	0	2M-H	C5H6N4O5	0.0740471	1640.6	1559.64	1217.76	1472	1351.42	1531.44	1410.39	1193.15	1323.45	1141.8	1177.95	1311.34	1382.54	1404.7	1659.68	1528.15	1548.99	1196.98	1082.98	1433.08	1357.1	985.546	1036.12	1342.44	1666.56	1240.95	1343.64	1127.68
1.57_257.0777m/z	257.078	1.56772	neg	Pyroglutamic acid	HMDB0000267	Organic acids and derivatives	Carboxylic acids and derivatives	Amino acids, peptides, and analogues	C01879	39.5	0	2M-H	C5H7NO3	-0.752476	483.952	483.579	453.693	547.989	568.076	558.504	528.05	552.286	183.337	312.555	361.419	402.721	399.014	335.982	536.89	439.547	504.295	556.116	489.927	358.137	382.916	432.481	417.002	246.768	315.04	459.35	418.858	404.349
1.60_355.0882m/z	355.088	1.60143	neg	Gluconolactone	HMDB0000150	Organic oxygen compounds	Organooxygen compounds	Carbohydrates and carbohydrate conjugates	C00198	39.5	0	2M-H	C6H10O6	0.108984	454.685	472.375	317.476	380.749	511.755	513.13	405.643	521.189	2.965e-09	972.318	456.264	410.524	453.349	275.175	563.734	529.83	717.259	2.965e-09	262.771	756.778	333.222	284.434	2.965e-09	562.581	2.965e-09	590.341	642.156	303.808
1.72_257.0777m/z	257.078	1.7184	neg	Pyrroline hydroxycarboxylic acid	HMDB0001369	Organic acids and derivatives	Carboxylic acids and derivatives	Amino acids, peptides, and analogues	C04281	39.5	0	2M-H	C5H7NO3	-0.692358	1935.26	1673.57	1677.1	1858.29	1741.03	2006.26	1876.88	1944.99	1900.32	1572.05	1777.58	1343.94	2010	1581.01	1580.96	957.229	1168.54	989.598	1602.83	1347.23	1399.81	1162.98	606.628	1603.97	1087.17	1663.57	1190.23	1162.64
3.98_195.1129m/z	195.113	3.98402	pos	6-Hydroxypseudooxynicotine	HMDB0240264	Organic oxygen compounds	Organooxygen compounds	Carbonyl compounds	C01297	39.5	0	M+H	C10H14N2O2	0.459712	1940.61	1991.53	1905.4	1930.44	1836.28	2221.39	1784.09	1506.93	2765.16	2111.8	2579.68	1261.53	2297.77	1174.8	1709.52	2165.64	1961.6	833.028	1564.83	2085.38	3600.05	2487.72	488.024	1788.22	2.965e-09	1852.2	1728.77	1361.37
4.90_255.0873m/z	255.087	4.895	neg	3-Hydroxy-4,5-dimethyl-2(5H)-furanone	HMDB0031306	Organoheterocyclic compounds	Dihydrofurans	Furanones		39.5	0	2M-H	C6H8O3	-0.251023	72.8946	77.5585	67.1454	65.2304	43.2036	85.4523	145.225	109.416	18.7977	16.6094	117.545	17.6297	24.6777	29.5455	126.977	73.0766	17.8364	45.5127	383.788	43.9313	84.3929	128.981	82.3729	11.4335	2.965e-09	34.2418	150.251	18.7751
5.37_321.0228m/z	321.023	5.36932	neg	6-Phosphogluconic acid	HMDB0001316	Organic oxygen compounds	Organooxygen compounds	Carbohydrates and carbohydrate conjugates	C00345	39.5	0	M+FA-H	C6H13O10P	-0.187394	624.805	541.806	660.912	691.334	878.362	653.491	580.099	674.012	578.046	693.856	700.882	823.293	813.371	719.192	797.306	758.939	588.752	1055.56	592.561	761.256	832.821	627.76	761.684	474.371	628.209	713.329	627.001	837.147
6.55_399.0097m/z	399.01	6.55282	neg	D-Erythrose 4-phosphate	HMDB0001321	Organic oxygen compounds	Organooxygen compounds	Carbohydrates and carbohydrate conjugates	C00279	39.5	0	2M-H	C4H9O7P	-0.404294	27113.2	27679.4	26967.7	27622.7	27710.8	26524.4	27171.8	27285.9	27798.8	28532.9	29395.8	28761.9	29525.4	29019.2	27757	29393.6	29563.3	29949.8	27874.8	29161.2	28435.4	28738.4	30512	28414.4	29941.4	29519.8	29300.1	29104.2
6.55_514.2845m/z	514.285	6.55282	neg	Tauro-b-muricholic acid	HMDB0000932	Lipids and lipid-like molecules	Steroids and steroid derivatives	Bile acids, alcohols and derivatives		39.5	4.55	M-H	C26H45NO7S	0.245315	19628	20392.3	21161.7	19526.3	19244	19615.3	19754	19370.5	818.342	1197.56	86.9035	211.955	3937.07	1487.24	2296.09	4444.5	354.349	302.182	4072.74	2307.2	3506.86	4072.97	6381.83	2358.12	8598.61	99.2485	663.233	4180.04
0.32_101.0599m/z	101.06	0.323083	pos	2-Hydroxy-3-methylbutyric acid	HMDB0000407	Lipids and lipid-like molecules	Fatty Acyls	Fatty acids and conjugates		39.4	0	M+H-H2O	C5H10O3	1.63843	83945.8	83002	79759.3	90692.5	83454.9	76171.5	83330.8	80377.7	85689.9	89587.9	74465.7	94276.4	96959.3	94910.8	91009	90507.9	87809.3	97458.8	88369.1	69871.3	87202	99765	98307.3	99730.7	93969.2	93444.1	88224.9	89358.4
0.34_128.0838n	111.081	0.336967	pos	2,3-Heptanedione	HMDB0031476	Organic oxygen compounds	Organooxygen compounds	Carbonyl compounds		39.4	0	M+H-H2O, M+H	C7H12O2	0.510036	155383	135779	145133	188192	176530	154940	154950	150315	138533	141901	143460	188568	203290	197959	183889	179765	166713	180993	139018	146893	146154	179529	185744	215284	201671	185872	169548	163790
0.35_255.2326m/z	255.233	0.350183	neg	1-Pentadecene	HMDB0031082	Hydrocarbons	Unsaturated hydrocarbons	Unsaturated aliphatic hydrocarbons		39.4	0	M+FA-H	C15H30	-1.59857	55497.9	70558.5	70456.6	54356.3	63929	54986.6	54225.3	55285.9	90333.4	84949.8	78688.4	77071.1	72056.8	67395.2	63653.3	61000.4	61540.8	65452.4	89602.9	80446.2	81069.3	76248.8	68298.7	68610.8	61124.6	61324.9	58851.8	59515.4
0.69_152.0680m/z	152.068	0.694717	pos	L-Pipecolic acid	HMDB0000716	Organic acids and derivatives	Carboxylic acids and derivatives	Amino acids, peptides, and analogues	C00408	39.4	0	M+Na	C6H11NO2	-1.70414	1652.24	1372.61	1478.11	2087.87	3175.38	2384.05	2070.97	2216.6	2104.78	1913.28	2347.55	1656.3	2525.5	2686.92	2159.02	2172.54	2033.65	2038.57	2022.58	1591.01	2047.98	2613.58	3131.44	2859.43	1388.43	2357.82	2170.67	1692.95
1.12_174.1122m/z	174.112	1.11528	pos	Hexanoylglycine	HMDB0000701	Organic acids and derivatives	Carboxylic acids and derivatives	Amino acids, peptides, and analogues		39.4	0	M+H	C8H15NO3	-1.81864	3259.68	4373.94	2328.46	2028.45	2188.82	3268.03	3346.12	3035.75	2069.85	2990.66	3354.31	2447.26	3296.8	2151.73	4646.04	5216.32	1354.79	3561.56	3017.09	2874.41	2419.49	2402.58	2876.54	4059.74	4171.94	2581.35	2252.86	2572.66
1.23_257.0777m/z	257.078	1.23438	neg	1-Pyrroline-4-hydroxy-2-carboxylate	HMDB0002234	Organoheterocyclic compounds	Pyrrolines	Unclassified	C04282	39.4	0	2M-H	C5H7NO3	-0.816335	1213.52	1001.84	933.973	1176.73	769.591	1071.05	686.414	784.347	1231.26	1215.76	1321.29	895.967	923.571	919.961	841.34	888.168	699.433	594.54	953.98	823.728	623.903	757.631	572.819	583.386	609.033	835.119	1163.56	881.074
1.40_355.0880m/z	355.088	1.39998	neg	2-Keto-3-deoxy-D-gluconic acid	HMDB0001353	Organic acids and derivatives	Keto acids and derivatives	Medium-chain keto acids and derivatives	C01216	39.4	0	2M-H	C6H10O6	-0.515618	617.629	524.809	364.268	533.545	606.879	556.591	526.855	506.809	2.965e-09	1733.13	516.49	376.602	626.64	71.848	411.398	479.625	1004.04	2.965e-09	314.905	1682.7	280.902	2.965e-09	2.965e-09	1026.86	2.965e-09	853.441	607.724	172.738
1.43_188.9854m/z	188.985	1.43372	neg	Pyrocatechol sulfate	HMDB0059724	Organic acids and derivatives	Organic sulfuric acids and derivatives	Arylsulfates		39.4	8.12	M-H	C6H6O5S	-4.86421	5194.05	5113.31	4613.08	5090.89	5058.45	5426.21	5348.89	5258.02	2643.51	2285.4	2902.18	1266.65	2236.66	3697.05	10055.5	3607.06	1553.98	899.272	6888.02	1896.68	6231.64	5500.61	2443.39	1788.69	2258.75	4501.68	3103.89	3300.92
10.49_311.2227m/z	311.223	10.4877	neg	Dihydro-5-pentyl-2(3H)-furanone	HMDB0031531	Organoheterocyclic compounds	Lactones	Gamma butyrolactones		39.4	0	2M-H	C9H16O2	-0.202675	431.09	337.986	258.267	259.476	285.237	511.429	503.134	257.953	231.142	1773.61	760.055	312.315	758.274	237.688	830.73	212.99	914.075	2.965e-09	1181.3	259.491	768.088	464.681	271.606	559.068	739.56	144.264	967.623	397.144
5.66_223.0971m/z	223.097	5.66037	neg	(2E,4E)-2,4-Hexadienoic acid	HMDB0029581	Lipids and lipid-like molecules	Fatty Acyls	Fatty acids and conjugates		39.4	0	2M-H	C6H8O2	-2.06475	163.631	255.842	137.209	222.472	233.357	188.557	207.327	188.575	58.7932	95.2726	123.377	91.4098	16.2882	97.3863	130.354	129.385	112.013	101.489	666.22	246.825	408.638	262.44	241.808	68.8919	92.5831	132.381	527.848	99.9661
5.83_249.0412m/z	249.041	5.83193	neg	Ciliatine	HMDB0011747	Organic acids and derivatives	Organic phosphonic acids and derivatives	Organic phosphonic acids	C03557	39.4	0	2M-H	C2H8NO3P	0.391963	3055.63	3148.04	2922.78	2997.54	2632.26	2791.59	2806.48	2814.42	2197.28	2567.3	1423.76	1630.51	4749.69	467.885	4453.4	1306.79	4132.66	4.53728	519.129	4600.56	1684.71	251.549	2194.85	5582.44	130.185	773.871	3239.29	672.7
7.12_385.1631m/z	385.163	7.12032	neg	4-(Nitrosoamino)-1-(3-pyridinyl)-1-butanone	HMDB0062376	Organic oxygen compounds	Organooxygen compounds	Carbonyl compounds	C19564	39.4	0	2M-H	C9H11N3O2	0.282709	514.883	476.004	490.259	299.49	380.569	432.441	403.765	457.741	283.131	549.98	143.431	134.483	570.989	70.5553	621.686	39.3898	939.89	2.965e-09	2.965e-09	660.027	149.867	2.965e-09	282.394	542.909	2.965e-09	84.1867	672.214	25.8064
0.35_108.0202m/z	108.02	0.350183	neg	1-Methyl-4-nitroimidazole	HMDB0060659	Organoheterocyclic compounds	Azoles	Imidazoles	C16621	39.3	4.87	M-H2O-H	C4H5N3O2	-1.1788	17310.3	17954.4	17159.2	15510.2	18078.8	16878.3	16873	16704.1	20123.4	20263.6	19026.4	19735.2	18714.3	18870	18099.2	18994.9	19121.7	19403.8	20627.2	19292.9	19362	18992.1	17843.5	18678.7	18198.5	18865.5	17901.2	17372.2
0.35_283.2641m/z	283.264	0.350183	neg	Stearic acid	HMDB0000827	Lipids and lipid-like molecules	Fatty Acyls	Fatty acids and conjugates	C01530	39.3	0	M-H	C18H36O2	-0.52146	49906.6	62702.8	64155.7	50468.5	55862.5	49925.1	49157	50559.7	82411.4	78024.9	73115.6	70871.7	66625.4	61303.3	56734.3	55052.7	55596.7	57535.7	83026.8	72944.9	73463.1	70952.5	63185.2	61845.5	54289.1	55206.4	54967	52789.4
0.51_115.0753m/z	115.075	0.50985	pos	2-Hydroxycaproic acid	HMDB0001624	Lipids and lipid-like molecules	Fatty Acyls	Fatty acids and conjugates		39.3	0	M+H-H2O	C6H12O3	-0.298478	22798.4	20532.6	17530.9	27500.5	25628.2	22152.5	22853.4	21886.7	22527.9	23356.8	20234.7	23897.6	28635.3	22070.9	27400.3	27979.8	26963.6	25630.8	26380.9	22305	24076.7	28124.2	31582.1	31892.4	24263.4	25884	24836.7	24648.3
0.58_105.0337m/z	105.034	0.583383	pos	4-Hydroxybenzaldehyde	HMDB0011718	Organic oxygen compounds	Organooxygen compounds	Carbonyl compounds	C00633	39.3	0	M+H-H2O	C7H6O2	1.47163	988.988	1379.78	1109.77	957.48	1073.67	1638.33	1220.6	1327.7	1253.21	1224.47	981.763	1051.04	1315.66	1046.49	1283.92	1549.16	1962.58	1447.9	1459.86	1118.89	1328.5	1231.36	1011.01	1706.83	1887.15	1094.73	1189.94	1915.08
1.11_151.0249m/z	151.025	1.10907	neg	Glycolic acid	HMDB0000115	Organic acids and derivatives	Hydroxy acids and derivatives	Alpha hydroxy acids and derivatives	C03547	39.3	0	2M-H	C2H4O3	0.534532	5289.31	4703.61	5116.54	4705.69	4529.08	4475.18	4847.54	4974.25	4645.95	3565.93	5434.67	2947.21	5117.82	5741.53	4625.36	3846.91	3336.37	4210.41	3029.51	3591.58	3462.3	4009.94	4276.65	4093.32	2574.22	4265.79	3751.21	4033.32
3.85_231.0870m/z	231.087	3.84702	neg	alpha-Ketoisovaleric acid	HMDB0000019	Organic acids and derivatives	Keto acids and derivatives	Short-chain keto acids and derivatives	C00141	39.3	0	2M-H	C5H8O3	-1.83186	360.384	600.718	598.199	602.463	483.947	469.811	556.931	594.15	426.021	542.821	529.578	189.27	688.015	176.935	1060.09	165.224	206.096	251.912	360.944	475.811	644.214	757.372	522.974	216.031	265.286	335.672	210.238	525.497
5.17_304.0438m/z	304.044	5.1685	neg	Glucosamine 6-phosphate	HMDB0001254	Organic oxygen compounds	Organooxygen compounds	Carbohydrates and carbohydrate conjugates	C00352	39.3	0	M+FA-H	C6H14NO8P	-0.351201	3266.67	3716.6	3649.53	3261.56	3267.57	3364.7	3518.8	3605.04	3380.19	4363.2	4031.17	2492.59	2446.56	2789.21	3855.44	2925.06	2421.08	1595	3076.06	2413.98	3170.86	3150.19	2441.43	4430.75	3302.31	1780.35	3907.14	2774.13
5.24_186.1127m/z	186.113	5.23682	neg	Pantothenol	HMDB0004231	Organic oxygen compounds	Organooxygen compounds	Alcohols and polyols	C05944	39.3	4.31	M-H2O-H	C9H19NO4	-4.18523	5656.49	6291.56	5963.2	5765.52	5606.94	5673.31	5838.41	5966.14	5517.93	7618.71	10159.5	3893.42	6169.88	5775.74	8325.33	5335.26	4838.22	4572.34	4917.05	5839.82	5658.1	2850.82	3533.08	3482.32	3658.5	2849.56	6204.66	3750.69
5.56_253.0716m/z	253.072	5.55705	neg	5-(3',4'-Dihydroxyphenyl)-gamma-valerolactone	HMDB0029185	Benzenoids	Phenols	Benzenediols		39.3	0	M+FA-H	C11H12O4	-0.872535	3343.58	3028.42	3141.81	3400.39	3330.44	3261.6	3100.5	3391.06	3272.87	3137.78	3577.04	3587.54	3437.79	3452.98	3402.26	3560.04	3418.87	3715.63	3190.05	3159.74	3363.03	3335.3	3386.1	3540.65	3565.45	3389.11	3530.57	3709.17
5.68_335.0386m/z	335.039	5.67753	neg	D-Sedoheptulose 7-phosphate	HMDB0001068	Organic oxygen compounds	Organooxygen compounds	Carbohydrates and carbohydrate conjugates	C05382	39.3	0	M+FA-H	C7H15O10P	0.561745	465.926	307.405	298.355	380.071	274.479	383.441	325.896	355.808	368.377	355.83	395.978	423.103	357.036	367.621	426.647	429.429	425.501	427.495	333.474	249.683	302.671	395.294	384.535	405.327	388.779	369.587	453.743	371.945
7.89_227.1284m/z	227.128	7.89383	neg	Delta-Hexanolactone	HMDB0000453	Organoheterocyclic compounds	Lactones	Delta valerolactones		39.3	0	2M-H	C6H10O2	-1.92535	1340.82	1431.58	1458.92	1359.67	1370.58	1257.77	1297.95	1251.3	1385.4	1341.71	1476.08	1345.04	1489.44	1189.73	1530.09	1280.72	1359.63	1204.9	1394.19	1338.11	1247.04	1566.01	1292.13	1140.52	1447.54	1205.89	1173.36	1494.33
9.85_338.9884m/z	338.988	9.85132	neg	D-Glyceraldehyde 3-phosphate	HMDB0001112	Organic oxygen compounds	Organooxygen compounds	Carbohydrates and carbohydrate conjugates	C00118	39.3	0	2M-H	C3H7O6P	-1.1273	4980.84	4670.92	5210.26	4806.02	4660.07	4709.26	4794.62	4566.5	5021.8	4769.68	5088.44	5291.9	5215.97	5198.61	4567.85	5317.07	5153.63	5170.87	5125.7	5417.19	5377.36	5053.69	4965.98	5201.78	5330.22	4381.77	4916.36	5444.86
0.03_227.1282m/z	227.128	0.0254833	neg	2,3-Hexanedione	HMDB0031491	Organic oxygen compounds	Organooxygen compounds	Carbonyl compounds		39.2	0	2M-H	C6H10O2	-2.93828	1565.9	2162.73	1401.63	1571.52	1973.31	1645.25	1307.23	1360.28	1716.95	2087.9	1474.56	1654.05	1437.3	1765.2	1999.41	1912.17	1542.44	1902.13	1893.77	1720.53	1415.18	1524.79	1457.27	1695.61	2020.88	1857.63	1259.11	1192.29
0.03_227.2010m/z	227.201	0.0254833	neg	Heptanal	HMDB0031475	Organic oxygen compounds	Organooxygen compounds	Carbonyl compounds	C14390	39.2	0	2M-H	C7H14O	-2.78273	7130.53	7898.54	7822.37	6864.17	7798.62	6938.45	6735.2	6567.41	9404.19	9245.17	9378.37	9065.14	8679.08	7967.63	8044.15	7677.73	7663.05	8221.18	9215.69	9054.21	9122.16	8860.22	7699.13	8866.87	7703.55	7883.75	7426.06	7369.52
0.06_113.0598m/z	113.06	0.0593	pos	Ketoleucine	HMDB0000695	Organic acids and derivatives	Keto acids and derivatives	Short-chain keto acids and derivatives	C00233	39.2	0	M+H-H2O	C6H10O3	0.40702	52334.9	42350.7	64974.4	87140.5	75237.8	54223.3	54174.9	51140	41711.3	43147.8	57677.3	89761.3	93937.6	91639.1	76122.6	66025.4	54833.3	61425.6	43618.3	44422.9	50398.6	81252.2	83813.2	99757.3	87252.6	71194.1	57703.7	56555.5
0.14_128.0465m/z	128.047	0.144967	neg	5-Aminoimidazole	HMDB0003929	Organoheterocyclic compounds	Azoles	Imidazoles	C05239	39.2	0	M+FA-H	C3H5N3	-0.257931	611.99	1011.05	854.738	768.796	724.706	632.418	633.237	580.196	814.281	951.951	850.539	872.545	667.108	814.371	816.352	809.515	819.366	742.881	742.793	880.475	976.638	753.715	817.711	802.08	668.4	735.78	573.688	658.891
0.25_130.0994n	113.096	0.25365	pos	Heptanoic acid	HMDB0000666	Lipids and lipid-like molecules	Fatty Acyls	Fatty acids and conjugates	C17714	39.2	0	M+H-H2O, M+H	C7H14O2	0.387268	117872	111857	104700	122446	118873	113025	118468	114973	112048	117072	92495.1	126039	133901	131179	124473	125515	128775	143688	111591	82183.6	118040	129675	131385	140109	130170	134027	126580	128234
0.52_127.0752m/z	127.075	0.524583	pos	4-Hydroxycyclohexylcarboxylic acid	HMDB0001988	Organic oxygen compounds	Organooxygen compounds	Alcohols and polyols		39.2	0	M+H-H2O	C7H12O3	-0.736919	15945.7	15964	14241.1	21218.3	18207.8	15019.3	16419	15571	18430.5	16683.7	16296.5	18607.4	22000.7	17491.2	18909.2	18897	18094.4	18086.4	20173.9	17770.1	16694	20606.9	22596.6	24212	17585	19297.7	17039.6	17689.7
0.67_425.0168m/z	425.017	0.671333	neg	6-Thioxanthine 5'-monophosphate	HMDB0060418	Organoheterocyclic compounds	Diazines	Pyrimidines and pyrimidine derivatives	C16618	39.2	6.3	M+FA-H	C10H13N4O8PS	-1.62148	155364	154820	159422	174615	164295	155821	166830	166829	116303	130292	93702.1	137699	129789	120048	156427	122772	122578	71655.8	120391	155409	169908	86174	82551.7	97570.1	99066.7	92096.7	163698	126616
1.11_225.0621m/z	225.062	1.10907	neg	D-Galactose	HMDB0000143	Organic oxygen compounds	Organooxygen compounds	Carbohydrates and carbohydrate conjugates	C00984	39.2	0	M+FA-H	C6H12O6	2.75151	7313.58	7638.89	7271.88	7311.94	6815.19	6688.82	6361.7	6638.56	5527.35	4735.12	5467.45	5093.5	6043.1	4990.98	5313.19	6751.39	5480.8	6588.21	5988.08	5729.25	5487.31	8544.29	7635.01	3079.38	4218.65	4636.43	6589.63	4253.82
1.11_351.0565m/z	351.056	1.10907	neg	Ascorbic acid	HMDB0000044	Organoheterocyclic compounds	Dihydrofurans	Furanones	C01041	39.2	0	2M-H	C6H8O6	-1.26717	4171.48	3885.26	4799.77	5022.24	4594.8	4313.61	4519.22	4180.12	4381.87	6288.49	3902.96	4093.01	4159.97	4370.92	3697.96	3432.97	4903.76	1394.15	4274.39	5980.59	2397.74	2875.61	2840.34	4050.41	1972.16	2893.21	4019.24	2914.57
10.11_338.9884m/z	338.988	10.1093	neg	Dihydroxyacetone phosphate	HMDB0001473	Organic oxygen compounds	Organooxygen compounds	Carbohydrates and carbohydrate conjugates	C00111	39.2	0	2M-H	C3H7O6P	-1.07185	7593.52	7094.42	7442.82	7286.41	6881.59	7280.27	7537.61	7325.33	7269.45	8264.68	7916.74	8051.65	8118.17	7779.99	7388.85	7482.39	8158.34	8335.09	7423.41	8065	8126.91	8274.16	7795.55	7244.59	8766.22	7188.48	7766.09	7625.81
12.72_271.2278m/z	271.228	12.7173	neg	Pentadecanal	HMDB0031078	Lipids and lipid-like molecules	Fatty Acyls	Fatty aldehydes	C01948	39.2	0	M+FA-H	C15H30O	-0.208498	6580.4	7155.4	6848.64	6862.46	6396.52	6103.68	6074.19	7339	7259.41	4993.06	3652.11	5450.43	6095.9	5058.66	6223.54	4995.76	5138.22	4079.73	4613.05	6462.07	6090.58	4812.12	5349.08	6747.08	4602.44	4812.55	5679.44	4968.48
4.48_241.0326m/z	241.033	4.48337	neg	L-Cysteine	HMDB0000574	Organic acids and derivatives	Carboxylic acids and derivatives	Amino acids, peptides, and analogues	C00097	39.2	0	2M-H	C3H7NO2S	1.45431	2559.38	2762.79	2573.17	2550.62	2818.2	2479.74	2736.81	2598.15	2429.17	2998.98	2371.08	2534.52	2423.22	1982.48	2034.6	2411.59	2422.13	1532.27	2044.42	2271.63	2074.19	1868.5	1957.8	2219.38	1633.67	1881.49	2111.35	2560.66
5.70_191.1063m/z	191.106	5.69777	pos	Prenyl benzoate	HMDB0032488	Benzenoids	Benzene and substituted derivatives	Benzoic acids and derivatives	C03885	39.2	0	M+H	C12H14O2	-1.97928	3054.71	3561.83	3567.47	3185.14	3403.43	3343.59	2959.08	3010.01	3768.32	3760.2	3809.73	3641.15	3742.79	3377.35	3328.87	3584.95	2927.24	3321.19	4651.5	4003.57	3592.93	3921.49	3848.1	3751.22	3540.89	3398.66	3277.23	3081.98
5.75_172.1692m/z	172.169	5.74783	pos	Eucalyptol	HMDB0004472	Organoheterocyclic compounds	Oxanes	Unclassified	C09844	39.2	0	M+NH4	C10H18O	-2.50548	694.937	751.054	696.517	694.538	614.73	620.033	749.104	683.371	1053.04	725.513	780.909	903.775	651.69	631.692	817.765	723.328	688.743	721.385	1025.6	855.662	685.047	887.797	948.371	846.11	774.977	825.009	768.661	761.678
6.14_514.2845m/z	514.285	6.14032	neg	Taurohyocholate	HMDB0011637	Lipids and lipid-like molecules	Steroids and steroid derivatives	Bile acids, alcohols and derivatives	C15516	39.2	9.11	M-H	C26H45NO7S	0.210083	2561.17	2972.98	2549.4	2691.78	2633.88	2678.74	2488.01	2675.22	696.672	1041.08	2.965e-09	431.775	654.986	1859.74	1907.17	2602.03	233.734	169.253	298.457	1099.52	3038.39	3266.12	5985.96	170.84	4653.88	55.7233	86.874	4467.14
6.36_195.0672m/z	195.067	6.36382	neg	Homoveratric acid	HMDB0000434	Benzenoids	Benzene and substituted derivatives	Methoxybenzenes		39.2	4.56	M-H	C10H12O4	4.63889	11041.5	11285.8	11582.2	10823.8	11173.4	10816.1	11256.3	10966.9	10537.9	11355.2	10286.5	9615.36	16055.5	9071.2	14166.7	9815.64	12363.5	9007.67	9314.73	14618.3	10002.3	9015.84	9461.77	12182.2	9308.31	9240.56	11805.3	8924.53
7.76_463.2343m/z	463.234	7.75742	neg	Melatonin	HMDB0001389	Organoheterocyclic compounds	Indoles and derivatives	Indoles	C01598	39.2	0	2M-H	C13H16N2O2	-1.68543	498.687	410.48	575.079	505.022	416.441	387.656	347.674	384.573	163.825	525.103	248.569	2.965e-09	244.141	119.181	666.648	79.8659	1945.76	2.965e-09	42.3789	165.568	41.2764	47.4133	101.763	943.002	2.965e-09	44.4625	745.915	2.965e-09
0.31_128.0316m/z	128.032	0.3092	pos	L-Serine	HMDB0000187	Organic acids and derivatives	Carboxylic acids and derivatives	Amino acids, peptides, and analogues	C00065	39.1	0	M+Na	C3H7NO3	-2.08881	191274	161251	136737	161519	169099	172321	197060	185373	154635	163670	80683.6	128809	176092	176296	196600	197022	210042	211733	161797	29952.2	159563	177513	167146	181551	178170	186777	216184	201357
0.31_205.1946m/z	205.195	0.3092	pos	Farnesol	HMDB0004305	Lipids and lipid-like molecules	Prenol lipids	Sesquiterpenoids	C06081	39.1	0	M+H-H2O	C15H26O	-2.20022	224511	202375	183395	209454	205016	218404	215532	222355	191738	218042	130749	184677	235037	222820	226871	235630	251398	261924	195818	79601.5	220300	233155	229106	232758	225750	236098	235380	243121
0.40_235.1699m/z	235.17	0.4015	neg	2-Methyl-2-phenyl-undecane	HMDB0013820	Benzenoids	Benzene and substituted derivatives	Phenylpropanes		39.1	0	M+FA-H	C14H22	-2.593	45940	45250.1	42807.1	42717.7	44204.6	40422.1	43075.2	43098.8	47278.1	46953.2	46414.2	47635	43974.2	47411.4	48828.8	44755.2	48741.2	49578.2	49475.1	45568.8	44265.4	48341.3	42247.7	49463.6	42152	49088.7	42648.7	47282.6
0.67_353.0263m/z	353.026	0.6667	pos	Inosine 2',3'-cyclic phosphate	HMDB0011680	Organoheterocyclic compounds	Tetrapyrroles and derivatives	Porphyrins	C05768	39.1	1.62	M+Na	C10H11N4O7P	1.58673	129707	86558.7	97699.4	116228	88852.6	94046.2	115885	90663.1	57417.7	66665.1	62832.6	64189.7	74369.6	54847.3	83373.8	71389.6	46127.6	33403.9	38032.7	74824.9	65481.6	48991.3	35853.3	60017.4	62771.4	71232.5	55745.3	72774.8
1.09_127.0389m/z	127.039	1.08733	pos	Maltol	HMDB0030776	Organoheterocyclic compounds	Pyrans	Pyranones and derivatives	C11918	39.1	0	M+H	C6H6O3	-0.76146	28558.5	23266.3	28550.5	26723.9	24422.7	27687.3	30989.6	26958	18894.8	25355.2	25272.3	35936.9	27361.4	25162.1	25557.1	28243.8	29733	31809.9	20870.9	23252.5	24304.5	25954.8	31666.4	25983.6	27562	29664.1	29961.3	29657.5
1.60_333.0803m/z	333.08	1.60143	neg	8-Hydroxyguanine	HMDB0002032	Organoheterocyclic compounds	Imidazopyrimidines	Purines and purine derivatives	C20155	39.1	0	2M-H	C5H5N5O2	-3.21537	334.776	314.364	297.963	271.355	333.849	339.455	320.589	256.97	2.965e-09	875.62	272.793	307.11	346.325	95.9834	390.241	366.615	360.363	2.965e-09	254.996	661.482	148.004	136.283	81.0024	496.855	2.965e-09	548.061	432.3	207.354
10.38_350.9887m/z	350.989	10.3843	neg	Sedoheptulose 1,7-bisphosphate	HMDB0060274	Organic oxygen compounds	Organooxygen compounds	Carbohydrates and carbohydrate conjugates	C00447	39.1	0	M-H2O-H	C7H16O13P2	-0.315266	2052.13	2596.45	2434.59	2283.19	2179.18	2256.07	2484.41	2183.79	2777.86	2602.79	2344.48	2526.64	2571.91	2907.08	2515.17	2356.81	2560.41	2841.83	2324.43	2639.6	2553.39	2394.04	2699.31	2412.36	2418.6	2380.7	2438.22	3180.52
10.71_392.2928n	437.291	10.7113	neg	Deoxycholic acid	HMDB0000626	Lipids and lipid-like molecules	Steroids and steroid derivatives	Bile acids, alcohols and derivatives	C04483	39.1	0	M-H, 2M-H, M+FA-H	C24H40O4	0.400975	23408.2	23445.4	27058.9	23878.1	22672.7	24019	25395.3	24247.9	12257.6	3272.15	11573.2	1440.18	72110	26609.4	29089.4	11193.8	257.424	18928.1	13130.8	19799.2	24487.5	89445.7	54245.1	1340.11	14648.9	838.043	5430.21	26430
13.88_113.1073m/z	113.107	13.8798	pos	N-Acetylputrescine	HMDB0002064	Organic acids and derivatives	Carboximidic acids and derivatives	Carboximidic acids	C02714	39.1	0	M+H-H2O	C6H14N2O	0.140086	32006.1	29643.3	27190.1	27262.3	27696.2	29742.6	34155.3	32379	31708.2	32331.2	29681.8	31849.3	30364.8	29648.3	30449.2	32123.6	34897.5	39507.8	34106.2	31058.1	28930	29553.5	30245	30595.1	32099.3	32362.2	33779.9	34430.1
2.90_279.1085m/z	279.109	2.90073	neg	Pi-Methylimidazoleacetic acid	HMDB0004988	Organoheterocyclic compounds	Azoles	Imidazoles		39.1	3.3	2M-H	C6H8N2O2	-4.81194	3761.31	3209.95	3268.51	3171.15	3269.82	3481.6	3469.34	3497.98	507.931	3893.31	1661.84	1160.4	1678.26	2007.22	2582	5332.89	4052.68	32.6012	1044.45	2945.25	1445.99	2288.1	666.84	3459.51	2.965e-09	6159.19	2987	1944.11
4.64_206.0664m/z	206.066	4.64228	pos	cis-2-Methylaconitate	HMDB0006357	Organic acids and derivatives	Carboxylic acids and derivatives	Tricarboxylic acids and derivatives	C04225	39.1	0	M+NH4	C7H8O6	2.41295	2795.93	2501.6	2474.28	2461.74	2499.38	2466.61	3055.55	2685.99	2494.61	2773.96	2780.21	3080.35	2643.89	2634.59	2988.89	3240.94	3012.55	3452.53	3022.58	2937.87	2730.16	3002.93	2800.38	2790.74	3022.35	3319.35	2977.95	3129.15
5.48_211.1436m/z	211.144	5.48067	pos	(R)-N-Methylsalsolinol	HMDB0003626	Organoheterocyclic compounds	Tetrahydroisoquinolines	Unclassified		39.1	0	M+NH4	C11H15NO2	-2.51202	1518.74	1810.24	1704.08	1743.61	1849.18	1799.58	1806.83	1638.99	1672.5	2150	2035.69	1351.96	1703.78	1515.89	1574.33	1802.54	1896.24	1733.31	1704.42	1468.7	1414.45	1734.87	1335.27	1690.66	651.223	1764.91	1740.78	1829.48
5.55_120.0808m/z	120.081	5.54652	pos	Tyramine	HMDB0000306	Benzenoids	Benzene and substituted derivatives	Phenethylamines	C00483	39.1	0	M+H-H2O	C8H11NO	0.000453675	1628.19	1650.02	1792.74	1786.07	1733.95	1721.91	1687.09	1777.19	1535.69	2316.54	2015.84	1393.13	1961.37	1267.35	1469.92	1496.06	1766.5	1039.82	1229.37	1939.55	1527.73	1002.85	1311.5	2149.1	946.86	1444.7	1897.72	1249.7
5.55_124.1120m/z	124.112	5.54652	pos	m-Xylene	HMDB0059810	Benzenoids	Benzene and substituted derivatives	Xylenes	C07208	39.1	0	M+NH4	C8H10	-0.282495	73.8613	59.565	57.6155	108.059	104.777	70.3763	105.417	91.6844	96.4983	145.071	142.951	156.573	112.239	128.368	201.904	188.096	86.1559	130.715	135.037	259.726	206.555	149.129	82.0949	72.4347	168.774	199.067	107.063	92.5363
5.83_373.1405m/z	373.141	5.83193	neg	Phenylalanyl-Tyrosine	HMDB0029007	Organic acids and derivatives	Carboxylic acids and derivatives	Amino acids, peptides, and analogues		39.1	0	M+FA-H	C18H20N2O4	-0.00372657	305.563	315.581	532.987	395.184	339.912	315.135	371.074	472.559	265.755	85.5682	59.375	78.9282	4408.02	141.735	2.965e-09	2.965e-09	774.78	366.952	463.915	590.937	1380.98	935.172	438.323	875.917	61.8313	88.1463	560.548	34.7187
6.05_238.0718m/z	238.072	6.0543	neg	3-Carbamoyl-2-phenylpropionaldehyde	HMDB0060366	Benzenoids	Benzene and substituted derivatives	Phenylacetaldehydes	C16587	39.1	0	M+FA-H	C10H11NO3	-1.40588	114.547	133.944	102.305	147.304	113.703	128.381	108.437	89.4852	2.965e-09	11.2812	52.5385	2.965e-09	76.6126	26.407	28.917	2.965e-09	16.2712	16.4281	186.63	141.891	73.9483	2.965e-09	12.9869	12.973	2.965e-09	11.6081	128.977	2.965e-09
6.45_227.1284m/z	227.128	6.44975	neg	3,4-Hexanedione	HMDB0031492	Organic oxygen compounds	Organooxygen compounds	Carbonyl compounds		39.1	0	2M-H	C6H10O2	-1.95241	558.259	499.368	554.541	583.149	514.158	547.994	552.902	505.477	533.416	732.279	543.304	405.404	586.31	468.58	516.665	526.774	526.165	497.06	709.421	499.721	522.651	549.376	535.807	427.547	509.483	506.408	521.064	522.264
6.65_172.1692m/z	172.169	6.65103	pos	beta-Geraniol	HMDB0035155	Lipids and lipid-like molecules	Prenol lipids	Monoterpenoids	C01500	39.1	0	M+NH4	C10H18O	-2.61694	1164.41	1327.05	1143.91	1257.04	1171.34	1034.26	1128.38	1185.78	1391.73	1423.4	1362.99	1351.26	1274.55	1323.13	1354.27	1356.66	1341.92	1370.02	1485.56	1300.94	1241.14	1378.77	1292.78	1304.03	1537.82	1287.72	1187.89	1293.72
6.79_233.0775m/z	233.077	6.79352	neg	L-2-Amino-3-oxobutanoic acid	HMDB0006454	Organic acids and derivatives	Carboxylic acids and derivatives	Amino acids, peptides, and analogues	C03508	39.1	0	2M-H	C4H7NO3	-1.79862	9994.23	9047.76	9656.34	9894.57	9687.81	10104.5	10132.7	10309.8	8138.95	7945.91	8614.17	8689.9	9311.08	9160.43	9583.19	9173.52	9724.39	9115.33	8384.48	8852.18	9169.54	8057.36	8393.79	7873.33	8992.44	9050.89	9023.4	9278.77
7.74_223.0961m/z	223.096	7.73562	pos	Monoisobutyl phthalic acid	HMDB0002056	Benzenoids	Benzene and substituted derivatives	Benzoic acids and derivatives		39.1	0	M+H	C12H14O4	-1.8652	2038.42	2142.15	2057.22	1987.21	1766.66	1794.04	2394.08	1870.03	1958.77	2312.39	1907.72	2108.72	2041.57	2050.2	2178.25	2075.69	2392.6	2302.85	2588.87	2031.44	2357.39	2075.09	2379.7	2231.39	2256.7	2274.34	2348.2	1965.84
0.34_149.0446m/z	149.045	0.336967	pos	L-2-Hydroxyglutaric acid	HMDB0000694	Organic acids and derivatives	Hydroxy acids and derivatives	Short-chain hydroxy acids and derivatives	C03196	39	0	M+H	C5H8O5	1.27311	50149.7	38635.6	33968	41655.3	47305.7	49942.1	49349.7	50780.8	35927.5	44056.5	26614	37494.8	45328	51435.3	52532.4	54576	59105.2	60617.6	37458.8	19243.1	42616.6	44497.8	46110.9	49412.6	50843.7	54873.3	56718	55351.8
0.68_211.0357n	229.068	0.6807	pos	Phosphocreatine	HMDB0001511	Organic acids and derivatives	Carboxylic acids and derivatives	Amino acids, peptides, and analogues	C02305	39	0	M+H-H2O, M+NH4	C4H10N3O5P	-0.570194	6314.7	16137.6	11232.9	11580.5	8574.1	6470.33	6642.26	7173.95	15882.5	15027.9	12376.5	10784.3	10202.4	8560.09	7828.24	7508.52	6666.48	8185.54	16262.7	18261.2	14789.5	11150.1	9065.64	10346.9	9345.85	6774.84	5024.94	5856.91
1.11_347.0398m/z	347.04	1.10907	neg	Inosinic acid	HMDB0000175	Nucleosides, nucleotides, and analogues	Purine nucleotides	Purine ribonucleotides	C00130	39	0	M-H	C10H13N4O8P	-0.176418	1142.36	1593.94	937.861	1279.97	1420.26	1462.18	1487.34	711.818	501.951	1429.85	1634.14	1273.41	295.771	2068.18	235.749	1419.68	851.651	1041.13	677.139	1906.59	1269.41	686.205	819.994	166.507	280.939	1030.74	2030.99	966.797
1.46_120.0655m/z	120.066	1.46032	pos	2-Ketobutyric acid	HMDB0000005	Organic acids and derivatives	Keto acids and derivatives	Short-chain keto acids and derivatives	C00109	39	0	M+NH4	C4H6O3	0.113921	949.574	1822.12	1662.81	1324.76	1288.76	1067.63	758.044	1026.5	2284.42	1464.29	1432.69	1149.91	1535.4	1071.71	945.344	780.967	401.84	268.07	2868.02	2022.31	1754.61	553.852	961.125	983.473	565.305	841.133	713.336	1136.23
10.56_167.0699m/z	167.07	10.5582	pos	Phosphorylcholine	HMDB0001565	Organic nitrogen compounds	Organonitrogen compounds	Quaternary ammonium salts	C00588	39	0	M+H-H2O	C5H15NO4P+	-3.44148	13222.3	12289.7	12873.3	12563.9	13152	12171.1	12322.8	11861.8	12461.8	13305.8	12904.4	13009.2	14239.2	13257.2	13624.9	14132.9	13994.9	14745.1	14748.2	13444.6	14607.6	14372.2	13901.9	14392.1	16596.3	15037.7	13845.1	14086.8
11.11_198.0168m/z	198.017	11.1052	pos	O-Phospho-4-hydroxy-L-threonine	HMDB0006802	Organic acids and derivatives	Carboxylic acids and derivatives	Amino acids, peptides, and analogues	C06055	39	0	M+H-H2O	C4H10NO7P	2.77125	31372.2	28435.2	30421.9	30523.4	31142.7	30529.8	32846.4	31977.2	30947.3	31063.6	30430.2	36108.2	33444	34487.5	33610.6	31517	36450.5	38356.5	32435.8	29457.1	31152.8	32846.9	33992.5	34406.5	36791.7	33095.9	33418.1	33165
12.16_271.2279m/z	271.228	12.1596	neg	2-Pentadecanone	HMDB0031081	Organic oxygen compounds	Organooxygen compounds	Carbonyl compounds		39	0	M+FA-H	C15H30O	0.148671	601.877	422.197	493.179	512.031	346.915	464.537	589.413	414.029	721.481	811.381	437.906	666.898	628.963	618.96	444.001	394.531	454.106	548.08	473.107	588.348	675.35	551.529	178.829	577.387	554.501	378.691	756.146	518.407
13.68_102.1279m/z	102.128	13.6805	pos	Cyclohexane	HMDB0029597	Hydrocarbons	Saturated hydrocarbons	Cycloalkanes	C11249	39	0	M+NH4	C6H12	1.72308	1141.36	628.456	882.523	877.316	826.126	895.586	846.054	1022.08	812.668	553.631	1000.53	1162.02	922.429	909.508	1008.94	901.885	1040.94	1076.47	692.889	651.456	993.477	941.504	930.832	913.091	923.236	884.272	997.654	1054.81
15.36_118.0144m/z	118.014	15.3633	neg	Bovinocidin	HMDB0034259	Organic 1,3-dipolar compounds	Allyl-type 1,3-dipolar organic compounds	Organic nitro compounds	C05669	39	0	M-H	C3H5NO4	-1.86602	5262.13	4821.63	4759.85	5019.67	5032.28	4832.13	4938.49	4901.82	5234.33	4934.05	5201.39	5483.14	5449.34	5352.14	5032.53	5343.25	5671.22	5515.2	5191.32	5052.2	5318.98	5158.27	5566.06	5359.89	5276.87	5111.81	5376.75	5448.4
2.13_301.0564m/z	301.056	2.12753	neg	Pyrogallol-2-O-glucuronide	HMDB0060017	Organic oxygen compounds	Organooxygen compounds	Carbohydrates and carbohydrate conjugates		39	0	M-H	C12H14O9	-0.38638	1335.87	1054.77	1174.36	1101.79	1124.65	1149.29	1149.31	1122.13	69.169	46.7972	971.383	2.965e-09	489.305	255.007	294.283	92.3754	5189.87	77.2682	280.774	279.209	118.87	804.147	213.661	24.8571	2.965e-09	22.3985	92.3164	403.652
2.18_418.9557m/z	418.956	2.1781	neg	Inositol 1,3,4-trisphosphate	HMDB0001143	Organic oxygen compounds	Organooxygen compounds	Alcohols and polyols	C01243	39	0	M-H	C6H15O15P3	1.44666	866.869	953.814	1126.5	1096.35	1065.88	953.092	1016.44	873.689	868.322	765.268	1106.77	1031.24	1003.59	1023.43	1008.73	732.226	864.908	1209.92	502.306	922.074	1060.58	869.424	1041.35	1218.39	841.692	1035.41	796.292	1180.7
3.64_157.0493m/z	157.049	3.64462	pos	Shikimic acid	HMDB0003070	Organic oxygen compounds	Organooxygen compounds	Alcohols and polyols	C00493	39	0	M+H-H2O	C7H10O5	-1.50413	327.831	469.769	257.2	217.626	238.306	306.539	220.697	249.992	292.772	306.535	257.49	241.301	317.891	263.785	383.684	312.753	280.338	307.555	346.47	424.079	331.357	257.682	342.422	187.247	470.357	383.536	236.892	341.224
4.09_144.0805m/z	144.081	4.09382	pos	Tryptophanol	HMDB0003447	Organoheterocyclic compounds	Indoles and derivatives	Indoles	C00955	39	0	M+H-H2O	C10H11NO	-1.64956	32853.8	31796.9	32994.7	32560.5	34409.9	33755	32386.3	33504	31089.5	23554	27233	32168.2	24724	37785.5	25727.7	30849.5	16148.2	29613.8	31382.8	28118.7	32097.3	24809.7	33523.6	25599.1	29803.1	33266	25677.6	46586.2
4.60_260.0564m/z	260.056	4.60395	neg	N-[4'-hydroxy-(E)-cinnamoyl]-L-aspartic acid	HMDB0029234	Organic acids and derivatives	Carboxylic acids and derivatives	Amino acids, peptides, and analogues		39	0	M-H2O-H	C13H13NO6	-0.242758	45.0324	31.4832	24.9891	44.8371	53.1503	26.4596	51.53	46.407	31.1695	237.842	149.838	25.4962	275.77	11.4309	77.6665	2.965e-09	2.965e-09	2.965e-09	18.0095	139.988	2.965e-09	2.965e-09	2.965e-09	462.556	2.965e-09	2.965e-09	2.965e-09	11.1693
4.77_265.1541m/z	265.154	4.77335	pos	Subaphylline	HMDB0033463	Phenylpropanoids and polyketides	Cinnamic acids and derivatives	Hydroxycinnamic acids and derivatives	C10497	39	0	M+H	C14H20N2O3	-2.01737	294.266	537.136	398.84	507.106	532.906	511.514	542.46	463.367	509.153	347.096	308.067	661.879	900.77	674.863	234.278	319.636	370.561	225.764	162.438	576.01	468.119	88.3075	75.5705	893.972	275.597	564.608	249.539	380.05
4.81_349.0878m/z	349.088	4.81078	neg	N-Acetyl-L-aspartic acid	HMDB0000812	Organic acids and derivatives	Carboxylic acids and derivatives	Amino acids, peptides, and analogues	C01042	39	0	2M-H	C6H9NO5	-3.05797	1424.55	1805.95	1770.14	1360.82	1467.4	1721.97	1693.75	1944.25	2230.42	1264.62	1276.08	1777.22	1203.32	1303.62	918.088	1086.49	1400.79	787.051	745.014	1734.34	1157.14	206.392	1171.65	1452.34	952.243	702.375	665.716	1893
4.81_451.1094m/z	451.109	4.81078	neg	3-Nitrotyrosine	HMDB0001904	Organic acids and derivatives	Carboxylic acids and derivatives	Amino acids, peptides, and analogues		39	0	2M-H	C9H10N2O5	-2.8125	1693.37	3252.46	2826.02	2761.12	2418.52	2300.91	1624.46	1423.75	4836.52	2355.66	2589.45	2229.56	2043.43	1676.37	995.949	1701.96	1463.73	952.016	2654.67	2308.55	2347.13	830.98	1346.89	1993.38	964.858	1243.3	1313.72	1852.21
5.05_308.0987m/z	308.099	5.04852	neg	N-Acetylneuraminic acid	HMDB0000230	Organic oxygen compounds	Organooxygen compounds	Carbohydrates and carbohydrate conjugates	C19910	39	0	M-H	C11H19NO9	-0.105767	1636.16	1442.45	1670.91	1561.45	1545.67	1530.43	1491.33	1735.44	1907.89	1817.92	1820.33	1856.33	1791.85	1643.44	1680.88	1736.69	1763.19	1970.6	1672.85	1544.78	1413.68	1647.84	1770.43	1544.27	1711.88	1587.3	1653.7	1642.62
5.13_171.0065m/z	171.006	5.1345	neg	Beta-Glycerophosphoric acid	HMDB0002520	Lipids and lipid-like molecules	Glycerophospholipids	Glycerophosphates	C02979	39	0	M-H	C3H9O6P	0.319117	577.973	545.729	594.886	628.214	607.163	597.798	634.284	534.791	503.437	571.503	614.178	590.72	643.029	586.774	599.396	576.017	606.949	672.045	558.627	561.318	593.254	591.856	566.11	573.119	658.448	589.405	633.691	541.971
5.71_327.0875m/z	327.087	5.71167	neg	cis-p-Coumaric acid	HMDB0030677	Phenylpropanoids and polyketides	Cinnamic acids and derivatives	Hydroxycinnamic acids and derivatives	C06738	39	0	2M-H	C9H8O3	0.197963	1541.91	1622.5	1780.67	1670.79	1390.67	1516.92	1682.74	1624.24	1449.9	2947.15	5232.92	651.777	685.934	585.818	2313.45	645.872	182.884	311.798	1316.09	261.346	521.569	1001.4	468.528	1306	1643.41	759.996	1007.85	1246.6
6.00_209.0786m/z	209.079	6.00277	neg	D-Serine	HMDB0003406	Organic acids and derivatives	Carboxylic acids and derivatives	Amino acids, peptides, and analogues	C00740	39	0	2M-H	C3H7NO3	3.26636	493.026	426.283	546.59	508.758	498.019	456.039	455.504	474.029	503.914	665.9	657.55	632.456	554.515	365.361	522.772	450.565	554.457	449.564	537.24	376.714	430.461	551.667	439.52	379.674	524.145	431.303	551.675	556.528
0.25_145.1220m/z	145.122	0.25365	pos	Caprylic acid	HMDB0000482	Lipids and lipid-like molecules	Fatty Acyls	Fatty acids and conjugates	C06423	38.9	0	M+H	C8H16O2	-2.16622	89982.8	83290.3	73125.5	78887.5	79091	83149	90011.3	88003.8	82088.1	89773	63945	79003.1	87948.5	87493.2	86874.5	96538.3	99788.6	106612	83136.6	56940.5	86456.9	90177.7	87350.3	89964.3	89615.5	95319.8	94984.5	94461.1
0.28_143.1428m/z	143.143	0.281433	pos	2-Nonanone	HMDB0031266	Organic oxygen compounds	Organooxygen compounds	Carbonyl compounds		38.9	0	M+H	C9H18O	-1.99586	67379.8	67616	59332	65571.2	66359.1	62421.8	66798.2	66165	66909.8	70850.1	53435.4	66255.8	72613.5	71613.8	72026.1	70292.7	74775.2	83318.2	68439.5	51686.7	70670.5	72035.1	71742.4	73245.2	74452.6	76106	73085.3	73187.9
0.54_159.0648m/z	159.065	0.539117	pos	3-Isopropylmalate	HMDB0012156	Lipids and lipid-like molecules	Fatty Acyls	Fatty acids and conjugates	C04411	38.9	0	M+H-H2O	C7H12O5	-2.21678	358885	362744	299387	352106	331670	364487	355192	342704	342493	377220	285336	347444	375334	338124	363476	402993	417624	417797	372749	293994	373918	390779	376760	388853	369283	395295	401726	398173
0.61_143.0105m/z	143.011	0.61115	pos	2-Hydroxybutyric acid	HMDB0000008	Organic acids and derivatives	Hydroxy acids and derivatives	Alpha hydroxy acids and derivatives	C05984	38.9	0	M+K	C4H8O3	0.326146	4160.35	4645.45	6621.45	3727.38	4899.31	5857.71	4403.19	5337.82	4948.47	4909.92	6016.5	7109.18	4855.76	7191.26	5532.14	5317.17	4327.81	5867.99	4794.09	5173.64	4940.42	5616.92	5557.47	5065.29	8189.19	3751.84	5413.66	5148.79
0.64_132.0899n	133.097	0.638917	pos	Ornithine	HMDB0000214	Organic acids and derivatives	Carboxylic acids and derivatives	Amino acids, peptides, and analogues	C00077	38.9	0	M+H-H2O, M+H	C5H12N2O2	0.242642	26253.8	24351.8	22614.6	24169.7	25079.2	23221.5	24786.4	25697.7	24289.4	21080.3	25450.5	23420.8	26266.8	28907.4	19188.8	23415.7	25241.5	27361.5	30578.4	22137.6	27650.5	33902.2	28347.5	27315.5	21619.3	21285.7	29063.3	32993.2
0.69_165.0883m/z	165.088	0.694717	pos	2-ene-Valproic acid	HMDB0013902	Lipids and lipid-like molecules	Fatty Acyls	Fatty acids and conjugates	C16653	38.9	0	M+Na	C8H14O2	-1.80141	3018.42	2426.1	2175.62	2961.97	3222.63	2955.14	2676.19	3507.77	3010.23	3033.66	2191.48	3042.65	4101.69	4180.91	3720.65	2823.13	3121.8	4599.43	3766.98	4157.52	2841.73	3597.88	4846.89	4319.4	3798.47	4199.34	4115.27	3709.3
1.15_342.1194m/z	342.119	1.15277	neg	Phenethylamine glucuronide	HMDB0010323	Organic oxygen compounds	Organooxygen compounds	Carbohydrates and carbohydrate conjugates	C03033	38.9	0	M+FA-H	C14H19NO6	-0.123325	9523.69	8839.46	8347.32	8544.14	10638.6	10252.1	8455.58	8396.48	11867.7	7559.6	11453	6679.76	11844.5	9139.78	5503.43	12423	4745.3	6746.2	11198.8	10665.9	11404.7	11122.1	8297.97	6344.3	8701.07	7882.5	7815.63	11901.9
1.20_143.0336m/z	143.034	1.1986	pos	3-Oxoadipic acid	HMDB0000398	Organic acids and derivatives	Keto acids and derivatives	Medium-chain keto acids and derivatives	C00846	38.9	0	M+H-H2O	C6H8O5	-1.51291	90786.5	56475.3	82078	78431.2	73701.8	87683.9	95517.6	84184.1	41654.8	60832.4	67915.4	83831.7	80023.3	72764.7	73687.7	85304.1	91707.5	96740.5	43562.5	53021.4	61945.7	66346.6	87817.2	64714.7	74036	88283.7	93874.9	89863.8
1.72_323.0983m/z	323.098	1.7184	neg	D-Maltose	HMDB0000163	Organic oxygen compounds	Organooxygen compounds	Carbohydrates and carbohydrate conjugates	C00208	38.9	0	M-H2O-H	C12H22O11	-0.312699	417.201	399.166	350.528	448.078	394.259	477.287	466.833	484.429	2.965e-09	398.066	273.849	660.972	88.2397	167.162	784.174	22.7509	873.266	21.5403	292.641	376.749	33.2488	242.724	319.53	336.183	2.965e-09	332.523	306.509	20.1331
10.56_319.1915m/z	319.191	10.5567	neg	Nandrolone	HMDB0002725	Lipids and lipid-like molecules	Steroids and steroid derivatives	Estrane steroids	C07254	38.9	0	M+FA-H	C18H26O2	-0.118902	444.933	702.835	580.842	778.16	178.018	308.554	654.006	667.639	2.965e-09	2.965e-09	138.359	2.965e-09	147.517	480.508	688.564	85.2159	2.965e-09	147.911	1181.89	243.329	665.521	684.341	232.413	2.965e-09	1241.73	2.965e-09	2.965e-09	337.787
10.84_156.9903m/z	156.99	10.8421	pos	Phosphoglycolic acid	HMDB0000816	Organic acids and derivatives	Organic phosphoric acids and derivatives	Phosphate esters	C00988	38.9	1.95	M+H	C2H5O6P	4.46455	1.10223e+06	899568	972200	974601	995471	1.04787e+06	1.09406e+06	1.08197e+06	888896	959100	1.02938e+06	1.1535e+06	1.08793e+06	1.11358e+06	1.10005e+06	1.12156e+06	1.22067e+06	1.3008e+06	931703	926376	1.01014e+06	1.07668e+06	1.08836e+06	1.09579e+06	1.20396e+06	1.11875e+06	1.16669e+06	1.19113e+06
11.51_619.2892m/z	619.289	11.515	neg	N-Desmethylcitalopram	HMDB0014021	Benzenoids	Benzene and substituted derivatives	Phenylbutylamines	C16608	38.9	0	2M-H	C19H19FN2O	0.307866	5462.15	7340.63	6586.77	6720.97	5110.32	5687.44	4403.73	6799.64	5399.01	9571.21	3848.37	7246.44	8918.46	7672.72	4688.54	4485.86	2843.84	986.546	2513.22	8953.69	5203.33	7329.62	5140.16	5443.63	3086.1	5353.8	4354.62	3574.61
11.84_339.2538m/z	339.254	11.8366	neg	8-Methylnonenoate	HMDB0012183	Lipids and lipid-like molecules	Fatty Acyls	Fatty acids and conjugates	C18202	38.9	0	2M-H	C10H18O2	-0.767451	4361.15	5555.64	5629.21	4751.01	4577.37	4601.54	4793.38	4348.77	5863.24	3714.7	2274.66	2466.07	6305.04	3739.91	4303.37	3098.41	3158.51	2276.27	2887.28	4891.96	4811.51	4350.6	4086.59	3782.3	2473.34	4951.81	1963.91	4655.37
2.34_176.9715m/z	176.972	2.33577	pos	Fosfomycin	HMDB0014966	Organic acids and derivatives	Organic phosphonic acids and derivatives	Organic phosphonic acids	C06454	38.9	0	M+K	C3H7O4P	1.36574	11208.2	8968.72	9022.48	10375.6	10181.1	10327.2	13567.2	10911.2	9137.25	9353.56	10170.1	10165.6	10910	11061.8	11461.3	10036.2	12446.4	13237.3	9485.09	10210	9773.08	10762.1	11400.2	11976.9	11982.6	11912.4	12507.5	13227.9
2.38_309.1093m/z	309.109	2.38452	neg	Glutamyltyrosine	HMDB0028831	Organic acids and derivatives	Carboxylic acids and derivatives	Amino acids, peptides, and analogues		38.9	0	M-H	C14H18N2O6	0.202858	5462.67	5464.56	5567.87	5704.59	5391.42	5635.65	5544.61	5541.41	4951.01	4417.18	4168.65	4459.32	3973.82	5730.38	6372.56	2823.83	3536.69	4898.88	2956.77	5101.72	3148.64	2387.68	3265.45	3247.57	1446.76	2512.35	2457.37	5546.26
3.33_232.1538m/z	232.154	3.3268	pos	Butyrylcarnitine	HMDB0002013	Lipids and lipid-like molecules	Fatty Acyls	Fatty acid esters	C02862	38.9	0	M+H	C11H21NO4	-2.19614	9302.36	12513.3	10120.1	10703.1	10811.4	9878.83	8948.32	9751.54	7526.86	10684	10512.5	8769.82	8073.11	7960.38	10284.5	10915.4	15326.7	7833.34	7672.39	7860.61	10337.9	8956.36	13804.6	8162.82	6995.96	8491.23	8754.82	8054.87
4.00_346.0546m/z	346.055	4.0019	neg	N-Acetyl-D-Glucosamine 6-Phosphate	HMDB0001062	Organic oxygen compounds	Organooxygen compounds	Carbohydrates and carbohydrate conjugates	C00357	38.9	0	M+FA-H	C8H16NO9P	0.488025	273.719	446.562	314.212	434.404	454.834	391.568	461.663	497.692	481.154	271.414	449.545	299.708	232.994	182.816	504.955	140.721	221.517	189.121	285.358	296.47	367.086	284.086	394.42	317.273	264.062	279.467	429.797	168.743
4.31_293.1144m/z	293.114	4.31157	neg	6-Hydroxymelatonin	HMDB0004081	Organoheterocyclic compounds	Indoles and derivatives	Hydroxyindoles	C05643	38.9	0	M+FA-H	C13H16N2O3	0.61936	190.467	165.412	244.366	190.019	204.499	183.081	229.935	237.551	2.965e-09	14.4722	76.9846	14.1902	0.00152599	2.965e-09	2.965e-09	236.218	22.0768	13.4573	1110.67	587.05	31.7267	27.7678	2.965e-09	2.965e-09	2.965e-09	3.3e-05	2.965e-09	2.965e-09
4.81_241.0325m/z	241.033	4.81078	neg	D-Cysteine	HMDB0003417	Organic acids and derivatives	Carboxylic acids and derivatives	Amino acids, peptides, and analogues	C00793	38.9	0	2M-H	C3H7NO2S	1.25732	3070.33	3284.25	3154.36	3031.15	3246.65	3365.59	2954.48	3278.49	3648.85	2838.26	2757.87	3048.51	3053.72	2726.92	2432.75	2830.19	3029.5	2315.87	2333.05	2974.81	2849.18	1547.61	2470.9	2882.85	2371.91	2325.09	2262.21	3208.96
5.29_325.0928m/z	325.093	5.28802	neg	Pterin	HMDB0000802	Organoheterocyclic compounds	Pteridines and derivatives	Pterins and derivatives	C00715	38.9	0	2M-H	C6H5N5O	3.81569	806.466	703.52	471.917	841.685	470.551	565.212	712.309	871.27	285.078	272.727	463.88	576.235	647.211	307.339	937.831	342.944	498.727	31.6127	1677.86	861.325	1584.75	90.0307	1375.45	2.965e-09	76.7601	520.534	412.16	377.189
5.38_182.0788n	165.076	5.3806	pos	Sorbitol	HMDB0000247	Organic oxygen compounds	Organooxygen compounds	Carbohydrates and carbohydrate conjugates	C00794	38.9	0	M+H-H2O, M+H	C6H14O6	-1.37149	4882.37	4810.01	4902.21	4743.81	4991.99	5181.81	4879.76	5090.38	4240.6	5699.07	2068.53	3873.83	3345.08	3099.78	4431.31	3241.77	5124.14	3695.01	4695.31	3352.29	4591.94	5060.84	4823.58	3187.97	2087.79	4315.41	5140.85	4622.67
6.45_196.0972m/z	196.097	6.44975	neg	N-Methyltyramine	HMDB0003633	Benzenoids	Benzene and substituted derivatives	Phenethylamines	C02442	38.9	2.72	M+FA-H	C9H13NO	-4.97051	1994.06	2062.09	2071.09	1999.42	1813.39	1900.22	2062.14	1891.84	4164.11	2631.13	436.052	2702.41	1900.71	476.107	1291.86	1060.23	2209.02	131.35	1332.59	1929.74	489.18	878.499	1417.79	3137.57	11.294	674.039	951.44	639.54
6.82_241.1065m/z	241.106	6.81923	pos	Asymmetric dimethylarginine	HMDB0001539	Organic acids and derivatives	Carboxylic acids and derivatives	Amino acids, peptides, and analogues	C03626	38.9	0	M+K	C8H18N4O2	1.73606	2282.67	2138.62	2239.16	2233.09	2414.43	2229.98	2205.46	2160.62	1171.28	1506.98	2757.87	943.298	1104.02	1250.11	3557.42	1416.15	1134.84	1418.4	2885.63	1135.78	1485.52	4399.66	2449.46	1032.84	1288.1	2375.76	1637.12	1312.07
8.32_669.2594m/z	669.259	8.32402	neg	Aspartylglycosamine	HMDB0000489	Organic oxygen compounds	Organooxygen compounds	Carbohydrates and carbohydrate conjugates	C04540	38.9	0	2M-H	C12H21N3O8	1.41257	2248.11	2178.03	2239.55	1599.04	1696.04	1870.35	2614.72	1192.69	444.163	521.015	886.527	2.965e-09	3659.24	1145.9	1232.04	370.205	253.681	106.601	2.965e-09	1626.47	1374.61	2370.79	1037.28	817.948	2387.15	1137.32	1676.61	2505.25
8.93_175.1478m/z	175.148	8.92565	pos	beta-Ionone	HMDB0036565	Lipids and lipid-like molecules	Prenol lipids	Sesquiterpenoids	C12287	38.9	0	M+H-H2O	C13H20O	-1.72905	12581.5	11834.5	11798.7	12519.3	12140.9	12228.4	13044.7	12147.4	11368.3	12116.4	13001.9	13211.1	13547.5	13456.2	13405.1	13442.3	13674.3	14152.4	13792.6	12033.8	12930.8	14246.8	13825.1	13451	14354.4	13202.5	13676.6	13666.2
9.18_395.1897m/z	395.19	9.18285	neg	3beta-Hydroxypregn-5-en-20-one sulfate	HMDB0060382	Lipids and lipid-like molecules	Steroids and steroid derivatives	Sulfated steroids	C18044	38.9	4.72	M-H	C21H32O5S	-0.0993139	8705.14	8690.38	9258.54	9247.42	8378.01	8173.9	8212.92	8553.11	2392.1	4570.01	2021.6	7317.13	8891.04	816.033	11731.2	2731	9797.96	2.965e-09	1121.35	11619.2	4303.24	2164.45	5431.94	22601.9	185.8	744.953	32594.8	1385.76
9.85_333.2072m/z	333.207	9.85132	neg	Dehydroepiandrosterone	HMDB0000077	Lipids and lipid-like molecules	Steroids and steroid derivatives	Androstane steroids	C01227	38.9	0	M+FA-H	C19H28O2	0.0601172	2719.97	3085.52	2443.24	3036.29	2579.8	2762.92	2649.53	2845.84	974.057	5527.02	1205.72	6109.43	2112.26	5380.83	963.081	853.439	141.83	2.965e-09	9265.51	1550.56	860.366	1129.01	653.543	655.18	1093.31	4160.32	513.196	1514.25
0.32_111.0441m/z	111.044	0.323083	pos	Hydroquinone	HMDB0002434	Benzenoids	Phenols	Benzenediols	C00530	38.8	0	M+H	C6H6O2	0.56809	19472.6	22921.9	20775.3	24143.8	23306.9	20661.7	19837.7	19950.9	22624.1	24811.5	23334	27410.8	26837.7	24740.3	24570.6	24763.5	22720.2	24287.7	24733.6	24933.1	23540.3	26238.5	26397.5	27623	26137.5	24085.5	22799.3	21368.9
0.34_133.1011m/z	133.101	0.336967	pos	p-Mentha-1,3,5,8-tetraene	HMDB0029641	Benzenoids	Benzene and substituted derivatives	Phenylpropenes		38.8	0	M+H	C10H12	-0.9411	70696.1	58749.4	57961.5	69217.4	66114.1	66238.5	69251.2	68872.4	58437.8	58947	59002.7	68565.3	76372.9	73301.7	70937.8	74039	75729	82272.4	59295	62995.5	60947.4	68170.2	70216.1	78383.5	75177.8	76370.4	74760.4	74760.7
0.38_101.0963m/z	101.096	0.378617	pos	4-Methylpentanal	HMDB0001318	Organic oxygen compounds	Organooxygen compounds	Carbonyl compounds	C02373	38.8	0	M+H	C6H12O	1.94616	31847.7	27897.2	25606.9	29671	29175.3	29623.6	32102.9	32501	28427.8	29056.4	23250.2	31439.9	32917.5	31004.7	31036.4	31816.7	34859	38028.7	28472.5	17535.1	29349.9	33179	32760.7	34551.9	31671.3	35650.1	32336.5	34179
0.38_105.0700m/z	105.07	0.378617	pos	4-Methylbenzyl alcohol	HMDB0041609	Benzenoids	Benzene and substituted derivatives	Benzyl alcohols	C06757	38.8	0	M+H-H2O	C8H10O	1.35591	293373	241905	200110	242339	254620	278314	297902	295154	251559	266047	277482	265829	264922	270222	289092	313933	324462	340932	263740	324462	234806	231253	255452	283180	307351	324822	314394	324970
0.52_116.0343m/z	116.034	0.524583	pos	L-Aspartic acid	HMDB0000191	Organic acids and derivatives	Carboxylic acids and derivatives	Amino acids, peptides, and analogues	C00049	38.8	0	M+H-H2O	C4H7NO4	0.274223	121.082	151.33	81.7935	130.25	145.48	91.2997	150.509	89.6537	373.376	265.911	153.754	31.1399	201.559	2.965e-09	2.965e-09	99.38	2.965e-09	106.467	373.451	359.111	149.177	242.451	198.76	193.751	57.5744	107.728	97.611	245.817
0.74_106.0500m/z	106.05	0.736467	pos	Malonic semialdehyde	HMDB0011111	Organic oxygen compounds	Organooxygen compounds	Carbonyl compounds	C00222	38.8	0	M+NH4	C3H4O3	1.71466	943.597	1175.1	547.401	992.928	895.092	1687.02	571.447	1170.93	2.965e-09	615.314	393.285	372.715	688.929	1380.79	660.924	1135.47	1098.14	1133.59	1616.16	495.476	1212.57	1353.14	2310.06	647.541	337.775	948.029	1021.18	2.965e-09
1.12_145.0493m/z	145.049	1.11528	pos	2-Hydroxyadipic acid	HMDB0000321	Lipids and lipid-like molecules	Fatty Acyls	Fatty acids and conjugates	C02360	38.8	0	M+H-H2O	C6H10O5	-1.74006	108271	88274.9	104104	100147	94656.6	104935	111063	103747	80369.7	95163.3	99611.1	108194	107149	98155.6	101020	110915	111842	118945	81170	87656.2	94896.1	99773	113701	95534.3	103816	110670	113316	109295
1.49_189.1231m/z	189.123	1.49055	pos	N6-Acetyl-L-lysine	HMDB0000206	Organic acids and derivatives	Carboxylic acids and derivatives	Amino acids, peptides, and analogues	C02727	38.8	0	M+H	C8H16N2O3	-1.3538	3714.58	3360.02	3553.64	3715.41	3531.22	3759.09	3494.54	3796.72	3782.17	3703.4	4322.97	2580.57	3213.13	3974.97	3322.96	4441.61	2223.43	2045.72	4280.45	2936.59	2783.54	2134.23	3210.07	2793.08	3554.31	3070.07	3734.64	2333.84
10.20_195.1382m/z	195.138	10.1952	neg	(Z)-3-Hexenal	HMDB0031498	Organic oxygen compounds	Organooxygen compounds	Carbonyl compounds	C16310	38.8	0	2M-H	C6H10O	-4.14662	1683.45	1874.32	1844.08	1688.4	1695.56	1708.35	1556.58	1840.5	2555.42	2152.97	1750.97	1717.05	1750.92	1847.55	1658.24	1813.23	1923.71	2690.95	1518.54	2776.54	2211.56	2042.35	2420.24	1792.28	1823.19	1935.14	1893.3	1788.52
10.37_593.0429m/z	593.043	10.3671	neg	UDP-4-dehydro-6-deoxy-D-glucose	HMDB0012300	Nucleosides, nucleotides, and analogues	Pyrimidine nucleotides	Pyrimidine nucleotide sugars	C04089	38.8	0	M+FA-H	C15H22N2O16P2	0.488055	13095.3	11451.2	11168.5	12656.5	9487.55	11424.9	11452.8	13288.7	11883.1	11013.1	12876	13045.7	12889	10717.5	11935.2	12631.7	11629.1	9532.11	11873	13415.4	12123.1	12000.4	13515.7	14208.4	14821.3	12038.6	13153.3	12266.4
11.19_581.0426m/z	581.043	11.1899	neg	UDP-D-Xylose	HMDB0001018	Nucleosides, nucleotides, and analogues	Pyrimidine nucleotides	Pyrimidine ribonucleotides	C00190	38.8	0	M+FA-H	C14H22N2O16P2	-0.157907	1202.56	2121.07	1284.62	1945.78	1142.01	1382.41	1688.58	1957.95	1594.08	1451.38	1011.76	1134.68	1739.32	926.419	1496.23	1144.43	2189.4	1603.9	1966.19	1391.3	1094.84	1193.14	2210.75	1029.39	1595.06	1569.2	1901.99	2082.31
13.75_369.3507m/z	369.351	13.7471	pos	Cholesterol	HMDB0000067	Lipids and lipid-like molecules	Steroids and steroid derivatives	Cholestane steroids	C00187	38.8	0	M+H-H2O	C27H46O	-2.15841	5.4449e+06	2.69392e+06	2.86832e+06	5.63209e+06	4.14742e+06	4.78063e+06	5.41389e+06	3.76786e+06	4.16337e+06	4.33397e+06	2.49381e+06	39418.6	6.34575e+06	5.68254e+06	34129.2	5.46632e+06	5.33004e+06	4.4988e+06	16306	3.04987e+06	2.87781e+06	3.94283e+06	5.98922e+06	4.61492e+06	6.63983e+06	6.25522e+06	5.24408e+06	4.11198e+06
14.41_102.1279m/z	102.128	14.4116	pos	Methylcyclopentane	HMDB0031542	Hydrocarbons	Saturated hydrocarbons	Cycloalkanes		38.8	0	M+NH4	C6H12	2.14371	10554.7	6290.37	7373.08	7936.11	7851.93	8434.45	10800.7	9573.22	5825.9	6224.33	7932.34	9830.99	9081.08	8545.81	9763.58	9138.51	9868.06	10765.7	6153.4	5830.69	7848.19	9692.01	8659.8	9102.95	9398.8	8998.26	9734.48	10169.5
14.60_120.1019m/z	120.102	14.5985	pos	Isovaleric acid	HMDB0000718	Lipids and lipid-like molecules	Fatty Acyls	Fatty acids and conjugates	C08262	38.8	0	M+NH4	C5H10O2	0.0501515	1123.12	719.208	892.791	1106.7	1153.11	904.936	949.531	879.227	473.801	810.855	915.834	1068.04	1165.98	894.345	520.148	779.871	857.78	612.237	598.195	789.346	1018.25	838.587	824.718	969.223	750.934	966.405	857.163	688.92
4.40_235.0720m/z	235.072	4.39758	neg	L-Formylkynurenine	HMDB0060485	Organic oxygen compounds	Organooxygen compounds	Carbonyl compounds	C02700	38.8	0	M-H	C11H12N2O4	-1.70573	2410.96	2476.06	2315.15	2544.61	2286.74	2516.85	2331.96	2479.72	1991.23	1226.3	2210.48	1727.48	1790.13	2074.99	2990.57	1890.37	968.431	748.064	2278.99	1080.14	2226.46	2127.36	1994.82	1907.21	1545.66	1860.94	2107.39	1648.07
4.59_265.1541m/z	265.154	4.59232	pos	Phenylalanyl-Valine	HMDB0029008	Organic acids and derivatives	Carboxylic acids and derivatives	Amino acids, peptides, and analogues		38.8	0	M+H	C14H20N2O3	-2.08259	472.902	599.959	538.852	512.532	728.672	611.642	432.106	428.799	653.557	673.026	493.418	663.347	690.046	687.5	346.411	268.072	162.209	339.298	334.192	1052.31	495.833	2.965e-09	2.965e-09	724.118	168.057	495.326	271.49	640.155
4.67_356.0989m/z	356.099	4.67257	neg	Dhurrin	HMDB0060471	Organic oxygen compounds	Organooxygen compounds	Carbohydrates and carbohydrate conjugates	C05143	38.8	0	M+FA-H	C14H17NO7	0.477382	291.294	186.966	252.583	294.086	311.046	227.615	287.138	273.726	49.6805	206.986	231.101	167.527	25.586	224.754	380.195	257.425	159.163	2.965e-09	253.24	227.049	136.444	162.33	118.524	169.545	104.278	155.597	291.092	203.521
4.91_385.1140m/z	385.114	4.91173	neg	trans-isoeugenol-O-glucuronide	HMDB0060021	Organic oxygen compounds	Organooxygen compounds	Carbohydrates and carbohydrate conjugates		38.8	0	M+FA-H	C16H20O8	0.0858962	2185.79	1976.37	2162.11	2354.05	2169.79	1929.31	2312.07	2320.5	1274.98	2185.94	1429.86	1256.57	765.676	2098.74	3185.06	2595.1	1138.12	562.65	2188.35	1253.19	1411.71	2317	1563.13	1407.75	1558.32	1912.65	1318.47	1757.62
5.05_281.0311m/z	281.031	5.04852	neg	O-Phosphoethanolamine	HMDB0000224	Organic acids and derivatives	Organic phosphoric acids and derivatives	Phosphate esters	C00346	38.8	0	2M-H	C2H8NO4P	0.488643	583.223	608.799	750.456	820.359	752.639	665.49	651.814	678.357	572.634	806.422	678.463	743.937	801.577	675.939	700.096	676.811	675.804	640.2	694.724	769.371	750.049	831.565	775.287	650.326	776.532	674.567	731.212	657.762
5.17_260.0539m/z	260.054	5.1685	neg	Glycerylphosphorylethanolamine	HMDB0000114	Lipids and lipid-like molecules	Glycerophospholipids	Glycerophosphoethanolamines	C01233	38.8	0	M+FA-H	C5H14NO6P	-0.713486	17335.6	18426.5	18164.5	17738.5	17557.8	17928.3	17605.7	17719.6	15207.2	19737.2	20525.4	12576.7	12590.4	15463	20427.5	16470	12362.7	9349.61	14382.2	12097.6	16386	15776.6	11995.4	20876.7	15463.1	9835.95	18261.5	14026.1
5.51_350.1511m/z	350.151	5.50545	neg	Phenylalanyl-Tryptophan	HMDB0029006	Organic acids and derivatives	Carboxylic acids and derivatives	Amino acids, peptides, and analogues		38.8	0	M-H	C20H21N3O3	0.159445	3330.93	3279.9	3322.53	3188.39	2980.93	3338.67	3236.34	3526.64	3931.68	2150.9	2409.97	2812.95	3840.31	3017.44	2634.65	1923.4	2216.25	422.156	2435.46	3195.64	2872.87	2456.49	1514.59	3257.66	2123.31	2920.67	1914.24	2032.91
6.06_174.1849m/z	174.185	6.06262	pos	Decanal	HMDB0011623	Organic oxygen compounds	Organooxygen compounds	Carbonyl compounds	C12307	38.8	0	M+NH4	C10H20O	-2.11833	2985.66	3152.24	3236.86	2839.46	3236.42	3337.8	2925.66	2969.5	552.437	492.13	512.903	582.811	333.672	483.226	636.214	380.4	478.387	442.381	437.526	1027.77	414.315	583.135	412.882	370.438	442.373	484.098	452.464	446.548
6.48_527.2863m/z	527.286	6.48412	neg	(2E)-N-(4-aminobutyl)-3-(4-hydroxy-3-methoxyphenyl)prop-2-enimidic acid	HMDB0139553	Phenylpropanoids and polyketides	Cinnamic acids and derivatives	Hydroxycinnamic acids and derivatives	C10497	38.8	0	2M-H	C14H20N2O3	-2.19348	526.785	537.949	503.752	694.791	471.921	604.957	745.384	614.025	372.819	608.498	2.965e-09	2.965e-09	123.065	2.965e-09	199.033	2.965e-09	1139.26	2.965e-09	2.965e-09	146.589	48.2258	2.965e-09	1765.92	621.847	2.965e-09	2.965e-09	2390.88	85.0828
7.45_269.0460m/z	269.046	7.44758	neg	Apigenin	HMDB0002124	Phenylpropanoids and polyketides	Flavonoids	Flavones	C01477	38.8	0	M-H	C15H10O5	1.62332	638.431	711.35	747.405	742.979	540.203	688.614	672.363	718.149	168.458	274.483	187.442	341.493	261.242	303.976	316.109	302.177	9434.73	309.369	301.54	249.906	163.4	322.253	8624.38	302.355	243.155	297.801	236.047	239.246
8.22_338.9887m/z	338.989	8.22125	neg	D-Fructose 2,6-bisphosphate	HMDB0001047	Organic oxygen compounds	Organooxygen compounds	Carbohydrates and carbohydrate conjugates	C00665	38.8	0	M-H	C6H14O12P2	-0.263188	1421.11	1320.25	1227.47	1251.31	1102.4	1347.25	1349.28	1394.47	1418.7	1418.13	1329.98	1435.19	1548.11	1377.49	1523.67	1198.64	1259.95	1514.16	1305.03	1363.75	1299.3	1209.34	1675.46	1603.74	1523.53	1256.19	1460.44	1276.03
0.03_221.0813m/z	221.081	0.0254833	neg	Monobutylphthalate	HMDB0013247	Benzenoids	Benzene and substituted derivatives	Benzoic acids and derivatives		38.7	0	M-H	C12H14O4	-2.72651	542.359	473.346	467.387	436.934	466.501	557.669	499.057	509.19	465.621	509.777	489.436	611.347	449.183	521.76	458.6	406.516	516.904	610.628	552.822	498.767	461.068	510.125	467.749	455.46	468.406	446.811	339.065	353.119
0.09_195.0653m/z	195.065	0.0937167	neg	2-Furanmethanol	HMDB0013742	Organoheterocyclic compounds	Heteroaromatic compounds	Unclassified	C20441	38.7	0	2M-H	C5H6O2	-4.89647	1427.94	1889.12	1329.58	1696.46	1680.94	1355.89	1175.43	1241.81	1742.18	1983.53	1385.87	1443.76	1425.97	1655.85	1880.6	1642.39	1647.4	1890.68	2042.8	1715.94	1510.63	1718.24	1346.87	1627.4	1648.78	1636.61	1207.05	1413.12
0.17_137.0595m/z	137.059	0.170367	pos	2-Methylbenzoic acid	HMDB0002340	Benzenoids	Benzene and substituted derivatives	Benzoic acids and derivatives	C07215	38.7	0	M+H	C8H8O2	-1.85641	61473.6	57230.3	56944.7	67221	63381.6	58385	63054.8	61207.7	56848.2	57219.7	59578.3	70778.8	75121.1	69531.9	66099.9	68655.9	65615.7	73023.1	55209	56022.5	59680.7	69788.8	67458.2	76126.3	73729.5	69527	64897.3	64096.8
0.54_115.0390m/z	115.039	0.539117	pos	Ethylmalonic acid	HMDB0000622	Lipids and lipid-like molecules	Fatty Acyls	Fatty acids and conjugates		38.7	0	M+H-H2O	C5H8O4	0.366192	4934.71	4834.76	4067.79	4561.95	4381.59	3999.53	4292.34	4371.01	4837.28	5015.36	3525.13	3825.52	5127.87	3156.51	4615.34	5361.98	6663.47	5330.7	4513.23	4810.99	4502.05	4993.78	5433.65	4772.86	3381.28	4782.74	5354.91	5729.99
0.72_137.0707m/z	137.071	0.7226	pos	N-Methylnicotinamide	HMDB0003152	Organoheterocyclic compounds	Pyridines and derivatives	Pyridinecarboxylic acids and derivatives		38.7	0	M+H	C7H8N2O	-1.67841	17414.6	14240.1	15563.4	15307.9	14484.1	15458.2	14478	16025.4	20945.8	13937.1	24215.8	18116.1	34032	29253.8	19739.7	32127.4	17299	9085.3	6225.89	11972.2	13488	4681.26	11628.6	15839.2	6918.62	8777.31	9875.72	20169.8
0.74_113.0587n	136.048	0.736467	pos	Creatinine	HMDB0000562	Organic acids and derivatives	Carboxylic acids and derivatives	Amino acids, peptides, and analogues	C00791	38.7	0	M+Na, M+K	C4H7N3O	-1.9517	50276.9	51502.8	60645	48186.8	51126.3	57413.3	46262.1	55633.8	47360.8	53098.3	40080.3	36889.3	45292.5	41476.1	59701.6	58776.2	35526.1	51351	29355.9	52237	35185.9	38355.2	38727.9	45278	37868.6	41061.9	40986.1	28126.3
0.79_152.0470m/z	152.047	0.792083	pos	Phosphodimethylethanolamine	HMDB0060244	Organic acids and derivatives	Organic phosphoric acids and derivatives	Phosphate esters	C13482	38.7	0	M+H-H2O	C4H12NO4P	-0.868247	3749.82	4079.05	4304.81	4689.09	3961.31	4133.58	4557.41	4232.88	1902.53	6597.87	3940.92	1916.26	3394.19	2113.07	5428.45	4177.55	5876.95	6321.9	3317.45	5711.6	5009.69	2601.48	4926.95	2690.22	953.405	4439.86	5093.2	2019.47
1.09_132.0423n	115.039	1.08733	pos	Glutaric acid	HMDB0000661	Organic acids and derivatives	Carboxylic acids and derivatives	Dicarboxylic acids and derivatives	C00489	38.7	0	M+H-H2O, M+H	C5H8O4	0.260238	7448.44	7613.56	8149.92	7907.89	6821.69	7524.67	8260.92	7920.55	7120.7	8575.1	7911.24	9645.62	9095.57	6808.08	8260.35	8597.71	8924.62	9782.59	6674.01	7406.64	7658.39	8745.15	9682.85	8636.28	8468.06	8557.87	9004.92	9009.05
1.17_245.0300m/z	245.03	1.16898	neg	4-Fumarylacetoacetic acid	HMDB0001268	Organic acids and derivatives	Keto acids and derivatives	Medium-chain keto acids and derivatives	C01061	38.7	0	M+FA-H	C8H8O6	-1.68353	1288.23	1134.15	1352.63	1101.79	1439.69	1437.93	1075.34	810.092	1482.29	2103.79	1592.95	2136.88	1839.14	2448.48	501.612	6450.79	1257.79	549.481	833.415	74.4515	699.13	2928.16	1660.22	686.228	3226.62	798.441	4051.86	1247.95
1.38_363.1069m/z	363.107	1.38322	neg	Homovanillic acid	HMDB0000118	Benzenoids	Phenols	Methoxyphenols	C05582	38.7	0	2M-H	C9H10O4	-4.48056	7727.93	7011.85	7063.6	7551.54	7501.8	7987.37	7801.65	8383.38	7473.23	6104.51	6185.84	6688.54	5628.5	6772.34	5181.58	7336.8	6179.38	8367.37	6868.54	7437.82	6688.08	5331.34	6025.55	7377.81	4724.33	7043.39	6504.4	7352.29
1.52_194.0576n	212.091	1.52018	pos	trans-Ferulic acid	HMDB0000954	Phenylpropanoids and polyketides	Cinnamic acids and derivatives	Hydroxycinnamic acids and derivatives	C01494	38.7	0	M+H, M+NH4	C10H10O4	-1.48077	11760.7	11701.5	11590	12299.2	12306	12518.3	11736.9	12204.1	13706.6	8398.52	11658.7	15224.3	6163.7	12833.3	12334.8	10618.3	8412.55	9208.2	8825.34	11144.1	8813.18	12326.8	10484.1	9732.83	8862.7	13046	8891.33	11370.5
1.53_115.0390m/z	115.039	1.53493	pos	(S)-2-Acetolactate	HMDB0006855	Organic acids and derivatives	Keto acids and derivatives	Short-chain keto acids and derivatives	C06010	38.7	0	M+H-H2O	C5H8O4	0.280526	6992.16	6353.78	6185.1	6387.01	6169.25	6694.92	6169.87	6665.73	6394.46	5876.16	6960.15	6477.54	6063.98	6081.44	6668.62	6669.28	7327.17	7841.74	6057.98	5871.63	6041.84	6406.9	6305.4	6400.81	6460.5	7079.67	6824.54	6381.63
1.70_315.0723m/z	315.072	1.70143	neg	Phenol glucuronide	HMDB0060014	Organic oxygen compounds	Organooxygen compounds	Carbohydrates and carbohydrate conjugates		38.7	0	M+FA-H	C12H14O7	0.398455	1269.93	1111.74	1367.3	1376.86	1320.65	1544.91	1493.76	1431.46	520.077	766.411	1566.33	481.279	910.335	697.363	2314.15	856.344	5722.06	737.782	1053.62	1004.85	913.48	931.55	1434.58	529.362	334.236	1067.98	1276.64	729.187
10.02_195.1382m/z	195.138	10.0233	neg	Cyclohexanone	HMDB0003315	Organic oxygen compounds	Organooxygen compounds	Carbonyl compounds	C00414	38.7	0	2M-H	C6H10O	-4.1581	323.828	337.049	436.573	386.975	324.908	377.207	358.494	405.401	3780.97	1199.6	720.102	777.328	719.988	977.337	715.163	759.478	755.057	1372.95	725.66	3663.64	1316.9	873.827	1168.54	707.945	775.407	1026.71	911.352	539.022
12.12_311.1616m/z	311.162	12.1182	pos	Estriol	HMDB0000153	Lipids and lipid-like molecules	Steroids and steroid derivatives	Estrane steroids	C05141	38.7	0	M+Na	C18H24O3	-0.562578	8558.69	11189.6	9759.18	8634.91	7565.26	9601.63	8297.85	8289.61	12367.2	11655.8	11220.2	10343.7	11855.1	10461.7	4926.06	6005.9	6402.1	1189.29	11113.3	8285.16	8839.8	10214.6	9060.49	10178.7	9479.37	10732.5	8209.44	9456.34
12.68_118.0144m/z	118.014	12.6836	neg	Aminomalonic acid	HMDB0001147	Organic acids and derivatives	Carboxylic acids and derivatives	Amino acids, peptides, and analogues	C00872	38.7	0	M-H	C3H5NO4	-1.83206	8767.89	9017	8552.46	8726.21	8977.98	9037.12	9313.09	8627.71	8888.71	9257.27	8865.25	9108.61	9570.29	9475.83	9658.84	9647.92	9553.94	9993.21	9538.72	9611.05	9508.65	9410.4	9691.02	9488.6	9694.11	9337.41	9818.44	9543.38
3.88_279.1085m/z	279.109	3.88143	neg	Methylimidazoleacetic acid	HMDB0002820	Organoheterocyclic compounds	Azoles	Imidazoles	C05828	38.7	0	2M-H	C6H8N2O2	-4.81866	1497.71	1705.27	1871.8	1697.62	1727.02	1707.48	1818.91	1766.52	2514.49	1846.54	1162.59	267.763	808.687	985.042	1209.44	1702.89	2256.02	13.5806	272.61	884.394	842.989	2418.64	343.77	1307.39	2.965e-09	2182.95	1031.73	1171.29
4.28_251.0672m/z	251.067	4.27717	neg	5-Hydroxy-N-formylkynurenine	HMDB0004086	Organic oxygen compounds	Organooxygen compounds	Carbonyl compounds	C05648	38.7	0	M-H	C11H12N2O5	-0.758295	92.616	26.5918	56.5612	104.187	89.0661	75.4056	74.9541	118.971	205.98	2.965e-09	2.965e-09	14.7597	1564.17	66.7369	11.7785	2.965e-09	34.9515	14.1821	2.965e-09	14.7652	74.2872	122.687	77.1313	221.686	59.2798	2.965e-09	22.5784	2.965e-09
4.69_371.0983m/z	371.098	4.6898	neg	Dihydroferulic acid 4-O-glucuronide	HMDB0041723	Organic oxygen compounds	Organooxygen compounds	Carbohydrates and carbohydrate conjugates		38.7	0	M-H	C16H20O10	-0.311383	163.939	211.801	170.893	267.965	197.236	154.678	215.821	185.464	2.965e-09	2.965e-09	132.594	2.965e-09	2.965e-09	180.354	240.601	2.965e-09	191.134	31.7625	2.965e-09	25.7312	2.965e-09	65.6631	386.643	2.965e-09	2.965e-09	2.965e-09	2.965e-09	84.3422
4.87_245.1854m/z	245.185	4.86955	pos	Isoleucyl-Isoleucine	HMDB0028910	Organic acids and derivatives	Carboxylic acids and derivatives	Amino acids, peptides, and analogues		38.7	0	M+H	C12H24N2O3	-2.47754	15260.2	15166.2	15959.6	15417.4	15284.5	15997.8	15812.7	16329.3	17878.7	14009.6	14818.6	16298.7	15193.6	18261.4	11850.4	14699.2	8018.9	4655.27	14151.3	15816.6	15076.7	10069.6	10552.5	15610.1	12560.5	14206.7	13091.6	14439.5
4.90_211.0961m/z	211.096	4.90132	pos	Sinapyl alcohol	HMDB0013070	Benzenoids	Phenols	Methoxyphenols	C02325	38.7	0	M+H	C11H14O4	-1.90494	1817.5	2293.68	1898.06	1901.84	1621.35	1566.93	1388.85	1769.64	2480.9	2113.57	1822.46	1744.46	1927.87	1813.2	1708.53	1704.8	1765.15	2181.56	2476.16	1856.7	2224.6	2251.32	2334.78	2199.01	1817.68	1617.9	1910.09	1857.12
4.91_250.0719m/z	250.072	4.91173	neg	5-Methoxyindoleacetate	HMDB0004096	Organoheterocyclic compounds	Indoles and derivatives	Indolyl carboxylic acids and derivatives	C05660	38.7	0	M+FA-H	C11H11NO3	-1.07916	515.729	532.355	543.228	535.6	567.548	494.857	518.905	628.291	193.006	89.6892	626.263	68.8464	226.655	713.172	809.501	188.033	211.166	151.019	138.27	129.079	155.785	713.494	1638.38	37.0421	21.4848	59.9153	28.0853	516.295
5.17_120.0808m/z	120.081	5.16678	pos	4-Hydroxy-2,6-dimethylaniline	HMDB0060681	Benzenoids	Phenols	Cresols	C16570	38.7	0	M+H-H2O	C8H11NO	0.212184	1390.37	1302.83	1461.15	1385.52	1494.13	1484.68	1541.49	1565.13	1217.84	1476.8	1509.11	1368.19	1349.68	1468.49	1537.93	1551.46	1231.31	1293.4	1336.19	1268.65	1232.07	1269.16	1171.53	1727.68	1310.87	1302.61	1434.38	1298.33
5.24_222.0767m/z	222.077	5.23682	neg	5-Hydroxytryptophol	HMDB0001855	Organoheterocyclic compounds	Indoles and derivatives	Hydroxyindoles		38.7	0	M+FA-H	C10H11NO2	-2.99263	1585.47	1634.35	1689.35	1529.57	1590.47	1545.36	1633.31	1624.87	1273.28	1350.89	1246.35	887.76	1226.49	798.171	1222.26	2370.01	1893.54	1491.3	853.792	1019.17	986.731	2055.24	1164.88	1189.83	1024.49	913.676	869.697	751.937
5.24_282.1120n	563.217	5.23682	neg	2-Hydroxynevirapine	HMDB0013912	Benzenoids	Benzene and substituted derivatives	Phenylbutylamines	C16608	38.7	0	M-H, 2M-H	C15H14N4O2	1.3048	1985.57	1780.33	1689.57	1947.52	1770.7	1738.34	1829.44	1564.92	753.743	1622.88	810.714	389.21	793.596	149.268	3309.35	515.277	2069.43	2.965e-09	73.4514	1033.41	59.7599	2.965e-09	1973.49	4462.16	2.965e-09	140.23	3658.01	420.09
5.28_158.0445m/z	158.045	5.28202	pos	2-Aminomuconic acid	HMDB0001241	Organic acids and derivatives	Carboxylic acids and derivatives	Amino acids, peptides, and analogues	C02220	38.7	0	M+H	C6H7NO4	-1.73665	1782.79	1765.71	1795.8	1854.31	1853.57	1944.63	1746.77	1695.84	1250.61	2359.62	2384.29	604.612	4213.19	256.78	978.915	1061.02	2050.36	24.3814	545.924	3445.3	576.674	43.1836	1544.29	3267.32	39.0593	737.125	999.113	583.158
5.31_469.0294m/z	469.029	5.31447	pos	CMP-2-aminoethylphosphonate	HMDB0060067	Organic oxygen compounds	Organooxygen compounds	Carbohydrates and carbohydrate conjugates	C05673	38.7	0	M+K	C11H20N4O10P2	1.7405	4873.42	4102.98	4194.05	4274.03	4363.84	4280.96	5845.84	5118.12	3803.95	4138.32	3879.32	3830.55	3731.24	6066.69	5323.96	5493.99	3963.13	2872.26	3930.07	1412.94	5420.38	4778.76	4386.38	5112.31	6339.26	2295.4	4513.58	4200.52
5.52_233.0427m/z	233.043	5.52265	neg	Homocysteine thiolactone	HMDB0002287	Organic acids and derivatives	Carboxylic acids and derivatives	Amino acids, peptides, and analogues		38.7	0	2M-H	C4H7NOS	1.27278	538.048	480.208	527.069	580.77	518.265	505.638	455.325	552.873	333.968	320.108	438.27	307.776	990.903	372.524	618.677	319.639	188.425	381.727	315.744	412.881	390.4	576.017	502.595	204.296	235.765	209.204	287.54	607.936
5.66_236.0925m/z	236.092	5.66037	neg	5-Methoxytryptophol	HMDB0001896	Organoheterocyclic compounds	Indoles and derivatives	Indoles		38.7	0	M+FA-H	C11H13NO2	-1.98069	610.14	644.837	684.934	663.101	601.262	613.293	629.75	674.845	287.953	302.823	453.489	325.579	346.345	292.39	780.835	681.39	214.073	448.736	464.548	223.814	415.036	547.972	413.972	179.036	644.87	262.176	289.642	501.276
5.80_269.0668m/z	269.067	5.79773	neg	Sinapic acid	HMDB0032616	Phenylpropanoids and polyketides	Cinnamic acids and derivatives	Hydroxycinnamic acids and derivatives	C00482	38.7	0	M+FA-H	C11H12O5	0.516654	290.654	345.696	364.411	298.056	342.022	278.696	201.31	274.822	371.557	356.902	294.218	301.708	297.063	345.077	361.251	383.02	284.386	283.651	410.151	269.952	349.929	358.667	368.436	324.353	417.305	425.339	397.569	379.965
5.83_146.0578n	129.055	5.8312	pos	Adipic acid	HMDB0000448	Lipids and lipid-like molecules	Fatty Acyls	Fatty acids and conjugates	C06104	38.7	0	M+H-H2O, M+H	C6H10O4	-0.623925	5471.48	7299.68	7243.01	7015.18	6065.72	5584.31	5388.94	5204.32	7789.99	7906.09	7989.31	8298.93	7935.24	6695.04	6702.37	6691.5	6391.23	6704.1	8427.16	8057.2	7445.81	8161.17	7614.35	7137.61	6970.81	6505.47	6223.84	5886.98
6.33_199.0968m/z	199.097	6.32947	neg	2,3-Pentanedione	HMDB0031598	Organic oxygen compounds	Organooxygen compounds	Carbonyl compounds		38.7	0	2M-H	C5H8O2	-3.78644	3207.07	3577.52	3406.66	3267.82	3384.23	3332.57	3418.14	3179.73	2896.11	3295.71	3222.87	2758.61	3156.07	3389.04	3786.8	3073.44	3289.07	3140.89	3728.33	2893.19	3257.11	4308.14	3810.65	2700.81	3302.67	3116.9	3081.77	3310.81
6.58_164.1067m/z	164.107	6.58392	pos	2-Methyl-3-phenyl-2-propenal	HMDB0031566	Phenylpropanoids and polyketides	Cinnamaldehydes	Unclassified		38.7	0	M+NH4	C10H10O	-1.90408	11015.2	9863.78	9725.4	10440	10475.9	10084	11191.4	10672	10089.3	10952.7	10852.7	11961.3	11534.5	11400.9	11557.7	11385.7	11440.6	12973.2	11039.8	10355.7	10505.8	11074.5	11682.9	11139	11928.7	11455.1	11522.6	12054.3
7.12_273.1862m/z	273.186	7.12032	neg	(2'E,4'Z,7'Z,8E)-Colnelenic acid	HMDB0030996	Lipids and lipid-like molecules	Fatty Acyls	Fatty acids and conjugates	C16320	38.7	0	M-H2O-H	C18H28O3	0.509704	1508.17	1646.12	1529.27	1638.62	1383.15	1482.82	1813.41	1573.07	1269.08	2039.02	707.093	767.819	1984.44	449.097	2558.26	972.026	2808.03	2.965e-09	231.258	1963.54	497.956	211.708	1288.33	2102.87	178.019	374.2	2251.71	304.843
7.95_297.1344m/z	297.134	7.94562	neg	3-Methyladenine	HMDB0011600	Organoheterocyclic compounds	Imidazopyrimidines	Purines and purine derivatives	C00913	38.7	0	2M-H	C6H7N5	4.59	856.62	1337.06	1153.93	1139.66	1081.06	982.641	943.891	904.75	1261.52	1299.42	1332.26	1303.43	1169.35	1039.94	1046.83	963.949	1036.91	1086.51	1485.92	1300.93	1340.71	1225.92	1243.45	1134.52	1197.67	1006.25	1113.01	1097.03
8.24_297.1344m/z	297.134	8.23845	neg	1-Methyladenine	HMDB0011599	Organoheterocyclic compounds	Imidazopyrimidines	Purines and purine derivatives	C02216	38.7	0	2M-H	C6H7N5	4.4844	1054.22	1533.67	1351.91	1202.79	1110.22	837.566	1024.7	868.527	1318.19	1457.01	1387.64	1388.45	1240.07	1225.82	1126.57	1153.35	1253.63	1034.16	1421.83	1509.41	1424.3	1192.76	1308.96	1194.5	950.499	1115.35	1224.14	1065.64
9.32_225.1480m/z	225.148	9.31973	pos	Methyl jasmonate	HMDB0036583	Lipids and lipid-like molecules	Fatty Acyls	Lineolic acids and derivatives	C11512	38.7	0	M+H	C13H20O3	-2.3294	14479.3	12919.1	13158.6	14146.3	13727.5	14060.6	14006.6	15108	12737.7	13783.6	13231.1	15531.4	14445.6	14850.4	15045.3	14498.6	16092.8	16852.4	14330.6	13647.4	13651.1	14869.8	15707.2	14321.3	15308.9	14728.6	15340.1	15619.3
9.34_272.2578m/z	272.258	9.33598	pos	Palmitoleic acid	HMDB0003229	Lipids and lipid-like molecules	Fatty Acyls	Fatty acids and conjugates	C08362	38.7	0	M+NH4	C16H30O2	-2.37322	12983	12859.3	12702.1	13859.2	12836.4	12730.9	12739.1	13376.4	9185.73	10583.9	8043.01	10367	9822.21	7546.56	7123.58	10220.5	8120.87	10205	6763.17	8325.31	10142.2	9277.6	9838.74	8912.28	7272.15	9236.87	8711.29	11295.7
9.92_244.0220m/z	244.022	9.9198	neg	O-Phosphohomoserine	HMDB0003484	Organic acids and derivatives	Carboxylic acids and derivatives	Amino acids, peptides, and analogues	C01102	38.7	0	M+FA-H	C4H10NO6P	-3.78304	1004.29	841.356	743.128	713.185	990.29	898.387	1080.14	606.736	772.472	884.769	566.431	595.819	903.924	753.221	1122.78	981.193	650.376	1018.52	705.995	1059.41	520.15	342.303	733.324	1233.03	630.637	989.552	1095.52	830.561
0.03_163.0604m/z	163.06	0.0254833	neg	Mannitol	HMDB0000765	Organic oxygen compounds	Organooxygen compounds	Carbohydrates and carbohydrate conjugates	C00392	38.6	0	M-H2O-H	C6H14O6	-4.27299	9259.42	7312.97	8783.72	7272.25	8842.94	8345.83	9579.34	9165.61	9144.25	9483.27	9448.08	9414.8	9696.41	9196.17	8833.79	9763.26	9814.19	10470.6	8397.01	8856.48	9085.45	9062.09	9258.55	9135.63	9141.52	9242.17	9762.35	9308.5
0.07_125.0595m/z	125.059	0.0731833	pos	Guaiacol	HMDB0001398	Benzenoids	Phenols	Methoxyphenols	C15572	38.6	0	M+H	C7H8O2	-1.70058	10465.2	8233.23	8852.42	11006.5	9849.25	8585.98	9306	8383.03	8373.94	7918.78	7308.93	10754	13164.2	10514.4	10853.9	9774.56	9410.58	9569.47	9022.14	7705.88	9137.49	10734.8	9719.13	12164.3	10393.5	11259.8	9325.49	9810.96
0.16_103.0755m/z	103.076	0.156483	pos	Ethylmethylacetic acid	HMDB0002176	Lipids and lipid-like molecules	Fatty Acyls	Fatty acids and conjugates	C18319	38.6	0	M+H	C5H10O2	1.51189	16805	17102.9	14603.2	16144.2	15465	15450.3	16508.3	16556.9	16424.5	18553.3	13530.3	16179.2	18103.9	16376.5	16137.3	18827.4	18980.4	19484.1	17836.6	5015.21	17574.3	17535.2	17295.3	17471.5	16842.6	18178.5	17886	18521
0.23_109.0649m/z	109.065	0.225883	pos	p-Cresol	HMDB0001858	Benzenoids	Phenols	Cresols	C01468	38.6	0	M+H	C7H8O	0.788387	51353.7	41198.1	49670.1	51106.8	50864.9	47179.7	50138.7	49112.2	41574.2	44548.8	64847.2	68586.1	56790.1	54900.5	52589.4	53984.6	53764.6	59090.9	41420.5	49468.7	44742	52026.1	53470.8	57143.1	64552	55945.2	54680.5	52348.9
0.74_118.0613m/z	118.061	0.736467	pos	Guanidoacetic acid	HMDB0000128	Organic acids and derivatives	Carboxylic acids and derivatives	Amino acids, peptides, and analogues	C00581	38.6	0	M+H	C3H7N3O2	1.96631	19975.1	16750.9	19065.7	18294.8	15927.4	18513.2	17975.1	18557	16409.4	14597.2	12293.1	19865.3	20249.4	15790.8	13983.8	13836.7	17473.4	10084.8	15971.6	24905.5	17987.4	10780.5	15880.5	16497.6	16434.2	14451	21330.5	19167.5
0.75_104.0708m/z	104.071	0.750367	pos	Dimethylglycine	HMDB0000092	Organic acids and derivatives	Carboxylic acids and derivatives	Amino acids, peptides, and analogues	C01026	38.6	0	M+H	C4H9NO2	1.59463	62539.7	47624.8	48805.4	50776.7	53548.2	57010.9	62454.9	60735.6	43534.3	52091.1	53141.7	51208.9	56791	47134.6	57176.1	65042.2	70472.7	60161.1	40455.4	44869.2	43585.2	46661.4	53375.3	59115.3	49687.5	58855.3	60516.7	57292.5
1.11_264.0737m/z	264.074	1.10907	neg	Guanosine	HMDB0000133	Nucleosides, nucleotides, and analogues	Purine nucleosides	Unclassified	C00387	38.6	0	M-H2O-H	C10H13N5O5	-0.281339	1121.77	1966.41	2009.58	2012.26	1177	1346.86	1579.74	1794.59	520.78	857.946	1109.32	1254.59	524.16	326.179	970.411	475.492	1118.35	1398.12	590.714	639.861	927.238	1352.44	1770.62	649.167	400.192	1180.48	913.194	731.258
1.11_335.1096m/z	335.11	1.10907	neg	N-Succinyl-L,L-2,6-diaminopimelate	HMDB0012267	Organic acids and derivatives	Carboxylic acids and derivatives	Amino acids, peptides, and analogues	C04421	38.6	0	M+FA-H	C11H18N2O7	0.141156	4986.08	5145.69	5158.08	4425.98	5025.22	4924.46	4852.29	5205.39	4763.72	3938.86	5015.59	3943.32	4437.99	4009.21	4160.61	3464.28	3617.84	2854.01	4680.53	5021.25	4229.44	4394.13	4163.82	2858.67	3046.51	3829.92	3406.7	2772.02
1.11_346.0554m/z	346.055	1.10907	neg	N-Acetyl-D-mannosamine 6-phosphate	HMDB0001121	Organic oxygen compounds	Organooxygen compounds	Carbohydrates and carbohydrate conjugates	C04257	38.6	0	M+FA-H	C8H16NO9P	3.00694	12340.2	10635.5	10337.3	8215.64	10843.6	10374.2	8691.12	9343.94	6741.53	3826.34	5760.71	4869.75	3486.16	3132.22	1117	8133.83	3584.39	2567.24	21953.3	26033.3	7774.32	3091.61	4987.99	1864.26	2056.77	3539.07	9250.61	3604.02
1.13_113.0234m/z	113.023	1.12915	pos	Mesaconic acid	HMDB0000749	Lipids and lipid-like molecules	Fatty Acyls	Fatty acids and conjugates	C01732	38.6	0	M+H-H2O	C5H6O4	0.703819	59464.1	61156.3	58495.2	60016.3	57420.3	60262.3	58778.6	57361.8	63831.9	66802.3	62235.1	65322.3	64100.1	61576	60068.4	64686.7	65460.7	65934.7	68727.3	63795	61565.3	63218.4	65717	62718.5	63494.1	62811.3	64974.6	61999.4
1.17_162.0410m/z	162.041	1.16898	neg	L-Aspartate-semialdehyde	HMDB0012249	Organic acids and derivatives	Carboxylic acids and derivatives	Amino acids, peptides, and analogues	C00441	38.6	0	M+FA-H	C4H7NO3	1.54091	146.095	129.663	111.127	136.52	127.64	66.9677	127.786	126.469	152.566	138.239	150.483	33.8293	141.223	55.2716	99.2034	53.8448	110.93	51.3734	2.965e-09	63.8224	86.5959	78.1922	56.0068	59.0624	25.4403	65.0927	143.077	110.474
1.46_125.0345m/z	125.034	1.46032	pos	Pyrazin-2-carboxylic acid	HMDB0059734	Organoheterocyclic compounds	Diazines	Pyrazines	C19915	38.6	0	M+H	C5H4N2O2	-0.505169	1835.81	1772.53	1938.97	1934.13	1408.31	1570.66	1722.39	1230.48	2274.38	2225.28	1759.87	1696.75	1842.22	1782.28	1836.68	1680.25	1830.37	1659.06	2065.76	1912.48	2233.96	1940.43	2141.95	2143.59	1499.9	1556.68	1803.03	1510.85
1.46_132.0766m/z	132.077	1.46032	pos	N-Methylhydantoin	HMDB0003646	Organoheterocyclic compounds	Azolines	Imidazolines	C02565	38.6	0	M+NH4	C4H6N2O2	-1.18181	417.089	216.21	222.114	238.993	277.795	281.102	416.351	362.061	55.0406	2.965e-09	207.446	91.6188	79.5851	204.991	416.827	439.007	771.395	227.395	2.965e-09	2.965e-09	30.8479	180.477	1643.88	151.132	201.536	348.915	48.0462	48.9057
1.58_201.1237m/z	201.124	1.58455	neg	Alanyl-Isoleucine	HMDB0028690	Organic acids and derivatives	Carboxylic acids and derivatives	Amino acids, peptides, and analogues		38.6	0	M-H	C9H18N2O3	-4.01589	97.2492	105.36	101.779	110.245	94.4449	79.7509	91.1326	100.546	16.7987	2.965e-09	2.965e-09	26.2532	2.965e-09	2.965e-09	2.965e-09	22.2259	2.965e-09	2.965e-09	107.65	182.784	2.965e-09	2.965e-09	2.965e-09	11.3694	2.965e-09	2.965e-09	2.965e-09	2.965e-09
1.64_177.1019m/z	177.102	1.63902	pos	Indoleacetaldehyde	HMDB0001190	Organoheterocyclic compounds	Indoles and derivatives	Indoles	C00637	38.6	0	M+NH4	C10H9NO	-2.19816	2000.09	1632.48	1832.63	1781.04	1864.46	1974.47	1814.58	1782.24	5593.98	42.3989	2691.1	3067.51	42.6455	827.085	442.359	1199	1219.38	3045.81	47.2388	4279.88	1463.52	350.934	2871.8	498.009	1427.58	2869.67	44.4074	2616.23
1.90_247.1282m/z	247.128	1.89922	pos	Valyl-Glutamate	HMDB0029126	Organic acids and derivatives	Carboxylic acids and derivatives	Amino acids, peptides, and analogues		38.6	0	M+H	C10H18N2O5	-2.66094	24394.4	22979.6	24132.7	23609.9	24378.9	24480.8	23597.1	25003.9	24417.7	27036.5	25705.1	23692.8	19994.9	19135.9	20731.9	21169	23228.5	19299.6	19215.8	23439.1	18543.6	13760.1	20551.9	23032	13092.5	19265.9	23370	21357.1
2.02_131.0813m/z	131.081	2.02408	pos	1-Pyrroline-2-carboxylic acid	HMDB0006875	Organoheterocyclic compounds	Pyrrolines	Unclassified	C03564	38.6	0	M+NH4	C5H7NO2	-1.41229	402.479	315.481	475.68	290.626	402.896	415.779	506.891	275.36	181.857	387.728	340.036	432.422	207.638	355.779	296.067	329.547	257.234	217.245	323.264	344.748	476.794	342.911	444.943	231.992	200.695	226.744	298.865	378.614
2.08_357.1302m/z	357.13	2.07675	neg	Acetylisoniazid	HMDB0041821	Organoheterocyclic compounds	Pyridines and derivatives	Pyridinecarboxylic acids and derivatives	C07585	38.6	0	2M-H	C8H9N3O2	-4.18253	1653.1	1365.2	1289.8	1350.17	1706.13	1611.57	1516.41	1318.99	1083	793.233	606.574	475.373	482.964	401.509	642.549	612.466	1149.67	356.462	650.155	773.699	652.71	1209.82	451.965	147.871	352.625	539.195	576.7	1095.96
3.04_165.1271m/z	165.127	3.04165	pos	trans-Jasmone	HMDB0031454	Organic oxygen compounds	Organooxygen compounds	Carbonyl compounds		38.6	0	M+H	C11H16O	-2.06989	3833.65	4150.65	4392.24	4423.29	4203.39	3987.94	4078.16	3907.71	4591.32	4065.92	4348.42	4397.64	4410.67	4337.55	4226.26	4539.67	4217.24	4849.55	5005.42	4658.82	4111.86	4169.05	4478.97	4413.56	4562.37	4445.8	3932.29	4009.75
3.87_157.0493m/z	157.049	3.8698	pos	2-Isopropyl-3-oxosuccinate	HMDB0012149	Organic acids and derivatives	Keto acids and derivatives	Short-chain keto acids and derivatives	C04236	38.6	0	M+H-H2O	C7H10O5	-1.37673	218.96	402.773	314.505	254.933	404.614	310.941	321.572	382.314	456.59	349.342	343.281	288.996	352.266	454.466	351.492	356.368	392.581	476.12	365.47	426.973	316.835	443.38	325.604	269.127	392.232	296.977	405.738	449.184
4.38_312.0936m/z	312.094	4.3804	neg	Neuraminic acid	HMDB0000830	Organic oxygen compounds	Organooxygen compounds	Carbohydrates and carbohydrate conjugates	C06469	38.6	0	M+FA-H	C9H17NO8	0.103197	401.874	385.562	362.731	300.111	306.686	367.365	350.262	293.498	120.873	486.923	481.878	143.981	340.02	51.7694	306.358	273.533	567.743	2.965e-09	56.1662	506.234	165.809	2.965e-09	17.2251	511.146	2.965e-09	475.045	406.093	97.8766
5.27_232.1175m/z	232.117	5.2657	pos	Suberylglycine	HMDB0000953	Organic acids and derivatives	Carboxylic acids and derivatives	Amino acids, peptides, and analogues		38.6	0	M+H	C10H17NO5	-1.98323	113.011	131.914	88.7319	118.987	233.344	175.915	80.1739	147.049	193.627	95.2674	244.913	294.749	236.338	188.938	242.631	67.7838	35.9637	82.8494	95.0532	235.659	145.885	2.965e-09	193.691	241.914	145.224	101.405	78.0104	209.491
5.45_223.0242m/z	223.024	5.45383	neg	2-Furoic acid	HMDB0000617	Organoheterocyclic compounds	Furans	Furoic acid and derivatives	C01546	38.6	0	2M-H	C5H4O3	-2.87698	3382.05	3411.16	3306.88	3424.33	3408.03	3203.74	3317.32	3366.77	3255.15	3440.98	3570.97	3557.09	3776.97	3607.07	3528.19	3746.22	3660.49	3769.9	3392.1	3370.51	3475.66	3521.77	3647	3520.08	3598.52	3503.61	3690.7	3531.84
5.52_164.9865m/z	164.987	5.52265	neg	3-Mercaptopyruvic acid	HMDB0001368	Organic acids and derivatives	Keto acids and derivatives	Alpha-keto acids and derivatives	C00957	38.6	0	M+FA-H	C3H4O3S	1.59323	87.1889	146.507	100.918	113.026	109.126	99.8798	118.499	100.121	62.9134	78.5532	111.317	70.5405	283.111	63.0123	171.793	67.2377	18.2306	89.2444	61.8199	113.289	98.912	67.8111	130.691	43.8382	62.0867	56.0551	54.2167	159.262
5.68_245.1280m/z	245.128	5.68118	pos	Prolylphenylalanine	HMDB0011179	Organic acids and derivatives	Carboxylic acids and derivatives	Amino acids, peptides, and analogues		38.6	0	M+H-H2O	C14H18N2O3	-1.88258	1968.12	1589.23	1660.92	2003.94	1920.7	1915.17	1886.35	1955.96	1724.94	2187.23	2422.07	926.172	2103.27	1200.69	1251.98	1941.79	2639.37	1473.64	1210.72	2216.63	1208.85	815.418	941.307	2548.55	464.482	1245.27	1864.95	1733.92
5.71_523.2550m/z	523.255	5.71167	neg	Phenylalanylproline	HMDB0011177	Organic acids and derivatives	Carboxylic acids and derivatives	Amino acids, peptides, and analogues		38.6	0	2M-H	C14H18N2O3	-2.25849	934.181	862.05	918.094	738.337	832.199	1028.24	949.383	932.718	45.3595	969.326	482.904	2.965e-09	1278.86	541.953	2207.18	386.921	820.592	2.965e-09	47.8525	738.099	282.582	296.543	155.213	1057.59	245.502	2.965e-09	679.306	104.396
6.12_237.0613m/z	237.061	6.12308	neg	Quinic acid	HMDB0003072	Organic oxygen compounds	Organooxygen compounds	Alcohols and polyols	C00296	38.6	0	M+FA-H	C7H12O6	-1.77198	703.043	832.382	772.766	799.115	880.001	780.802	849.692	795.823	838.245	779.582	830.46	910.019	830.595	878.278	955.848	870.559	776.709	922.249	882.951	825.64	880.765	849.956	971.42	869.268	836.439	853.519	903.868	794.39
6.13_242.0572m/z	242.057	6.12962	pos	3-Indolebutyric acid	HMDB0002096	Organoheterocyclic compounds	Indoles and derivatives	Indoles	C11284	38.6	0	M+K	C12H13NO2	-2.66265	8711.93	8826.77	8956.02	9783.95	9045.95	8950.88	8673.55	8723.35	8227.24	7415.46	7362.9	9095.84	6691.22	8301.12	7909	8004.79	7464.63	8272.48	7308.05	10222.4	8119.95	8428.22	8275.8	6600.6	8192.5	7987.94	7873.92	7886
6.26_257.1394m/z	257.139	6.26083	neg	Traumatin	HMDB0037326	Lipids and lipid-like molecules	Fatty Acyls	Fatty acids and conjugates	C16309	38.6	0	M+FA-H	C12H20O3	-0.20363	178.805	179.078	118.13	156.03	141.833	130.739	109.883	148.24	624.138	285.495	817.98	351.665	391.356	318.074	1002.53	428.805	523.462	418.308	478.933	532.944	422.625	374.434	432.948	303.521	379.205	400.543	440.959	479.759
6.50_253.0505m/z	253.051	6.5013	neg	Naringenin	HMDB0002670	Phenylpropanoids and polyketides	Flavonoids	Flavans	C00509	38.6	0	M-H2O-H	C15H12O5	-0.325535	204.376	246.01	214.149	214.287	210.691	180.181	243.584	246.741	2.965e-09	2.965e-09	122.682	47.2662	53.0842	2.965e-09	39.1921	16.0139	2562.65	15.2989	25.7603	2.965e-09	85.4953	257.973	1970.58	2.965e-09	2.965e-09	2.965e-09	36.114	88.2568
8.72_453.2861m/z	453.286	8.71937	neg	Hyocholic acid	HMDB0000760	Lipids and lipid-like molecules	Steroids and steroid derivatives	Bile acids, alcohols and derivatives		38.6	0	M+FA-H	C24H40O5	0.885797	247.958	370.676	423.813	164.599	313.499	310.981	377.087	430.427	2.965e-09	2.965e-09	2.965e-09	121.403	697.793	58.6807	109.179	52.8376	2.965e-09	2.965e-09	158.394	2.965e-09	2.965e-09	997.361	660.92	2.965e-09	2.965e-09	2.965e-09	2.965e-09	2.965e-09
0.08_299.0262m/z	299.026	0.0766333	neg	D-Tartaric acid	HMDB0029878	Organic oxygen compounds	Organooxygen compounds	Carbohydrates and carbohydrate conjugates	C02107	38.5	0	2M-H	C4H6O6	1.90252	7037.67	8601.82	6655.95	7804.21	6671.61	5589.31	6584.83	6358.92	6920.43	7945.73	6865.46	7407.74	6782.73	7192.94	6826.4	7196.55	7942.9	8287.47	7073.54	6712.31	6872.95	7473.06	6653.67	7534.2	6095.82	7152.93	7107.19	7202.57
0.21_107.0362m/z	107.036	0.213317	neg	5-Aminoimidazole-4-carboxamide	HMDB0003192	Organoheterocyclic compounds	Azoles	Imidazoles	C04051	38.5	0	M-H2O-H	C4H6N4O	-1.17036	208.697	189.295	245.365	205.242	175.387	196.765	213.883	222.558	230.131	247.479	218.431	236.922	262.578	204.614	221.904	226.269	205.285	265.507	255.289	244.785	238.757	241.863	259.411	233.418	256.755	206.869	245.849	231.46
0.43_184.9852m/z	184.985	0.434083	pos	Phosphohydroxypyruvic acid	HMDB0001024	Organic oxygen compounds	Organooxygen compounds	Carbonyl compounds	C03232	38.5	0	M+H	C3H5O7P	3.38113	10571.5	9297.07	16931.2	10051.9	8623.11	10094.9	12510.6	10612.7	11973.2	12120.6	15821	20174.5	11554.9	21915.2	9846.39	12643.7	11011.7	11802.8	9607.31	11132.8	11173.7	13265.5	9779.42	10485.7	16321.6	11539.7	11252.8	12291.8
0.54_158.0940n	141.091	0.539117	pos	2-n-Propyl-4-oxopentanoic acid	HMDB0060683	Organic acids and derivatives	Keto acids and derivatives	Gamma-keto acids and derivatives	C16655	38.5	0	M+H-H2O, M+Na, M+H	C8H14O3	-1.80289	35005	32704.1	28337	40102.7	37472.2	34123.2	33010.3	33811.9	39212.1	35576.5	36136	38606.7	43479.6	36273.6	40838.7	38801	40155.3	40846.5	45302.6	38418	35926.4	43151.2	45046.3	45691.3	38131.7	37050.9	37191.6	38457.3
0.57_130.0267n	113.023	0.56855	pos	Glutaconic acid	HMDB0000620	Organic acids and derivatives	Carboxylic acids and derivatives	Dicarboxylic acids and derivatives	C02214	38.5	0	M+H-H2O, M+H	C5H6O4	0.936875	3128.3	3475.01	2471.74	2601.92	2980	3017.91	3368.47	2928.96	3751.52	3776.25	2635.54	2489.64	3323.25	2386.15	3011.79	3010.27	4106.28	3996.44	4487.1	3574.28	3664.75	3396.19	4440.36	2971.17	2219.07	3199.86	3536.24	2895.36
0.67_112.0870m/z	112.087	0.6667	pos	Histamine	HMDB0000870	Organic nitrogen compounds	Organonitrogen compounds	Amines	C00388	38.5	0	M+H	C5H9N3	0.894691	3968.56	2920.76	2721.1	3600.02	3498.3	3056.65	3613.75	2875.17	4675.32	2.965e-09	1327.19	6057.91	2.965e-09	125.682	417.72	967.352	3119.86	3262.87	5506.33	13720.5	7000.78	2.965e-09	2470.1	737.403	589.421	3850.74	1132.09	1640.86
0.69_177.1230m/z	177.123	0.694717	pos	5-Acetamidovalerate	HMDB0012175	Lipids and lipid-like molecules	Fatty Acyls	Fatty acids and conjugates	C03087	38.5	0	M+NH4	C7H13NO3	-2.19638	31449.2	29553.5	28889.6	31300.4	29999.8	32499.5	33910.8	29919.6	27966.1	40685	33322.1	38575.1	48069.5	15277.6	46429.6	51069.8	31804.9	75623.6	29499.3	21703.1	28932.3	69033	45887.1	28527.3	12849.8	32226.6	20207.4	35256.5
0.72_207.9978m/z	207.998	0.7226	pos	Phosphoserine	HMDB0000272	Organic acids and derivatives	Carboxylic acids and derivatives	Amino acids, peptides, and analogues	C01005	38.5	0	M+Na	C3H8NO6P	-2.03963	3989.97	4073.17	4279.11	3733.96	3657.2	4756.4	4498.13	4952.48	1578.98	5395.04	3288.04	4132.8	3274.56	1398.3	2308.39	3834.42	4175.43	2175.94	1596.99	2839.26	3277.94	2887.02	3329.76	2080.85	3581.78	3119.73	10816	1503.42
0.90_134.0446m/z	134.045	0.903383	pos	Fumaric acid	HMDB0000134	Organic acids and derivatives	Carboxylic acids and derivatives	Dicarboxylic acids and derivatives	C00122	38.5	0	M+NH4	C4H4O4	-1.88585	4101.75	3396.69	4120.05	2839.05	3982.6	3300.09	4430.06	4645.44	2784.78	2901.9	5305.77	4876.47	4014.73	3047.5	4038.89	4975.24	3489.32	4341.68	3115.81	3053.53	5236.72	3461.31	3438.41	3307.63	4378.11	5032.24	4555.38	4721.07
1.07_229.1178m/z	229.118	1.07327	pos	3-Methoxytyrosine	HMDB0001434	Organic acids and derivatives	Carboxylic acids and derivatives	Amino acids, peptides, and analogues		38.5	0	M+NH4	C10H13NO4	-2.50862	28180.7	25766.6	29624.9	25695	25302.8	26531.5	33351.6	38500.3	26839.9	26032.4	31147.4	22350.2	23486.3	16870.4	39544.6	20794.8	13290.4	13233.1	23314.9	22136.6	26027.7	22943.9	24868.2	16058.7	29596.1	27206.7	13989.8	12367.6
1.12_133.0606m/z	133.061	1.11528	pos	Glycyl-glycine	HMDB0011733	Organic acids and derivatives	Carboxylic acids and derivatives	Amino acids, peptides, and analogues	C02037	38.5	0	M+H	C4H8N2O3	-1.49374	1914.57	1788.13	1888.53	1425.47	1651.54	1764.72	1611.61	1623.99	2144.2	2146.6	2784.64	1614.22	1863.39	1318.41	1892.98	1241.26	1746.62	860.16	842.278	1295.55	1581.55	1284.6	2319.98	1999.7	1165.22	2205.96	2343.48	2599.43
1.12_166.0720m/z	166.072	1.11528	pos	7-Methylguanine	HMDB0000897	Organoheterocyclic compounds	Imidazopyrimidines	Purines and purine derivatives	C02242	38.5	0	M+H	C6H7N5O	-2.03598	9819.79	8900.45	10447.7	9164.57	9392.56	9894.04	9798.48	9465.31	7914.55	8353.65	8356.06	8066.62	6908.89	7625.9	11053.2	10270.2	7377.79	6890.65	6747.77	7417.86	8624.11	10720	7845.62	7735.46	6504.04	10495	10394.7	6860.45
1.12_229.1541m/z	229.154	1.11528	pos	Isoproterenol	HMDB0015197	Benzenoids	Phenols	Benzenediols	C07056	38.5	0	M+NH4	C11H17NO3	-2.62058	123888	105396	112984	118177	110087	105603	124708	118066	107485	105689	120255	125036	144600	134038	126592	107215	128093	89335	102481	124729	99918.2	131812	158980	115076	80102	99494.2	104384	95017.5
1.13_129.0181m/z	129.018	1.12915	pos	3-Oxoglutaric acid	HMDB0013701	Organic acids and derivatives	Keto acids and derivatives	Short-chain keto acids and derivatives		38.5	0	M+H-H2O	C5H6O5	-0.816126	3397.72	2273.43	3017.51	3192.9	3756.62	2830.76	3995.71	3839.02	2463.16	2948.79	2437.16	4181.52	3164.45	3103.01	4776.34	3078.39	3415.55	2820.2	2922.45	2165.54	3876.2	2681.65	2912.71	3580.7	2951.17	3421.78	4181.3	2643.34
1.17_359.0981m/z	359.098	1.16898	neg	Nicotinuric acid	HMDB0003269	Organic acids and derivatives	Carboxylic acids and derivatives	Amino acids, peptides, and analogues	C05380	38.5	0	2M-H	C8H8N2O3	-4.52935	921.612	871.385	796.661	1266.79	1164.07	1353.57	934.249	754.241	1419.06	1207.78	966.301	487.743	682.041	1057.07	1482.04	969.923	952.228	433.73	1160.61	1245.2	758.234	1082.03	1302.19	1021.28	921.446	829.54	1261.58	875.048
1.20_303.0831m/z	303.083	1.20155	neg	Imidazoleacetic acid riboside	HMDB0002331	Nucleosides, nucleotides, and analogues	Imidazole ribonucleosides and ribonucleotides	Unclassified	C05131	38.5	0	M+FA-H	C10H14N2O6	-1.03924	2131.5	2005.41	1550.6	1894.82	2060.89	2093.93	1681.74	1793.59	1519.42	1245.17	1194.26	1716.49	1510.9	1943.93	2101.18	3644.12	939.754	1578.87	3577.61	2008.51	1660.4	1005.53	944.613	1660.7	1999.5	970.388	3917.67	1643.86
1.25_282.0843m/z	282.084	1.25067	neg	Sepiapterin	HMDB0000238	Organoheterocyclic compounds	Pteridines and derivatives	Pterins and derivatives	C00835	38.5	0	M+FA-H	C9H11N5O3	-0.502858	1183.43	985.08	1183.44	1220.24	1087.72	1153.53	839.478	1006.13	1093.11	665.198	1708.47	657.886	1635.84	1443.15	351.521	524.905	421.36	1096.7	1059.55	566.961	515.876	945.229	557.794	1619.67	711.268	1097.47	615.081	1206.52
1.53_151.0385m/z	151.039	1.53493	pos	Homogentisic acid	HMDB0000130	Benzenoids	Benzene and substituted derivatives	Phenylacetic acids	C00544	38.5	0	M+H-H2O	C8H8O4	-2.56297	379.569	675.528	647.822	580.588	750.758	583.428	505.64	644.937	913.068	661.222	688.354	576.283	596.416	683.506	840.341	504.348	663.946	566.227	787.697	689.422	469.317	859.441	413.37	587.138	663.062	657.372	489.74	797.696
1.59_131.0338m/z	131.034	1.5938	pos	Citraconic acid	HMDB0000634	Lipids and lipid-like molecules	Fatty Acyls	Fatty acids and conjugates	C02226	38.5	0	M+H	C5H6O4	-0.958864	190.754	317.977	346.298	309.391	236.157	232.037	325.402	261.085	480.18	362.312	352.055	351.06	240.421	285.399	254.129	320.427	260.081	267.938	344.695	485.457	399.12	376.333	335.009	205.157	315.503	269.657	263.544	247.026
11.01_309.1460m/z	309.146	11.014	pos	16b-Hydroxyestrone	HMDB0000313	Lipids and lipid-like molecules	Steroids and steroid derivatives	Estrane steroids	C05300	38.5	0	M+Na	C18H22O3	-0.462646	7629.56	5678.5	8119.41	7649.6	8255.41	6480.91	6889.98	8252.35	8228.91	10155.2	8590.14	7413.82	9284.91	7968.41	6981.95	6497.83	5827.89	1386.8	10436.6	8760.51	8377.38	8170.5	6592.86	8873.95	5705.34	7432.4	6675.16	8682.19
11.11_207.1739m/z	207.174	11.1052	pos	4-(1,1,3,3-Tetramethylbutyl)-phenol	HMDB0013825	Benzenoids	Benzene and substituted derivatives	Phenylpropanes	C14205	38.5	0	M+H	C14H22O	-2.10492	14604.8	11087.2	13194.9	12920.1	13628.6	13485.5	12536.3	11887.8	13583	14711.1	13280.4	14949.1	14242.3	14972.7	14690.1	15331.9	15334.2	16219.5	14976.5	14517.7	13962.4	13929.6	15637.6	13669	15179.9	15160.6	13909.5	13397.4
11.37_285.1473m/z	285.147	11.3653	pos	Enterodiol	HMDB0005056	Lignans, neolignans and related compounds	Dibenzylbutane lignans	Dibenzylbutanediol lignans	C18166	38.5	0	M+H-H2O	C18H22O4	-4.16677	3743.45	4377.04	3676.05	4397.23	3977.52	4170.43	4112.51	4306.02	2546.89	2698.81	4341.73	3429.27	3392.69	4718.99	5600.25	4081.53	3004.45	3462.26	2194.6	5589.85	2455.09	2994.24	4142.52	4090.67	2542.43	2690.97	4548.82	4290.86
11.67_170.0960m/z	170.096	11.6691	pos	4-Aminobiphenyl	HMDB0013195	Benzenoids	Benzene and substituted derivatives	Biphenyls and derivatives	C10998	38.5	0	M+H	C12H11N	-2.34718	9220.62	8152.8	7803.8	7703.88	8179.52	9367.28	8507.08	8245.7	8896.99	9466.91	7862.75	9432.76	8734.68	8573.25	11939.5	10072.4	9601.37	10521.2	10086.1	8743.56	9007.76	10170.9	9387.11	8560.46	9426.05	10155	10736.7	9490.27
13.19_794.5677m/z	794.568	13.1885	pos	PC(22:5(4Z,7Z,10Z,13Z,16Z)/15:0)	HMDB0008658	Lipids and lipid-like molecules	Glycerophospholipids	Glycerophosphocholines	C00157	38.5	0	M+H	C45H80NO8P	-2.19934	144845	110879	186698	264411	220947	212332	164569	226151	3088.33	38066.9	284622	303119	383749	313182	209614	281655	320466	296900	3860.71	1892.46	237631	304731	244412	295410	305689	173914	292786	261412
2.16_249.0315n	294.03	2.16128	neg	Norepinephrine sulfate	HMDB0002062	Organic acids and derivatives	Organic sulfuric acids and derivatives	Arylsulfates		38.5	0	M+FA-H, 2M-H	C8H11NO6S	3.09077	6678.67	5495.73	5900.87	6541.29	6120.5	6299.19	6358.49	6253.34	5462.86	4882.36	4575.3	4442.65	4676.39	5032.77	3952.83	4439.37	4238.76	7034.53	4385.92	4933.99	5502.62	3917.62	4747.19	6122.16	3423.32	5387.36	5152.25	6598.09
2.32_131.0814m/z	131.081	2.32062	pos	1-Pyrroline-5-carboxylic acid	HMDB0001301	Organic acids and derivatives	Carboxylic acids and derivatives	Amino acids, peptides, and analogues	C04322	38.5	0	M+NH4	C5H7NO2	-1.34885	501.274	153.182	381.136	414.332	289.653	346.232	513.12	358.183	229.689	165.157	246.718	86.81	400.264	223.469	380.992	219.57	279.001	407.966	338.155	374.258	328.759	301.879	299.794	506.236	544.217	440.796	359.342	260.639
2.49_131.0337m/z	131.034	2.49272	pos	Gamma-delta-Dioxovaleric acid	HMDB0013233	Organic acids and derivatives	Keto acids and derivatives	Gamma-keto acids and derivatives	C02800	38.5	0	M+H	C5H6O4	-1.04179	379.62	528.869	544.589	477.722	332.787	363.947	400.762	372.377	580.748	540.089	594.165	502.767	537.272	387.347	343.105	429.769	288.068	417.016	673.499	566.091	573.306	513.433	513.35	469.073	302.281	385.191	299.998	320.127
2.81_131.0338m/z	131.034	2.8051	pos	Ribonolactone	HMDB0001900	Organic oxygen compounds	Organooxygen compounds	Carbohydrates and carbohydrate conjugates	C02674	38.5	0	M+H-H2O	C5H8O5	-0.888114	189.9	313.356	250.393	243.857	269.523	216.873	80.3461	125.372	249.382	337.45	299.316	262.338	324.108	302.677	172.52	241.271	207.963	118.552	327.237	380.463	394.187	274.423	235.228	222.546	233.444	131.45	252.005	234.208
3.25_131.0337m/z	131.034	3.24738	pos	2,5-Dioxopentanoate	HMDB0060365	Organic acids and derivatives	Keto acids and derivatives	Short-chain keto acids and derivatives	C00433	38.5	0	M+H	C5H6O4	-1.05986	418.95	794.664	574.374	528.833	530.872	467.134	385.767	523.18	927.609	823.066	689.227	702.204	606.151	531.01	460.88	430.498	524.857	482.143	968.987	708.024	750.126	600.24	769.087	667.204	597.107	560.6	368.999	490.989
3.53_131.0338m/z	131.034	3.53377	pos	Itaconic acid	HMDB0002092	Lipids and lipid-like molecules	Fatty Acyls	Fatty acids and conjugates	C00490	38.5	0	M+H	C5H6O4	-1.02221	265.071	344.63	411.853	296.754	267.775	258.949	224.476	135.704	353.777	780.137	375.52	389.401	338.512	262.859	199.858	331.968	169.754	249.733	427.983	453.468	296.383	307.322	393.339	204.318	292.058	274.487	223.961	188.145
3.71_131.0338m/z	131.034	3.70893	pos	Citramalic acid	HMDB0000426	Lipids and lipid-like molecules	Fatty Acyls	Fatty acids and conjugates	C00815	38.5	0	M+H-H2O	C5H8O5	-0.800324	178.929	369.345	253.161	270.823	223.562	193.283	233.835	152.088	371.021	377.85	237.515	337.478	340.092	233.795	283.311	287.502	194.331	180.125	380.521	411.031	313.809	319.75	342.623	282.706	255.519	278.856	317.442	249.278
3.95_131.0338m/z	131.034	3.95112	pos	3-Hydroxyglutaric acid	HMDB0000428	Organic acids and derivatives	Hydroxy acids and derivatives	Beta hydroxy acids and derivatives		38.5	0	M+H-H2O	C5H8O5	-0.853976	159.339	564.884	379.016	382.877	312.988	370.716	315.21	291.547	637.613	447.352	397.017	507.176	259.785	361.842	198.877	371.439	259.752	151.986	650.515	517.407	593.118	507.29	241.111	346.811	195.513	258.385	376.367	309.478
4.30_131.0338m/z	131.034	4.2994	pos	D-2-Hydroxyglutaric acid	HMDB0000606	Organic acids and derivatives	Hydroxy acids and derivatives	Short-chain hydroxy acids and derivatives	C01087	38.5	0	M+H-H2O	C5H8O5	-0.795315	566.317	1080.02	805.397	986.363	548.135	631.264	640.46	452.969	1259.12	1141.65	1118.46	1065.94	975.91	826.012	534.552	533.755	785.351	783.418	1359.06	1327.54	1065.76	1056.98	1040.82	802.818	401.114	857.805	537.847	498.859
4.33_291.0986m/z	291.099	4.32878	neg	Tyrosyl-Glutamate	HMDB0029104	Organic acids and derivatives	Carboxylic acids and derivatives	Amino acids, peptides, and analogues		38.5	0	M-H2O-H	C14H18N2O6	-0.285223	233.076	285.99	221.903	330.334	217.797	268.042	285.294	372.551	191.594	152.404	403.554	164.702	147.702	202.633	421.115	180.287	90.8698	112.924	171.056	132.437	249.135	213.785	136.026	186.892	247.042	218.403	222.588	165.4
4.33_294.0985m/z	294.099	4.32878	neg	Tyramine glucuronide	HMDB0010328	Organic oxygen compounds	Organooxygen compounds	Carbohydrates and carbohydrate conjugates	C03033	38.5	0	M-H2O-H	C14H19NO7	0.745032	54.6257	96.3049	74.034	51.5788	82.5909	109.464	90.624	80.3768	104.411	208.162	245.603	55.397	222.157	2.965e-09	89.3227	2.965e-09	2.965e-09	2.965e-09	2.965e-09	257.787	29.5503	2.965e-09	2.965e-09	1389.26	2.965e-09	48.3195	43.6254	2.965e-09
4.62_252.0876m/z	252.088	4.62118	neg	N-Acetylvanilalanine	HMDB0011716	Organic acids and derivatives	Carboxylic acids and derivatives	Amino acids, peptides, and analogues		38.5	0	M-H	C12H15NO5	-0.600336	223.004	199.482	193.409	160.941	157.155	166.069	220.695	147.494	93.5454	89.1152	173.965	104.351	155.198	108.861	185.863	202.635	80.1013	63.9568	170.1	50.9161	133.755	238.794	144.797	15.6719	147.005	145.136	115.335	148.639
5.54_508.0734m/z	508.073	5.53985	neg	Adenylsuccinic acid	HMDB0000536	Benzenoids	Benzene and substituted derivatives	Biphenyls and derivatives	C03794	38.5	0	M+FA-H	C14H18N5O11P	2.46131	964.897	1135.57	1121.34	835.678	908.149	1043.16	1088.01	756.833	359.25	283.212	1145.28	159.915	976.609	808.085	2043.15	141.703	1654.67	2.965e-09	535.12	176.248	737.619	2202.03	3546.7	105.521	414.252	2.965e-09	181.66	512.328
6.00_245.1392m/z	245.139	6.00277	neg	3-Hydroxydodecanedioic acid	HMDB0000413	Organic acids and derivatives	Hydroxy acids and derivatives	Medium-chain hydroxy acids and derivatives		38.5	0	M-H	C12H22O5	-0.996394	560.163	482.561	423.986	419.202	478.549	418.331	474.918	492.158	315.503	286.488	531.963	203.395	541.327	414.394	310.531	337.512	171.722	225.071	482.611	343.576	424.338	858.614	665.362	186.595	255.125	256.479	219.001	462.407
6.25_183.1489m/z	183.149	6.24712	pos	Pseudoephedrine	HMDB0001943	Benzenoids	Benzene and substituted derivatives	Phenylpropanes	C02765	38.5	0	M+NH4	C10H15NO	-1.98741	378.104	199.416	260.527	386.374	320.865	401.956	363.199	410.702	604.054	588.769	563.497	705.487	600.13	825.024	803.926	962.848	581.797	992.525	520.928	1185	909.703	664.279	898.902	446.773	854.644	891.754	769.118	641.851
6.67_281.1031m/z	281.103	6.67322	neg	Carboxy-ibuprofen	HMDB0060564	Phenylpropanoids and polyketides	Phenylpropanoic acids	Unclassified		38.5	0	M+FA-H	C13H16O4	0.0444025	286.268	279.656	266.534	240.667	285.709	227.647	287.076	209.03	330.34	629.967	94.1677	18.4712	620.24	2.965e-09	134.852	58.4539	412.55	2.965e-09	137.898	456.192	352.103	237.272	122.033	260.321	258.814	32.5887	369.838	484.646
6.85_319.1915m/z	319.191	6.84507	neg	5'-Carboxy-alpha-chromanol	HMDB0012798	Organoheterocyclic compounds	Benzopyrans	1-benzopyrans		38.5	0	M-H	C19H28O4	0.0447116	417.251	404.208	406.82	350.846	367.813	268.434	384.251	407.56	265.415	1172.57	124.675	183.24	519.562	26.4449	307.923	291.154	898.609	2.965e-09	2.965e-09	290.052	2.965e-09	2.965e-09	165.363	614.288	2.965e-09	2.965e-09	561.973	22.1808
7.47_120.0444m/z	120.044	7.47087	pos	Trigonelline	HMDB0000875	Alkaloids and derivatives	Unclassified	Unclassified	C01004	38.5	0	M+H-H2O	C7H7NO2	-0.0348169	1070.33	904.654	932.343	915.832	877.102	915.534	1016.42	966.487	681.259	641.082	704.363	748.314	892.726	647.49	826.649	680.171	943.461	735.726	1309.93	869.585	1035.78	822.665	846.92	811.839	781.189	678.131	2040.08	734.528
7.59_144.1380m/z	144.138	7.58695	pos	2-Octenal	HMDB0030961	Organic oxygen compounds	Organooxygen compounds	Carbonyl compounds		38.5	0	M+NH4	C8H14O	-2.07817	2869.38	2802.4	3071.7	2867.87	2972.52	2786.54	3224.75	3058.82	3198.33	2932.33	2698.46	2761.11	2754.84	2807.8	2917.66	2959.7	2827.37	3321.74	3461.2	3245.18	3062.07	2736.62	2885.04	2770.1	2945.1	2667	2947.55	2759.98
9.32_244.0222m/z	244.022	9.3204	neg	O-Phosphothreonine	HMDB0011185	Organic acids and derivatives	Carboxylic acids and derivatives	Amino acids, peptides, and analogues	C12147	38.5	0	M+FA-H	C4H10NO6P	-3.13921	2682.44	1847.48	2324.51	2731.68	2891.32	2661.96	2903.68	2742.57	2462.29	2077.96	2351.57	3189.02	2732.69	2857.61	2632.51	2544.13	3291.37	3767.39	2621.26	2409.58	2057.96	2304.53	3195.92	2816.54	2672.54	2971.06	3088.91	2484.14
0.03_171.1375m/z	171.138	0.0315333	pos	Linalyl oxide	HMDB0035907	Organoheterocyclic compounds	Tetrahydrofurans	Unclassified		38.4	0	M+H	C10H18O2	-2.63486	70541	60865	68772.5	81661	78257.4	67315.9	69007.4	67353	62701.6	62615.9	73847	88101.9	91585.3	90373.7	82886.2	79822.2	73173.6	80908.5	65160.5	79046.7	65705.7	80708.5	85411	97793.5	91539.6	81169.2	75930.3	73256.9
0.27_109.0285m/z	109.029	0.26755	pos	benzene-1,2,4-triol	HMDB0124831	Benzenoids	Phenols	Benzenetriols and derivatives	C02814	38.4	0	M+H-H2O	C6H6O3	0.756246	2816.51	2747.97	2909.18	3161.79	2736.91	2997.55	3266.68	2841.18	2831.59	2897.4	860.987	3099.56	3395.23	3217.77	3236.8	3216.04	3131.16	3861.22	2907.56	2.965e-09	3156.51	3300.73	2741.32	3522.83	3545.85	2747.71	3029.23	3083.86
0.50_124.0756m/z	124.076	0.495167	pos	Benzaldehyde	HMDB0006115	Benzenoids	Benzene and substituted derivatives	Benzoyl derivatives	C00261	38.4	0	M+NH4	C7H6O	-0.45104	3025	2051.86	2022.36	2770.15	3034.05	2829.59	3173.84	3287.53	2034.64	2594.11	1942.29	1941.55	2861.54	2008.23	3370.89	2841.07	3395.83	3384.36	1878.49	1683.19	2693.55	2929.58	3270.17	2100.31	1396.84	3659.8	3360.18	2831.27
0.50_167.0552m/z	167.055	0.495167	pos	L-Lyxonate	HMDB0060255	Organic oxygen compounds	Organooxygen compounds	Carbohydrates and carbohydrate conjugates	C05412	38.4	0	M+H	C5H10O6	1.07442	1680.55	1716.03	962.907	1694.22	1725.98	2014.27	2063.91	1698.08	1837.75	2212.02	901.632	1278.23	2039.09	910.741	2261.27	2543.02	2347.37	2478.55	1742.77	1768.39	1950.95	2559.05	1990.94	2053.86	1131.72	2073.05	1925.56	2397.7
0.55_110.0601m/z	110.06	0.553983	pos	D-1-Piperideine-2-carboxylic acid	HMDB0001084	Organoheterocyclic compounds	Pyridines and derivatives	Hydropyridines	C04092	38.4	0	M+H-H2O	C6H9NO2	0.671951	4937.33	6243.2	5142.92	5075.09	4283.81	4356.94	4097.03	5309.79	4739.36	6302.37	5385.04	4714.83	5030.14	4677.99	4713.73	5516.32	5791.64	4839	5895.52	4579.82	5981.29	5780.63	5298.73	5581.95	5501.14	4578.98	5296.29	5860.1
0.55_131.0701m/z	131.07	0.553983	pos	Mevalonic acid	HMDB0000227	Lipids and lipid-like molecules	Fatty Acyls	Fatty acids and conjugates	C00418	38.4	0	M+H-H2O	C6H12O4	-0.829737	8056.02	13487.1	9949.71	10488.4	9555	8942.21	8492.93	8753.22	17228.8	15060.8	8473.83	11448.2	11595.9	9809.39	9870.24	10816	9573.97	9924.01	19329.4	15259.6	12319.1	12883.1	12070.8	11501.4	9905.16	10272.9	9291.14	9089.25
0.57_120.0444m/z	120.044	0.56855	pos	2-Aminobenzoic acid	HMDB0001123	Benzenoids	Benzene and substituted derivatives	Benzoic acids and derivatives	C00108	38.4	0	M+H-H2O	C7H7NO2	0.0205645	911.474	860.818	545.778	663.715	1301.85	760.207	797.531	783.862	755.127	865.166	1205.59	1087.92	1063.09	772.298	1201.49	1174.51	1146.27	1215.12	379.754	449.793	917.724	597.182	1382.13	1462.5	1117.26	1349.61	1095.68	877.695
0.72_124.0869m/z	124.087	0.7226	pos	L-Histidinol	HMDB0003431	Organic nitrogen compounds	Organonitrogen compounds	Amines	C00860	38.4	0	M+H-H2O	C6H11N3O	-0.142097	1452.3	1830.34	775.419	1336.02	1492.08	1895.89	1357.52	789.21	1520.22	830.802	1684.6	2211.43	1263.34	853.31	613.519	1089.13	2021.23	6121.52	2125	1983.63	2415.05	1906.71	828.311	822.859	2233.88	1756.42	452.602	1490.88
0.81_128.0705m/z	128.07	0.805983	pos	Pyrocatechol	HMDB0000957	Benzenoids	Phenols	Benzenediols	C15571	38.4	0	M+NH4	C6H6O2	-1.15728	16141.5	14230.4	14772.1	15262.5	11445.3	13133.3	14325.4	12222.3	18224.7	14192.7	15686.8	14843.4	17502.5	15260.7	11179.3	14467.8	13035.7	14170.5	18422.3	17780.4	14165.4	12872.7	14535	15889	11150.2	15245.4	14674.3	13006.2
0.85_187.0709m/z	187.071	0.8477	pos	2-Furoylglycine	HMDB0000439	Organic acids and derivatives	Carboxylic acids and derivatives	Amino acids, peptides, and analogues		38.4	0	M+NH4	C7H7NO4	-2.43868	131903	126771	128072	123871	124081	127226	138605	149184	101562	117166	113497	133746	121303	115354	131809	118533	118005	125043	115960	127331	137915	103082	110222	100666	127952	114353	127033	134002
1.11_349.0438m/z	349.044	1.10907	neg	Thymidine 3',5'-cyclic monophosphate	HMDB0001570	Organoheterocyclic compounds	Diazines	Pyrimidines and pyrimidine derivatives	C00364	38.4	0	M+FA-H	C10H13N2O7P	-1.55556	3784.24	3130.29	3834.98	2964.63	3749.16	3682.54	3251.03	3479.55	1392.31	7250.35	4251.93	3964.61	1671.86	4817.22	2774.16	3314.57	1218.99	426.676	2210.42	3726.34	4513.06	1613.48	2387.13	1016.62	2120.94	4575.97	5297.42	4337.3
1.12_146.0268m/z	146.027	1.11528	pos	Acetylcysteine	HMDB0001890	Organic acids and derivatives	Carboxylic acids and derivatives	Amino acids, peptides, and analogues	C06809	38.4	0	M+H-H2O	C5H9NO3S	-1.52055	8492.51	7883.16	8618.32	8612.36	8421.4	8977.05	8943.97	9432.28	10192.7	9086.19	7011.31	6776.98	8370.8	6486.14	8739.47	6965.12	7933.98	11734	6901.87	10511.5	9370.68	7421.77	7558.99	8759.62	10944.3	11470.8	5917.29	8403.22
1.12_220.1174m/z	220.117	1.11528	pos	4-ethylamino-6-isopropylamino-1,3,5-triazin-2-ol	HMDB0062766	Organoheterocyclic compounds	Triazines	1,3,5-triazines	C06552	38.4	0	M+Na	C8H15N5O	2.81902	3952.67	3209.73	4439	2692.64	3190.01	2527.32	2672.63	3244.19	4333.95	5185.79	5301.47	8458.91	4639.34	2891.61	3008.1	5217.52	3306.39	1731.75	3582.81	6227.73	3299.9	3148.39	2888.25	5367.92	3069.67	3518.38	2398.72	3897.48
1.46_184.0601m/z	184.06	1.46032	pos	Phthalic acid	HMDB0002107	Benzenoids	Benzene and substituted derivatives	Benzoic acids and derivatives	C01606	38.4	0	M+NH4	C8H6O4	-1.94226	4954.26	4697.18	4160.2	4661.66	4939.33	4635.91	4610.87	4617.98	4193.43	2782.72	4185.98	4535.85	2601.2	3411.66	6146.2	4859.24	2000.71	3922	5477.81	2986.92	4303.97	5518.81	4499.93	2974.06	4706.32	5975.11	3859.68	3377.53
1.82_296.0998m/z	296.1	1.82057	neg	Deoxyadenosine	HMDB0000101	Nucleosides, nucleotides, and analogues	Purine nucleosides	Purine 2'-deoxyribonucleosides	C00559	38.4	0	M+FA-H	C10H13N5O3	-1.00365	5774.1	5219.87	5263.46	5388.34	5599.1	5931.47	5307.48	5556.18	4909.7	3724.14	5241.41	4060.42	4896.75	4062.74	4726.85	3155.64	3218.98	3465.02	4252.28	3804.45	3775.9	3900.59	2442.41	4449.88	3315.77	4163.25	3708.62	3691.71
1.94_281.0891m/z	281.089	1.94032	neg	1-Methylinosine	HMDB0002721	Nucleosides, nucleotides, and analogues	Purine nucleosides	Unclassified		38.4	0	M-H	C11H14N4O5	-0.200054	2345.2	2172.85	1958.99	2208.24	2279.58	2237.74	2185.12	2233.18	2700.7	2022.46	2057.55	1728.07	2217.83	1620.84	993.983	627.615	790.315	1029.62	1851.65	1867.36	1407.12	1007.31	478.654	1223.13	769.316	1136.21	963.823	1569.71
10.12_278.2109m/z	278.211	10.1151	pos	2-Polyprenyl-6-methoxyphenol	HMDB0060355	Lipids and lipid-like molecules	Prenol lipids	Monoterpenoids	C17552	38.4	0	M+NH4	C17H24O2	-2.05433	4655.72	4318.72	4359.5	5041.18	4354.61	4917.81	4394.18	5068.19	4639.98	4886.17	5087.98	4930.57	5528.25	5482.38	5190.29	5357.68	5657.89	5724.6	4916.13	4180.36	4971.25	5685.61	5248.7	5662.72	5998.52	4884.42	5101.33	5185.89
11.03_104.1072m/z	104.107	11.0284	pos	1-Penten-3-ol	HMDB0031605	Organic oxygen compounds	Organooxygen compounds	Alcohols and polyols		38.4	0	M+NH4	C5H10O	2.0742	1535.11	1705.78	1622.59	1767.89	1630.75	2007.4	1524.58	1490.4	1528.81	1956.01	1737.68	1355.98	2072.23	1773.21	1802.02	1721.7	1159.77	317.864	1691.36	1839.21	2013.7	1525.52	1471.76	1851.85	1131.22	1715.58	1828.01	1769.2
11.28_295.2277m/z	295.228	11.2763	neg	Alpha-dimorphecolic acid	HMDB0004670	Lipids and lipid-like molecules	Fatty Acyls	Lineolic acids and derivatives	C14767	38.4	0	M-H	C18H32O3	-0.527723	872.086	993.569	999.127	763.844	712.285	721.403	833.067	1059.91	323.448	9747.16	1088.62	428.687	1283.9	408.795	2746.96	630.892	1236.87	195.869	909.838	841.556	403.224	773.259	982.122	634.814	703.551	401.256	483.203	825.133
11.32_104.1072m/z	104.107	11.3218	pos	3-Methyl-3-buten-1-ol	HMDB0030126	Organic oxygen compounds	Organooxygen compounds	Alcohols and polyols		38.4	0	M+NH4	C5H10O	2.04071	2865.95	2994.25	2337.13	2638.14	2925.25	2793.91	2650.02	2704.96	3034.76	2168.17	2573.93	2561.8	2991.94	3278.59	2434.88	2795.64	1694.42	1168.85	2906.96	2258.68	2506.77	2970.06	2855.75	2817.38	2568.54	2902.15	3030.14	2970.67
11.78_104.1072m/z	104.107	11.7774	pos	Pentanal	HMDB0031206	Organic oxygen compounds	Organooxygen compounds	Carbonyl compounds		38.4	0	M+NH4	C5H10O	1.98076	3403.29	2866.37	2895.58	2880.48	3162.74	3275.76	3040.8	2825.06	2953.59	3027.94	3322.84	2929.28	3018.97	2699.82	2549.02	3041.8	3467.51	3036.01	3141.76	3228.74	3062.99	3061.88	2622.5	3505.77	2772.63	2863.04	3430.58	3256.52
12.34_104.1072m/z	104.107	12.3388	pos	Prenol	HMDB0030124	Organic oxygen compounds	Organooxygen compounds	Alcohols and polyols	C01390	38.4	0	M+NH4	C5H10O	2.22506	1820.69	1659.01	1593.8	1676.99	2063.95	1891.47	1783.45	1632.43	2230.74	2450.66	2201.41	2159.81	1796.4	1942.14	1712.15	1881.99	1902.53	647.77	1797.83	1754.46	1611.2	2017.67	1732.13	2035.71	1869.53	2045.73	2124.36	2169.12
12.80_338.2700m/z	338.27	12.8016	neg	Oleoyl glycine	HMDB0013631	Organic acids and derivatives	Carboxylic acids and derivatives	Amino acids, peptides, and analogues		38.4	0	M-H	C20H37NO3	-0.180554	1165.28	1225.13	930.104	1280.1	1131.35	1215.35	927.236	1118.31	313.836	148.902	583.263	809.852	1631.17	70.3543	645.524	726.719	8840.81	298.094	168.728	1336.84	174.228	2.965e-09	807.795	597.495	444.58	1038.51	823.399	389.868
2.16_107.0493m/z	107.049	2.16135	pos	4-Hydroxybenzyl alcohol	HMDB0011724	Benzenoids	Benzene and substituted derivatives	Benzyl alcohols	C17467	38.4	0	M+H-H2O	C7H8O2	1.18282	36361.7	37410.2	35607.1	37026.3	37121.7	37713.4	36573	35817	35995.6	37982.8	36499	37808.9	38696.5	36863.6	34200.3	39339	36789.2	40811.7	37874.5	39137.3	38313.6	35516.7	37335.4	40803.5	34846.1	38122.8	37274	38936.2
2.16_118.0652m/z	118.065	2.16135	pos	Indole	HMDB0000738	Organoheterocyclic compounds	Indoles and derivatives	Indoles	C00463	38.4	0	M+H	C8H7N	0.321261	17909	17383.8	17281.1	18040.5	17709.4	18358.7	18850.4	18680	18535.9	17460.7	16876.3	17041.1	19457.4	17424.6	16399.9	18970.8	17941	20278.8	17587.4	17725	18060.3	16692.6	19146.5	19742.9	16812.8	19613	18148.2	19168.7
2.28_225.0610m/z	225.061	2.28127	neg	myo-Inositol	HMDB0000211	Organic oxygen compounds	Organooxygen compounds	Alcohols and polyols	C00137	38.4	0	M+FA-H	C6H12O6	-3.08874	343.753	497.202	422.289	396.867	338.025	389.355	345.574	325.768	428.892	366.559	358.764	380.666	376.846	289.814	270.68	398.334	379.005	282.258	450.071	495.051	391.526	326.418	341.045	273.892	261.425	267.334	263.553	252.639
2.87_246.0980m/z	246.098	2.86632	neg	Linamarin	HMDB0033699	Organic oxygen compounds	Organooxygen compounds	Carbohydrates and carbohydrate conjugates	C01594	38.4	0	M-H	C10H17NO6	-1.14082	236.463	286.519	287.723	271.287	282.935	300.42	282.602	286.669	2.965e-09	247.77	21.6284	45.3663	102.132	2.965e-09	2.965e-09	23.4408	3508.05	12.2139	2.965e-09	360.055	2.965e-09	2.965e-09	21.486	715.472	2.965e-09	2.965e-09	26.2427	2.965e-09
3.21_239.9969m/z	239.997	3.2103	neg	Indole-3-carboxilic acid-O-sulphate	HMDB0060002	Organoheterocyclic compounds	Indoles and derivatives	Indolecarboxylic acids and derivatives		38.4	0	M-H	C9H7NO5S	-1.42987	8145.97	7727.79	7771.94	8100.78	7632.06	7745.67	8007.6	7967.52	10179.7	1347.31	3668.34	2580.51	4856	10419.8	3163.43	9747.09	2.965e-09	5642.59	11048.3	4075	13098.7	17664.3	983.786	4565.29	1886.99	8102.66	3480.09	2332.7
4.02_132.0443m/z	132.044	4.0168	pos	5,6-Dihydroxyindole	HMDB0004058	Organoheterocyclic compounds	Indoles and derivatives	Hydroxyindoles	C05578	38.4	0	M+H-H2O	C8H7NO2	-0.930518	2879.32	2881.9	3084.14	3141.58	3179.7	3315.9	3298.54	3734.46	3993.55	1700.15	3564.09	2476.62	2442.57	2304.08	4342.49	2960.37	1675.48	1956.98	4034.16	2572.55	2973.98	2130.86	3306.89	3170.47	1882.12	3128.43	3508.37	2171.05
4.12_186.0763m/z	186.076	4.12265	neg	2-Keto-6-acetamidocaproate	HMDB0012150	Organic acids and derivatives	Keto acids and derivatives	Medium-chain keto acids and derivatives	C05548	38.4	2.38	M-H	C8H13NO4	-4.62292	2532.91	2721.76	2697.18	2530.35	2447.23	2566.09	2614.91	2645.2	3965.01	4738.02	1207.45	1116.29	1482.2	600.511	870.437	1201.51	9546.41	508.371	505.376	2852.23	704.92	590.814	1779.42	4436.24	402.052	862.717	1015.22	1150.28
4.32_151.0385m/z	151.039	4.31502	pos	3,4-Dihydroxybenzeneacetic acid	HMDB0001336	Benzenoids	Phenols	Benzenediols	C01161	38.4	0	M+H-H2O	C8H8O4	-2.76215	397.165	416.325	348.872	277.405	366.44	401.21	342.677	181.8	371.444	215.456	325.345	279.481	231.218	369.432	343.682	280.381	263.818	193.924	322.418	265.518	397.722	505.7	320.516	258.998	144.52	295.57	233.043	493.099
4.32_295.1284m/z	295.128	4.31502	pos	Phenylalanyl-Glutamate	HMDB0028994	Organic acids and derivatives	Carboxylic acids and derivatives	Amino acids, peptides, and analogues		38.4	0	M+H	C14H18N2O5	-1.61541	464.362	396.65	402.505	468.361	398.227	336.806	602.678	446.426	2.965e-09	2.965e-09	259.454	2.965e-09	2.965e-09	2.965e-09	2.965e-09	900.087	2.965e-09	86.5897	3632.77	1993.6	2.965e-09	2.965e-09	2.965e-09	2.965e-09	2.965e-09	2.965e-09	2.965e-09	2.965e-09
4.35_181.0605m/z	181.06	4.34658	pos	Isonicotinylglycine	HMDB0041912	Organic acids and derivatives	Carboxylic acids and derivatives	Amino acids, peptides, and analogues	C16623	38.4	0	M+H	C8H8N2O3	-1.7578	1083.95	1295.28	898.711	1026.48	1086.36	1038.82	1169.18	1002.74	856.493	867.013	1176.53	692.168	561.559	845.001	1110.33	1091.89	543.797	1275.8	1836.01	735.168	1257.62	548.921	1136.28	823.474	576.35	1637.14	637.799	991.076
4.69_179.1175m/z	179.118	4.69208	pos	Pseudooxynicotine	HMDB0001240	Organic oxygen compounds	Organooxygen compounds	Carbonyl compounds	C20361	38.4	0	M+H	C10H14N2O	-1.96816	1775.24	1595.51	1432.8	1568.27	1545.6	1672.9	1651.78	1627.83	2201.93	2207.13	3259.74	2861.09	2014.89	2495.06	2536.57	2546.7	2.965e-09	595.998	2262.71	891.153	2241.93	1559.83	1718.32	2427.49	336.606	1254.9	2212.91	1675.82
4.95_263.1385m/z	263.139	4.95142	pos	Tyrosyl-Valine	HMDB0029118	Organic acids and derivatives	Carboxylic acids and derivatives	Amino acids, peptides, and analogues		38.4	0	M+H-H2O	C14H20N2O4	-1.79223	3562.78	3434.41	3510.86	3118.6	3588.67	3425.31	3527.1	3768.65	3712.43	4031.75	3458.51	3515.47	4219.34	3271.49	3591.97	2295.93	1857.2	1267.56	3143.17	4150.35	3227.85	1983.04	2956.99	2966.98	2371.72	3283.26	3582.88	3329.71
5.00_326.0881m/z	326.088	4.99708	neg	4-Hydroxyphenylacetylglutamic acid	HMDB0006061	Organic acids and derivatives	Carboxylic acids and derivatives	Amino acids, peptides, and analogues	C05595	38.4	0	M+FA-H	C13H15NO6	-0.214518	190.188	163.985	241.553	254.557	167.849	241.674	378.69	155.318	205.607	2.965e-09	32.5935	670.888	2.965e-09	724.452	187.726	2.965e-09	2.965e-09	2.965e-09	202.168	2.965e-09	318.394	850.148	2.965e-09	2.965e-09	133.737	452.493	2.965e-09	400.812
5.29_359.1249m/z	359.125	5.28802	neg	Dityrosine	HMDB0006045	Lignans, neolignans and related compounds	Unclassified	Unclassified		38.4	0	M-H	C18H20N2O6	0.0120444	2646.22	2746.14	2799.14	2737.31	2465.03	2783	2661.85	2837.71	904.347	1179.04	1627.26	1711.51	1555.86	1361.73	1206.1	1242.68	1287.1	1040.35	3311.83	3128.18	1660.77	1316.35	1599.85	792.483	1301.28	1074.43	2019.84	1561.73
5.50_352.1648m/z	352.165	5.49655	pos	Tryptophyl-Phenylalanine	HMDB0029090	Organic acids and derivatives	Carboxylic acids and derivatives	Amino acids, peptides, and analogues		38.4	0	M+H	C20H21N3O3	-2.20578	13519.5	13489.7	12957.2	13046.9	13892.1	13132.1	13442.2	13955.8	16347.5	10452.5	11370.1	12236.3	15441.9	13796.4	11826.5	9012.63	9914.96	2006.63	10490.5	15486	11418.1	11585.5	6915.28	15186.1	9521.31	13719.5	8973.68	9553.93
5.55_193.0492m/z	193.049	5.54652	pos	Vanilpyruvic acid	HMDB0011714	Benzenoids	Benzene and substituted derivatives	Phenylpyruvic acid derivatives		38.4	0	M+H-H2O	C10H10O5	-1.35837	2370.94	2616.57	2643.83	2471.45	2295.8	2793.19	2575.74	2516.91	2447.29	2490.85	2860.32	2866.14	2697.2	2578.73	2629.74	3016.15	2739.29	3026.06	3011.23	2389.62	2609.7	3169.42	2980.58	2574.87	3356.68	3191.35	2888.2	2712.05
5.93_367.0032m/z	367.003	5.93393	neg	6-Thiourate	HMDB0060417	Organoheterocyclic compounds	Imidazopyrimidines	Purines and purine derivatives	C16613	38.4	0	2M-H	C5H4N4O2S	-1.31629	18307.9	18221.7	18768	18375.9	17672.8	17814.1	18287.1	18012	18024.9	18993.1	19310.1	19880.3	19609.1	19112.6	18625.6	19236	19778.7	20045.8	18372.2	19555.5	18888.5	18952.2	19609.5	18991	19914.9	19429.2	19889.3	19702.6
5.95_149.0447m/z	149.045	5.94715	pos	D-Xylono-1,5-lactone	HMDB0011676	Organoheterocyclic compounds	Lactones	Delta valerolactones	C02266	38.4	0	M+H	C5H8O5	1.46729	2353.82	991.196	1167.34	1635.85	1929.57	1643.84	2102.65	1840.37	1006.04	828.79	989.2	1199.02	1169.39	1290.21	1197.45	1099.68	1174.97	1331.84	1115.33	1042.05	1007.67	1171.15	1254.77	1089.42	1203.32	1240.34	1069.36	1048.65
6.31_202.1433m/z	202.143	6.31455	pos	Capryloylglycine	HMDB0000832	Organic acids and derivatives	Carboxylic acids and derivatives	Amino acids, peptides, and analogues		38.4	0	M+H	C10H19NO3	-2.29407	391.353	452.271	429.848	345.365	380.46	299.789	197.095	326.372	270.847	346.507	382.1	414.228	413.547	382.036	318.708	374.284	454.211	339.114	382.045	452.191	459.869	406.546	370.149	137.51	435.875	348.317	289.775	387.755
6.50_255.0646m/z	255.065	6.49962	pos	5-L-Glutamyl-taurine	HMDB0004195	Organic acids and derivatives	Carboxylic acids and derivatives	Amino acids, peptides, and analogues	C05844	38.4	0	M+H	C7H14N2O6S	0.0667758	353.705	595.807	465.072	521.208	484.791	465.373	489.33	461.193	2.965e-09	2.965e-09	397.513	72.6236	119.692	2.965e-09	103.054	120.34	6523.09	2.965e-09	2.965e-09	2.965e-09	190.719	534.513	4971.82	2.965e-09	43.07	2.965e-09	2.965e-09	306.732
7.05_405.1920m/z	405.192	7.05152	neg	Aldosterone	HMDB0000037	Lipids and lipid-like molecules	Steroids and steroid derivatives	Hydroxysteroids	C01780	38.4	0	M+FA-H	C21H28O5	0.467561	2827.41	2546.3	2564.44	2406.69	2187.02	2233.82	2573.28	2529.99	1539.84	2468.14	1670.38	2601.27	1733.25	2555.65	2439.93	2431.78	1921.08	2451.2	1255.68	1695.49	1345.27	1135.55	2819.16	1381.29	2502.1	1694.09	2801.5	1264.81
7.96_162.0679n	163.075	7.96275	pos	1,2-Dihydronaphthalene-1,2-diol	HMDB0060335	Benzenoids	Naphthalenes	Unclassified	C06205	38.4	0	M+H-H2O, M+H	C10H10O2	-0.961199	6486.34	6609.38	6886.32	6837.17	6951.96	6856.6	7104.15	6817.13	7461.5	7061.83	7370.22	7704.09	7566.22	7780.66	7386	7177.06	7402.27	8109.11	7303.9	7169.78	7193.17	7911.6	7986.21	7507.85	8082.68	7631.63	7223.81	7865.11
9.68_325.2019m/z	325.202	9.68125	neg	12S-HHT	HMDB0012535	Lipids and lipid-like molecules	Fatty Acyls	Fatty acids and conjugates	C20388	38.4	0	M+FA-H	C17H28O3	-0.359718	1682.76	1757.09	1365.41	1654.17	1305.96	1368.49	1605.76	1530.34	1169.7	506.575	1134.45	2755.39	651.854	246.072	1669.81	2211.14	2456.7	1063.08	2023.35	979.014	2154.75	907.52	743.628	651.395	1036.61	2559.93	971.857	3555.39
0.06_119.0491m/z	119.049	0.0593	pos	4-Hydroxyphenylacetaldehyde	HMDB0003767	Benzenoids	Benzene and substituted derivatives	Phenylacetaldehydes	C03765	38.3	0	M+H-H2O	C8H8O2	-0.285661	2958.17	2304.22	3764.09	4953.1	3723.71	2608.21	2892.96	2561.43	2304.7	1990.53	2792.53	4875.28	5159.68	4923.74	3642.81	3465.86	2847.28	2992.6	2602.6	1135.08	2806.74	3993.47	4349.41	5502.73	4659.59	3655.71	2818.97	2926.28
0.07_225.2206m/z	225.221	0.0731833	pos	Pentadecanoic acid	HMDB0000826	Lipids and lipid-like molecules	Fatty Acyls	Fatty acids and conjugates	C16537	38.3	0	M+H-H2O	C15H30O2	-2.6722	104859	96512.9	88395.5	100305	100729	99487.8	102515	101537	92688.4	99115.3	78963.2	91576.7	112668	107640	106372	111478	116298	122486	95780.5	66681.2	101557	110897	110389	114074	109043	114160	111349	111645
0.13_127.0864m/z	127.086	0.1287	pos	4-Aminophenol	HMDB0001169	Benzenoids	Benzene and substituted derivatives	Aniline and substituted anilines	C02372	38.3	0	M+NH4	C6H7NO	-1.39469	24723.3	22031.3	48590.2	31236.1	25361.4	23107.4	24703.1	23898.7	20632.3	24626	105020	95468.2	33416.6	32485	26888.8	25760.1	25927.7	26375.2	22590.7	54372.4	22995.1	25522.6	31726.5	33302.5	57810.5	26396.1	24400.7	24546.4
0.32_199.1694m/z	199.169	0.316017	neg	Hexanal	HMDB0005994	Organic oxygen compounds	Organooxygen compounds	Carbonyl compounds	C02373	38.3	0	2M-H	C6H12O	-4.56907	10160.2	10883.8	11147	9130.53	11165.5	9740.41	9872.83	9620.34	12761.4	12709	12099.1	12410.1	11587.8	11486.1	11095.1	10908.5	11023	11390.5	12689.8	12072.5	11991.3	11725.8	11204.5	11214.1	10373.2	10699.1	10537.8	10288.3
0.42_154.0623m/z	154.062	0.41865	neg	2-Oxoarginine	HMDB0004225	Organic acids and derivatives	Keto acids and derivatives	Short-chain keto acids and derivatives	C03771	38.3	0	M-H2O-H	C6H11N3O3	0.687244	2238.59	2982.81	2882.42	2304.21	3039.08	2388.26	2327.16	2302.68	3248.81	3565.3	3040.17	3225.71	2839.61	2938.81	3223.52	3241.06	3040.23	2965.09	3642.92	3515.73	3358.11	3206.63	2949.4	3030	2889.12	3080.05	2669.95	2888.98
0.54_157.0857m/z	157.086	0.539117	pos	2-Propylglutaric acid	HMDB0060684	Lipids and lipid-like molecules	Fatty Acyls	Fatty acids and conjugates	C16658	38.3	0	M+H-H2O	C8H14O4	-1.51909	10652.7	11073.9	10023.6	13188.4	11951.2	9624.98	9400.3	10394.8	13331	12880.1	11771.2	13592.2	13719.4	11161.4	13548	11592.2	12537	12106.5	14720	12368.1	11399.2	12211.3	13458.3	13799.4	12310.1	12172.6	12172.8	11649
0.65_129.1021m/z	129.102	0.6528	pos	L-Lysine	HMDB0000182	Organic acids and derivatives	Carboxylic acids and derivatives	Amino acids, peptides, and analogues	C00047	38.3	0	M+H-H2O	C6H14N2O2	-0.840471	563.734	1682.51	980.797	913.226	569.569	1263.95	1227.84	1281.41	1751.11	992.527	1385.17	1684.73	1327.58	1701.76	774.77	1976.58	1544.24	1468.52	1775.72	1232.52	2552.37	253.289	2125	1529.97	922.054	1181.44	2313.96	984.079
0.68_155.0789m/z	155.079	0.6807	pos	D-Ornithine	HMDB0003374	Organic acids and derivatives	Carboxylic acids and derivatives	Amino acids, peptides, and analogues	C00515	38.3	0	M+Na	C5H12N2O2	-1.74952	4451.51	4066.81	3478.6	3609.13	4246.13	3568.88	4741.88	4784.84	4268.95	3292.39	3307.57	3879.53	3636.49	3442.82	2920.44	3840.14	3855.37	3554.12	5280.24	3621.16	3803.95	4706.18	4176.7	3271.17	2894.16	2696.96	4144.27	4082.04
0.69_579.8955n	580.902	0.694717	pos	Inositol 1,3,4,5,6-pentakisphosphate	HMDB0003529	Organic oxygen compounds	Organooxygen compounds	Alcohols and polyols	C01284	38.3	0	M+K, M+H	C6H17O21P5	0.788799	46441	40873.5	45022.4	50588.6	45285.8	48746.3	44107.4	56480.4	24672.5	34156.8	28635.2	30431.5	26272	22927.8	38427.2	35938.3	37397.7	21069.4	34834.3	40601.7	43187	21378.6	25469.9	31947.9	27098.4	32039.5	31969.9	28330.6
0.72_203.1499m/z	203.15	0.7226	pos	Symmetric dimethylarginine	HMDB0003334	Organic acids and derivatives	Carboxylic acids and derivatives	Amino acids, peptides, and analogues		38.3	0	M+H	C8H18N4O2	-1.89223	22025.6	21871.9	24513.1	22056.9	21202	17940.7	20222.5	21474	26210	19961.1	24163.2	25809.4	20068.5	20778.3	21276.6	24589.2	20605.5	50319	17729.1	20879.6	23364.6	23071	19177.8	23778.9	25152.4	19320.8	22419.1	17977.8
0.73_203.0196m/z	203.02	0.727317	neg	2-Maleylacetate	HMDB0060348	Organic acids and derivatives	Keto acids and derivatives	Medium-chain keto acids and derivatives	C02222	38.3	0	M+FA-H	C6H6O5	-0.836022	12426.9	13322.7	12349.5	12061.9	14043.4	12389.8	11229.3	12490.8	13429.3	16150.7	12272.5	12828.6	14166.7	11720.5	10118.1	9397.55	11438.8	8182.66	8703.19	12016.8	12309.8	10145.2	10824.9	15528	7481.23	12180.1	14915.6	13683.7
0.83_136.0754m/z	136.075	0.8338	pos	Dopamine	HMDB0000073	Benzenoids	Phenols	Benzenediols	C03758	38.3	0	M+H-H2O	C8H11NO2	-1.61664	42640.8	36624.2	37644.9	39032.4	43264.9	42954.3	41191.9	39997.7	38815.4	29826.1	36757	28250.7	29745.3	40310.9	29155.1	35201.8	30031.1	29287.9	38858.6	31715.6	34981.9	27149.7	29227.8	36318.8	20684.8	36748.9	35593.6	43996.2
1.11_558.0038m/z	558.004	1.10907	neg	2,5-Diaminopyrimidine nucleoside triphosphate	HMDB0006821	Organic oxygen compounds	Organooxygen compounds	Carbohydrates and carbohydrate conjugates	C05923	38.3	0	M+FA-H	C9H18N5O14P3	-1.45011	1430.28	789.321	814.522	1034.16	615.772	1170.06	1338.28	613.458	965.756	1824.66	1177.04	2151.79	1044.69	2180.39	4333.94	824.194	886.552	2.965e-09	1106.23	1237.27	3989.03	420.804	1155.25	2140.2	1716.65	1014.47	2267.27	1284.89
1.12_189.1229m/z	189.123	1.11528	pos	N-Alpha-acetyllysine	HMDB0000446	Organic acids and derivatives	Carboxylic acids and derivatives	Amino acids, peptides, and analogues	C12989	38.3	0	M+H	C8H16N2O3	-2.25855	7654.98	8136.46	8440.96	8279.14	8580.71	7825.94	9292.43	9014.13	7087.37	7575.03	7831.12	7699.16	6324.98	6660.98	8629.32	7261.27	6690.73	5972.47	5926.38	7062.37	7600.63	7639.3	6173.03	6857.1	6752.54	8527.85	6881.51	6219.89
1.16_120.0558m/z	120.056	1.15687	pos	Isoniazid	HMDB0015086	Organoheterocyclic compounds	Pyridines and derivatives	Pyridinecarboxylic acids and derivatives	C07054	38.3	0	M+H-H2O	C6H7N3O	0.930386	592.867	410.94	306.058	244.008	454.24	370.943	302.294	339.06	133.913	331.318	348.883	264.383	337.912	396.038	241.766	350.805	274.568	255.752	372.924	403.38	356.583	237.907	381.462	573.16	585.989	572.052	503.531	336.513
1.50_225.0610m/z	225.061	1.50078	neg	D-Fructose	HMDB0000660	Organic oxygen compounds	Organooxygen compounds	Carbohydrates and carbohydrate conjugates	C02336	38.3	0	M+FA-H	C6H12O6	-3.27817	704.14	941.802	823.366	727.061	618.718	585.343	497.74	704.386	562.205	517.689	548.926	602.728	496.206	382.866	434.142	562.736	586.977	482.882	538.406	917.3	539.872	473.138	444.603	356.88	421.07	396.153	391.712	329.335
10.36_299.2818n	300.289	10.3573	pos	Sphingosine	HMDB0000252	Organic nitrogen compounds	Organonitrogen compounds	Amines	C00319	38.3	0	M+H-H2O, M+H	C18H37NO2	-1.95849	10211.2	11440.5	12508.6	11300.2	10932.8	11361.8	10848.6	11368.6	12030.6	3985.98	9468.61	12846.3	16263.1	9926.52	5541.94	5987.18	8460.04	9987.45	9988.22	19416.8	10104.6	11582.3	14487.4	10616	7407.41	11136.4	6671.77	9750.57
10.56_356.2788m/z	356.279	10.5582	pos	14,15-DiHETrE	HMDB0002265	Lipids and lipid-like molecules	Fatty Acyls	Eicosanoids	C14775	38.3	0	M+NH4	C20H34O4	-2.16401	1753.02	1676.21	1544.87	1075.55	1357.42	1584.1	1276.52	1597.51	2.965e-09	2.965e-09	2118.84	796.009	1725.96	2.965e-09	310.525	1397.32	13907.3	2.965e-09	368.978	204.963	283.047	2.965e-09	521.395	930.014	392.79	1803.24	1144.7	533.511
10.63_311.2228m/z	311.223	10.6256	neg	9(S)-HPODE	HMDB0006940	Lipids and lipid-like molecules	Fatty Acyls	Lineolic acids and derivatives	C14827	38.3	0	M-H	C18H32O4	-0.0144715	885.818	802.586	651.006	762.325	767.615	655.737	602.33	552.65	365.817	3632.74	1332.89	698.836	1523.93	344.515	1151.57	669.268	2072.78	143.181	3136.19	1062.72	1144.2	1319.72	676.633	563.326	1611.67	289.136	1860.45	875.79
10.64_331.1914m/z	331.191	10.6424	neg	Androstenedione	HMDB0000053	Lipids and lipid-like molecules	Steroids and steroid derivatives	Androstane steroids	C00280	38.3	0	M+FA-H	C19H26O2	-0.187809	1195.07	1584.68	1291.69	1260.79	1489.83	1078.74	1027.29	1391.74	689.244	91.6357	634.13	748.099	671.634	1715.42	896.491	449.648	139.642	131.69	1139.6	251.509	776.231	3020.75	1102.19	200.34	1989.46	562.987	133.598	606.591
10.98_690.2455m/z	690.245	10.9843	pos	Lacto-N-tetraose	HMDB0006566	Organic oxygen compounds	Organooxygen compounds	Carbohydrates and carbohydrate conjugates		38.3	0	M+H-H2O	C26H45NO21	0.5265	2754.19	3834.42	5739.82	3847.52	4844.99	4778.62	4353.64	5009.75	4778.4	3420.65	7713.91	2580.96	3502.3	5938.49	3521.2	3841.97	1045.52	1645.87	4877.08	2396.93	5721.3	12313.4	3781.1	1563.18	8005.28	5575.78	2805.18	4092.13
11.87_121.0283m/z	121.028	11.8663	pos	Salicylic acid	HMDB0001895	Benzenoids	Benzene and substituted derivatives	Benzoic acids and derivatives	C00805	38.3	0	M+H-H2O	C7H6O3	-0.482301	287.173	392.66	399.756	383.813	370.88	362.338	414.513	339.591	436.521	386.715	506.026	736.92	292.021	331.549	230.176	560.462	588.825	506.026	706.008	629.797	270.093	447.416	264.745	295.205	454.58	401.534	472.457	478.688
11.87_508.3755m/z	508.376	11.8663	pos	LysoPC(P-18:0)	HMDB0013122	Lipids and lipid-like molecules	Glycerophospholipids	Glycerophosphocholines	C04230	38.3	0	M+H	C26H54NO6P	-1.22748	73928.7	83192.3	81303.3	78155.4	77817.9	77373.2	75787.7	81038.2	55536.4	57417	92502.5	98557.9	83949	97478.5	54308.4	65948.6	53639	24580.6	49726.4	69669.6	80139.4	114553	64227.5	77958.6	54842.6	70893.3	68819.8	83575
13.71_138.0772m/z	138.077	13.7138	pos	Purine	HMDB0001366	Organoheterocyclic compounds	Imidazopyrimidines	Purines and purine derivatives	C15587	38.3	0	M+NH4	C5H4N4	-1.73154	6684.8	4930.68	5070.83	5720.07	5577.25	5555.93	6244.75	5921.62	6259.66	4957.1	5714.11	6397.01	6206.95	6137.62	5482.57	6047.45	6671.66	6744.21	5585.53	5454.75	5598.22	5333	5565.07	6187.19	6948.51	6713.57	6013.07	6410.39
2.04_244.9976m/z	244.998	2.04293	neg	Dimethylallylpyrophosphate	HMDB0001120	Lipids and lipid-like molecules	Prenol lipids	Isoprenoid phosphates	C00235	38.3	0	M-H	C5H12O7P2	-3.83579	1184.54	1049.49	1266.63	1187.81	1188.9	1171.06	1213.63	1295.75	1493	986.576	992.87	994.94	840.328	907.156	1040.52	1046.29	1133.13	836.024	1102.81	1053.49	976.735	594.637	810.309	820.803	749.944	893.607	919.326	1256.96
2.18_235.0720m/z	235.072	2.1781	neg	2-Hydroxyfelbamate	HMDB0060670	Lipids and lipid-like molecules	Glycerolipids	Unclassified	C16582	38.3	0	M-H2O-H	C11H14N2O5	-1.67504	1278.41	1307.64	1341.81	1380.4	1484.06	1485.55	1424.18	1387.39	609.732	273.441	389.883	479.682	1969.07	724.728	497.006	364.298	604.231	765.021	1871.09	1893.78	1574.55	467.462	990.152	917.452	363.885	350.743	2132.38	561.242
3.97_196.0601m/z	196.06	3.96757	pos	Leucodopachrome	HMDB0004067	Organoheterocyclic compounds	Indoles and derivatives	Indolecarboxylic acids and derivatives	C05604	38.3	0	M+H	C9H9NO4	-1.82466	3050.32	3019.35	2950.15	3077.35	2783.82	3333.52	2712.27	3282.34	955.669	395.295	1768.26	1626.26	1121.47	3974.69	5274.4	3628.05	192.154	1115.36	7566.7	1289.51	5181.94	6084.72	4587.78	580.859	2702.44	4611.57	2164.69	2971.74
4.21_204.0492m/z	204.049	4.21102	pos	8-Hydroxy-7-methylguanine	HMDB0006037	Organoheterocyclic compounds	Imidazopyrimidines	Purines and purine derivatives		38.3	0	M+Na	C6H7N5O2	-0.194972	11872.3	10680.1	11569.1	14449.8	12370.2	10548.3	10477.7	12637.6	11292.9	9536.94	8653.53	13243.5	7570.75	9476.22	9751.81	11774.8	8709.77	10431.5	9631.06	12227.6	10248.8	10379.5	10614.5	10437.4	11231.6	10281.4	9969.56	12550.6
4.64_149.0447m/z	149.045	4.64228	pos	2-Hydroxyglutarate	HMDB0059655	Organic acids and derivatives	Hydroxy acids and derivatives	Short-chain hydroxy acids and derivatives	C02630	38.3	0	M+H	C5H8O5	1.65978	639.225	667.716	632.116	561.388	587.109	682.401	684.21	524.894	494.373	697.234	625.056	569.655	525.549	674.173	666.782	805.908	582.989	729.943	709.54	670.722	657.467	487.243	542.325	689.729	644.375	729.899	886.174	613.33
4.76_229.0713m/z	229.071	4.75905	neg	Vanylglycol	HMDB0001490	Benzenoids	Phenols	Methoxyphenols	C05594	38.3	0	M+FA-H	C9H12O4	-2.41588	3147.08	2799.11	3193.93	2881.09	3054.28	3179.91	3114.82	2899.96	2729.4	3035.08	2802.63	3039.05	3250.42	3227.05	3029.48	3513.11	3180.33	3254.86	3112.26	3028.23	2905.76	2881.49	2866.02	3011.42	3092.78	3022.7	3237.88	2868.45
5.13_235.0720m/z	235.072	5.1345	neg	p-Hydroxyfelbamate	HMDB0060669	Benzenoids	Phenols	1-hydroxy-2-unsubstituted benzenoids	C16584	38.3	0	M-H2O-H	C11H14N2O5	-1.80791	1017.64	1000.67	1049.53	932.709	874.449	987.819	992.992	1040.08	434.619	263.603	358.186	427.259	1124.76	346.829	313.11	309.176	394.673	463.771	1199.79	1029.27	990.85	389.812	693.232	626.648	219.017	288.149	1121.76	310.981
5.30_250.0942m/z	250.094	5.29838	pos	Adenosine	HMDB0000050	Nucleosides, nucleotides, and analogues	Purine nucleosides	Unclassified	C00212	38.3	0	M+H-H2O	C10H13N5O4	2.91528	1273.58	1395.72	1355.79	1317.02	1384.9	1102.79	1037	1165.96	947.246	2182.73	1741.15	437.144	3259.18	141.728	677.54	708.934	1351.45	2.965e-09	451.132	2239.64	421.399	2.965e-09	1108.21	2899.12	2.965e-09	625.227	773.467	371.313
5.59_225.0400m/z	225.04	5.5915	neg	4-Hydroxyphenylpyruvic acid	HMDB0000707	Benzenoids	Benzene and substituted derivatives	Phenylpyruvic acid derivatives	C01179	38.3	0	M+FA-H	C9H8O4	-2.36452	713.191	660.548	765.228	707.975	710.742	752.429	664.683	734.246	695.801	733.839	737.012	789.76	824.448	739.879	772.945	716.712	747.684	829.589	816.688	687.722	702.455	588.39	743.875	761.979	834.045	785.404	802.506	705.511
5.69_367.0033m/z	367.003	5.69455	neg	6-thiouric acid	HMDB0060601	Organoheterocyclic compounds	Imidazopyrimidines	Purines and purine derivatives	C16613	38.3	0	2M-H	C5H4N4O2S	-1.15112	5974.8	5782.28	6227.01	6240.26	6009.36	6427.7	6116.41	6050.63	6553.22	6473.8	6777.11	6862.69	7224	6403.44	6539.65	6670.23	7079.23	6669.57	6442.46	6138.67	6559.69	6759.2	7048.25	6695.01	6417.63	6503.84	6790.38	6477.61
5.90_188.0345m/z	188.035	5.89995	neg	4-(2-Aminophenyl)-2,4-dioxobutanoic acid	HMDB0000978	Organic oxygen compounds	Organooxygen compounds	Carbonyl compounds	C01252	38.3	0	M-H2O-H	C10H9NO4	-3.8582	69.5722	81.1524	95.3144	80.274	112.795	60.103	68.6079	90.4863	62.6879	57.409	69.7294	86.319	142.605	143.1	61.6542	86.6189	10.8699	95.2626	77.0271	71.5194	72.9408	102.413	50.6687	86.6726	81.1946	98.9415	91.4852	113.801
6.12_249.0220m/z	249.022	6.12308	neg	Taurine	HMDB0000251	Organic acids and derivatives	Organic sulfonic acids and derivatives	Organosulfonic acids and derivatives	C00245	38.3	0	2M-H	C2H7NO3S	-0.351635	235.929	261.85	270.35	297.515	323.21	288.868	306.007	283.449	281.863	352.636	232.945	409.157	338.96	346.617	218.107	368.008	961.677	373.584	291.639	393.659	310.962	302.609	278.478	359.863	306.527	260.391	326.569	324.812
6.47_299.1037m/z	299.104	6.46695	neg	10-Hydroxycarbazepine	HMDB0060676	Organoheterocyclic compounds	Benzazepines	Dibenzazepines	C07493	38.3	0	M+FA-H	C15H14N2O2	-0.101501	284.945	405.671	340.022	306.604	418.427	251.127	296.711	277.418	152.755	338.862	333.018	97.5226	132.046	256.199	198.028	166.985	298.802	218.052	181.843	364.358	276.855	137.973	164.706	294.364	156.68	193.211	226.967	461.122
6.47_409.2233m/z	409.223	6.46695	neg	Dihydrocortisol	HMDB0003259	Lipids and lipid-like molecules	Steroids and steroid derivatives	Hydroxysteroids	C05471	38.3	0	M+FA-H	C21H32O5	0.297429	346.909	393.344	371.469	419.441	354.359	432.783	295.653	322.742	283.383	546.928	130.58	205.435	348.596	135.391	228.817	286.743	378.669	595.321	157.221	270.757	126.939	118.235	297.557	118.713	150.218	272.606	248.056	78.6135
7.34_498.2899m/z	498.29	7.34413	neg	Taurochenodesoxycholic acid	HMDB0000951	Lipids and lipid-like molecules	Steroids and steroid derivatives	Bile acids, alcohols and derivatives	C05465	38.3	0	M-H	C26H45NO6S	0.747139	120273	127428	126652	119302	115568	121098	123629	118727	26186.3	18363.5	21980.4	15225.5	230948	101049	39704.8	19376.1	17298.4	34219.9	26260	69879.5	92771	425448	64403.3	33295.1	973872	46370.7	33228	115487
7.79_661.2567m/z	661.257	7.7918	neg	Ciprofloxacin	HMDB0014677	Organoheterocyclic compounds	Quinolines and derivatives	Quinoline carboxylic acids	C05349	38.3	0	2M-H	C17H18FN3O3	-3.67404	798.29	1419.69	655.37	1290.43	788.933	608.461	1042.23	629.711	263.024	2.965e-09	2.965e-09	2.965e-09	3231.01	2.965e-09	2.965e-09	248.684	197.127	2.965e-09	2.965e-09	1095.53	114.589	3635.94	238.229	2.965e-09	2767.25	2.965e-09	2.965e-09	2.965e-09
9.82_236.1050m/z	236.105	9.81782	neg	4-Hydroxydebrisoquine	HMDB0006468	Organoheterocyclic compounds	Tetrahydroisoquinolines	Unclassified		38.3	0	M+FA-H	C10H13N3O	4.9852	7801.32	8476.56	8411.49	8157.42	7950.22	8041.62	7700.96	8146.57	3860.68	3311.57	4256.12	1994	3466.45	2377.51	3947.2	3353.64	3061.75	3827.02	3428.03	5608.4	4224	3282.54	2384.25	2979.3	2313.33	2626.75	3080.82	3497.1
0.54_149.0595m/z	149.059	0.539117	pos	3-(3-Hydroxyphenyl)propanoic acid	HMDB0000375	Phenylpropanoids and polyketides	Phenylpropanoic acids	Unclassified	C11457	38.2	0	M+H-H2O	C9H10O3	-1.35106	9233.43	8616.51	7317.66	10742.5	11501.2	9599.5	9589	9668.81	9823.09	9895.79	9617.89	11416.2	12602.9	12135.8	10759.1	11011.1	11399.6	10642.8	10279.5	8286.02	9223.91	12492.7	12956.6	13572.9	13008	10461.7	11229.4	12117.4
1.09_120.0807m/z	120.081	1.08733	pos	2-Hydroxyphenethylamine	HMDB0001065	Organic nitrogen compounds	Organonitrogen compounds	Amines	C02735	38.2	0	M+H-H2O	C8H11NO	-0.268757	366.841	335.754	407.194	132.711	328.825	389.127	189.69	232.443	450.654	603.227	300.509	559.418	386.745	398.862	307.813	397.525	353.941	305.007	269.951	326.607	244.679	572.34	347.916	517.927	591.947	421.333	299.242	481.65
1.12_153.0403m/z	153.04	1.11528	pos	Xanthine	HMDB0000292	Organoheterocyclic compounds	Imidazopyrimidines	Purines and purine derivatives	C00385	38.2	0	M+H	C5H4N4O2	-2.69793	6197.47	4938.24	5200.2	4573.02	5763.57	5878.87	5519.77	6112.14	4795.54	4402.64	4086.34	3186.31	6752.17	4889	7078.84	5971.12	4710.23	5503.33	2789.06	3805.13	4302.4	6099.24	5724.74	6393.55	5022.85	6070.69	4566.79	3379.83
1.48_147.0761m/z	147.076	1.4754	pos	D-Glutamine	HMDB0003423	Organic acids and derivatives	Carboxylic acids and derivatives	Amino acids, peptides, and analogues	C00819	38.2	0	M+H	C5H10N2O3	-1.90516	394.587	414.109	561.357	622.106	474.277	476.609	632.517	639.724	153.926	418.335	335.879	361.56	224.541	374.899	95.0442	153.375	204.526	37.8484	117.455	233.887	83.5953	2.965e-09	148.958	499.327	75.6462	500.207	313.195	270.093
1.53_153.0404m/z	153.04	1.53493	pos	Oxypurinol	HMDB0000786	Organoheterocyclic compounds	Imidazopyrimidines	Purines and purine derivatives	C07599	38.2	0	M+H	C5H4N4O2	-1.72553	1027.51	679.481	1113.07	1008.96	1284.43	1028.6	1069.09	1016.4	893.7	814.565	1186.27	772.187	946.214	1150.85	1518.65	983.401	721.924	1545.38	985.168	891.811	742.07	425.809	630.051	853.679	1063.21	1423.72	1134.42	965.463
1.70_303.0831m/z	303.083	1.70143	neg	Ribothymidine	HMDB0000884	Nucleosides, nucleotides, and analogues	Pyrimidine nucleosides	Unclassified		38.2	0	M+FA-H	C10H14N2O6	-0.956209	697.138	422.625	461.531	673.006	390.717	641.246	681.675	648.481	609.196	644.165	595.637	510.102	596.44	440.583	608.955	402.004	352.829	396.776	628.07	516.481	461.343	408.895	170.795	619.592	384.632	552.91	426.32	480.834
11.02_413.0038m/z	413.004	11.0213	neg	Alginic acid	HMDB0029940	Organic oxygen compounds	Organooxygen compounds	Carbohydrates and carbohydrate conjugates	C01768	38.2	0	M-H	C12H16O12P2	-1.52937	3107.03	3019.36	1977.42	3175.49	2861.56	3126.04	2252.22	3571.17	2314.83	3362.46	3033.4	3610.85	3712.32	3229.21	2774.42	2901.31	3140.68	3541.66	2695.24	2489.86	3141.98	2492.93	2721.15	3423.64	2164.5	3148.26	2577.41	2872.53
11.11_325.2002m/z	325.2	11.1052	pos	N1,N12-Diacetylspermine	HMDB0002172	Organic acids and derivatives	Carboximidic acids and derivatives	Carboximidic acids	C03413	38.2	0	M+K	C14H30N4O2	0.412888	1316.37	1428.25	1338.99	1370.64	1340.97	1711.96	1689.76	1444.99	1736.65	2154.32	1326.47	2146.3	1490.91	1733.03	1683.8	1248.29	1225.38	1623.32	1799.8	1228.13	1722.49	1599.42	2062.92	2028.57	1693.28	1611.65	1971.37	1238.35
11.43_247.1701m/z	247.17	11.4288	neg	(-)-alpha-Curcumene	HMDB0061838	Lipids and lipid-like molecules	Prenol lipids	Sesquiterpenoids	C09649	38.2	0	M+FA-H	C15H22	-1.38234	2734.38	2290.18	2553.98	2955.04	2534.89	2875.12	2603.01	2614.23	3094.93	2368.64	2759.18	3163.63	2868.55	2921.93	2838.43	2776.05	2882.38	2525.88	2655.12	3040.71	2843.08	2565.17	3009.18	2921.27	3028.12	2709.5	2634.1	2385.18
2.40_311.1230m/z	311.123	2.39795	pos	gamma-Glutamyltyrosine	HMDB0011741	Organic acids and derivatives	Carboxylic acids and derivatives	Amino acids, peptides, and analogues		38.2	0	M+H	C14H18N2O6	-2.40042	15937.9	16451.2	16699.5	16414.1	15907.1	17923.9	16271.2	16965.5	14974.2	15128.4	14187.9	15723.2	12678.1	18213.5	20888.1	10246.1	11157.7	15956.1	9103.94	17901	11018.3	7309.37	11285.7	11394.7	5698.27	8666.86	7854.55	16341
3.58_205.1947m/z	205.195	3.58103	pos	(+)-1(10),4-Cadinadiene	HMDB0035084	Lipids and lipid-like molecules	Prenol lipids	Sesquiterpenoids	C06394	38.2	0	M+H	C15H24	-2.07244	76182.8	70644.3	69110	71819.5	72904.9	71370.9	73281.8	74770.6	69107.9	76664	74191	82447.7	78766.8	77926.4	78471.8	83177.2	81123.3	86878.2	73975	76755	77994.2	78672.1	82295.4	80773.9	83405.9	82915.5	81314.3	79810.1
4.17_120.0808m/z	120.081	4.1663	pos	m-Tyramine	HMDB0004989	Benzenoids	Benzene and substituted derivatives	Phenethylamines		38.2	0	M+H-H2O	C8H11NO	-0.127924	8018.72	8248.44	8523.63	8246.82	8580.03	8679.57	8426.33	8707.61	7280.55	8624.72	7703.57	7916.85	8321.76	7775.14	7209.79	8317.43	7817.78	9122.78	6914.94	8078.23	8217.44	7011.11	7716.8	9185.65	7256.16	8164.44	7734.69	8551.53
4.41_307.0436m/z	307.044	4.41473	neg	Mannitol 1-phosphate	HMDB0001530	Organic oxygen compounds	Organooxygen compounds	Carbohydrates and carbohydrate conjugates	C00644	38.2	0	M+FA-H	C6H15O9P	0.289615	224.314	184.031	232.916	214.173	230.476	238.616	259.681	234.373	71.7604	190.183	211.611	155.41	119.05	151.827	295.252	145.225	328.75	72.3183	293.914	118.427	234.059	188.566	242.41	68.2853	79.2645	200.398	233.915	131.344
4.51_152.0703m/z	152.07	4.50887	pos	Norepinephrine	HMDB0000216	Benzenoids	Phenols	Benzenediols	C00547	38.2	0	M+H-H2O	C8H11NO3	-1.53405	3024.78	2809.53	3013.79	3204.09	2948.73	2820.68	3069.82	2882.3	2449.43	2774.16	3014.09	2251.8	2512.51	3006.3	3755.55	3473.35	3394.17	2087.52	3287.73	2999.54	3541.03	3027.62	2714.44	2563.51	2454.28	2756.59	2936.71	2816.48
4.78_341.0877m/z	341.088	4.77635	neg	Vanillic acid-4-O-glucuronide	HMDB0060024	Organic oxygen compounds	Organooxygen compounds	Carbohydrates and carbohydrate conjugates		38.2	0	M-H	C15H18O9	-0.21305	290.068	311.238	395.106	337.108	145.304	220.575	375.208	380.554	27.0457	26.2702	109.312	165.602	82.7909	105.172	479.594	20.5178	141.75	2.965e-09	575.06	393.571	163.258	398.283	1075.25	70.9115	81.9556	246.203	393.369	242.816
4.88_243.1710m/z	243.171	4.87827	neg	Isoleucyl-Leucine	HMDB0028911	Organic acids and derivatives	Carboxylic acids and derivatives	Amino acids, peptides, and analogues		38.2	0	M-H	C12H24N2O3	-1.61253	2731.58	2660.42	2667.42	2659.7	2812.48	3013.56	3109.41	2629.1	3144.31	2638.39	2690.28	2593.95	2686.39	3152.02	1834.42	2051.4	1026.83	730.074	2546.15	2764.8	2592.39	1457.89	1962.94	2450.7	2077.24	2134.78	2105.78	2317.7
4.90_332.1252m/z	332.125	4.895	neg	Tryptophyl-Glutamate	HMDB0029082	Organic acids and derivatives	Carboxylic acids and derivatives	Amino acids, peptides, and analogues		38.2	0	M-H	C16H19N3O5	0.116107	1206.38	1354.33	1395.39	1121.63	1099.44	1320.72	1455.28	1112.38	793.327	461.213	684.952	977.415	707.299	1211.19	1311.27	676.459	427.045	2512.09	559.916	894.777	450.474	616.644	987.78	371.37	470.45	429.577	399.477	1167.95
5.08_203.0918m/z	203.092	5.08287	neg	3-Oxovalproic acid	HMDB0060685	Organic acids and derivatives	Keto acids and derivatives	Short-chain keto acids and derivatives	C16652	38.2	0	M+FA-H	C8H14O3	-4.31671	303.822	274.746	299.51	279.363	278.541	316.706	265.758	285.668	306.211	329.098	390.767	294.485	331.647	305.145	385.978	304.261	369.478	362.637	307.891	256.113	296.229	287.059	286.981	298.626	345.677	204.883	271.892	288.441
5.20_149.0959m/z	149.096	5.19953	pos	Cuminaldehyde	HMDB0002214	Lipids and lipid-like molecules	Prenol lipids	Monoterpenoids	C06577	38.2	0	M+H	C10H12O	-1.51591	6879.32	7125.7	7139.27	7407.48	7345.11	7227.44	6983.3	6917.22	6810.77	7283.72	7132.13	9102.83	7212.66	8178.18	6837.5	7583.97	6259.97	5969.47	7168.57	7071.9	6915.49	7101.56	7578.45	7749.93	6910.88	6818.41	7383.29	7406.89
5.20_287.0649m/z	287.065	5.19953	pos	gamma-Glutamylthreonine	HMDB0029159	Organic acids and derivatives	Carboxylic acids and derivatives	Amino acids, peptides, and analogues		38.2	0	M+K	C9H16N2O6	3.49506	1332.96	1493.64	1945.24	1642.32	1781.93	1514.31	1368.48	1625.38	1235.18	1577.82	1566.92	2132.64	1114.88	1689.66	1369.21	1235.44	607.905	116.349	722.674	1224.95	1120.18	702.789	1391.34	1213.45	776.386	992.902	1682.59	1554.55
5.25_225.0399m/z	225.04	5.25402	neg	Aspirin	HMDB0001879	Benzenoids	Benzene and substituted derivatives	Benzoic acids and derivatives	C01405	38.2	0	M+FA-H	C9H8O4	-2.9276	2392.83	2432.44	2488.25	2536.31	2438.62	2570.49	2441.51	2614.8	2479.6	2611.83	2615.47	2711.67	2812.3	2536.13	2509.47	2700.41	2600.46	2679.37	2446.11	2538.59	2522.49	2570.51	2365.92	2677.87	2725.85	2535.24	2645.19	2423.3
5.57_217.1076m/z	217.108	5.57425	neg	9-Oxo-nonanoic acid	HMDB0094711	Lipids and lipid-like molecules	Fatty Acyls	Fatty acids and conjugates	C16322	38.2	0	M+FA-H	C9H16O3	-3.46543	595.753	695.172	686.64	606.838	681.577	553.469	584.843	638.949	502.933	1110.01	895.345	566.279	1220.06	406.153	633.757	759.822	657.449	475.243	593.835	551.949	506.564	798.495	861.831	415.195	649.142	469.124	489.303	777.667
6.03_172.0600m/z	172.06	6.03008	pos	Gentisic acid	HMDB0000152	Benzenoids	Benzene and substituted derivatives	Benzoic acids and derivatives	C00628	38.2	0	M+NH4	C7H6O4	-2.53932	932.284	972.514	984.292	1004.43	1031.41	972.072	930.753	1067.11	1101.09	1366.74	1249.78	590.093	2259.61	255.8	488.044	915.224	1806.16	256.907	397.735	2038.79	493.929	305.546	1133.57	1805.35	305.182	649.177	674.169	385.537
7.57_202.2161m/z	202.216	7.57043	pos	Lauric aldehyde	HMDB0033933	Organic oxygen compounds	Organooxygen compounds	Carbonyl compounds	C02278	38.2	0	M+NH4	C12H24O	-2.35032	2150.46	2014.76	1877.66	2092.71	2199.76	1982.34	2093.28	2172.7	571.367	696.424	565.698	434.647	356.882	544.553	477.99	416.422	445.117	452.403	456.595	682.642	431.621	538.536	377.185	276.547	419.302	403.587	394.099	478.506
7.80_124.1120m/z	124.112	7.80092	pos	o-Xylene	HMDB0059851	Benzenoids	Benzene and substituted derivatives	Xylenes	C07212	38.2	0	M+NH4	C8H10	-0.559257	399.578	312.139	370.752	329.977	335.689	348.624	389.709	306.979	342.632	283.956	352.875	321.5	347.786	328.287	290.636	325.175	386.368	361.306	385.968	393.483	327.138	338.093	417.063	356.51	360.65	361.156	324.796	324.694
7.82_163.1478m/z	163.148	7.81633	pos	1,3-Diisopropylbenzene	HMDB0013806	Benzenoids	Benzene and substituted derivatives	Cumenes		38.2	0	M+H	C12H18	-2.28113	1681.5	1479.08	1555.1	1560.4	1717.18	1464.13	1565.13	1504.48	1449.22	1525.49	1510.35	1568.66	1753.35	1620.3	1722.27	1656.33	1644.7	1696.27	1462.86	1614.7	1664.78	1694.04	1909.33	1679.98	1898.87	1567.4	1480.26	1698.25
7.84_209.0812m/z	209.081	7.84222	neg	4-Isopropylbenzoic acid	HMDB0035268	Lipids and lipid-like molecules	Prenol lipids	Monoterpenoids	C06578	38.2	0	M+FA-H	C10H12O2	-4.31822	536.569	484.483	515.53	435.428	467.395	441.803	467.352	414.86	448.951	517.919	446.786	543.527	504.193	523.616	448.443	498.313	484.089	563.55	490.639	448.689	563.593	457.859	512.441	512.187	574.747	559.622	600.06	505.826
9.02_131.1065m/z	131.107	9.02105	pos	Ethyl isovalerate	HMDB0030028	Lipids and lipid-like molecules	Fatty Acyls	Fatty acid esters	C12290	38.2	0	M+H	C7H14O2	-0.869984	856.272	1099.58	1169.51	777.142	836.826	843.344	1529.04	786.723	1135.27	1208.91	1083.24	1352.53	1179.71	1038.9	2006.22	1276.12	1031.68	1264.03	1374.93	1262.85	812.175	1358.9	1086.8	1512.06	868.571	1716.14	1719.54	955.629
9.29_249.1130m/z	249.113	9.28605	neg	Ubiquinone-1	HMDB0002012	Lipids and lipid-like molecules	Prenol lipids	Quinone and hydroquinone lipids	C00399	38.2	0	M-H	C14H18O4	-0.794406	2058.88	2719.93	2730.04	2472.31	2368.92	2405.38	2407.17	2196.92	2689.69	2835.89	3094.02	2791.48	2693.45	2648.64	2454.07	2393.12	2480.89	2410.43	3044	2643.44	2969.43	2817.15	2827.21	2647.22	2726.74	2579.75	2276.5	2395.78
9.51_277.2157m/z	277.216	9.51443	pos	13-OxoODE	HMDB0004668	Lipids and lipid-like molecules	Fatty Acyls	Lineolic acids and derivatives	C14765	38.2	0	M+H-H2O	C18H30O3	-1.82153	4865.48	5823.28	5384.95	5603.69	5787.5	6121.02	5349.09	5464.83	6466.48	4632.29	3983.33	1830.73	3636.22	5244.15	5133.42	6702.13	3413.29	1690.02	3551.17	5715.04	5073.76	6505.53	4090.35	2826.95	2935	4041.59	2872.26	6177.44
0.02_125.0231m/z	125.023	0.01765	pos	cis,cis-Muconic acid	HMDB0006331	Lipids and lipid-like molecules	Fatty Acyls	Fatty acids and conjugates	C02480	38.1	0	M+H-H2O	C6H6O4	-1.85702	787.375	831.546	837.397	829.496	649.69	627.047	678.976	507.272	903.845	910.97	579.859	368.551	1009.64	540.78	704.613	887.39	649.56	924.615	946.941	2.965e-09	856.006	880.631	623.468	988.382	652.965	879.893	511.257	754.152
0.06_135.0438m/z	135.044	0.0593	pos	p-Hydroxyphenylacetic acid	HMDB0000020	Benzenoids	Phenols	1-hydroxy-2-unsubstituted benzenoids	C00642	38.1	0	M+H-H2O	C8H8O3	-1.53544	35950.2	25872.6	32730.6	41333.9	40352.3	34123.5	36239.7	34524.9	26606	27018.8	34921.6	47877	45356.2	44504.1	42719.3	42274.2	38670.1	40829.9	25303.3	29883.8	28928.6	39246.9	41376.9	48594.7	48966.7	44220.6	38310.6	37879.8
0.26_169.0852n	168.078	0.264617	neg	3-Methylhistidine	HMDB0000479	Organic acids and derivatives	Carboxylic acids and derivatives	Amino acids, peptides, and analogues	C01152	38.1	0	M-H2O-H, M-H	C7H11N3O2	0.411941	6026.66	7220.46	6280.74	6108.8	7338.4	6540.94	5792.33	5711.68	7535.97	7977.35	6542.61	7542.77	6376.86	7399.82	7681.2	7749.12	7111.33	7354.35	8071.53	7207.61	6358.07	7164.34	6272.93	7429.93	7694.91	7428.47	6495.24	6014.41
0.67_301.1404m/z	301.14	0.6667	pos	alpha-CEHC	HMDB0001518	Organoheterocyclic compounds	Benzopyrans	1-benzopyrans		38.1	0	M+Na	C16H22O4	-2.27629	45134.4	48941.2	51095.2	52260.1	40946.3	46521.3	46992	40967.9	56366.3	53160.2	46074.9	52016.7	46802.2	49841.7	46528.4	48226.1	56086.1	55081.3	56396.9	51927.3	45179.9	52902.3	49075.2	52176.2	57703.3	54362.3	49263.2	51179.2
0.68_185.0418m/z	185.042	0.6807	pos	2-Hydroxy-2-ethylsuccinic acid	HMDB0059758	Lipids and lipid-like molecules	Fatty Acyls	Fatty acids and conjugates	C02488	38.1	0	M+Na	C6H10O5	-1.78162	3808.77	6077.47	3899.44	4974.83	4236.98	3539.54	3091.5	3098.39	7025.33	7849.27	4191.21	3829.13	3832.15	3499.92	3640.23	3564.69	4130.21	3660.31	8289.8	7575.29	5172.35	5247.95	3871.4	4077.93	3701.9	2962.49	2685.63	2455.47
0.72_169.9855m/z	169.985	0.7226	pos	Iminoaspartic acid	HMDB0001131	Organic acids and derivatives	Carboxylic acids and derivatives	Dicarboxylic acids and derivatives	C05840	38.1	0	M+K	C4H5NO4	3.60426	6267.15	5516.19	5993.91	5306.34	6523.29	5916.41	5794.69	7657.41	4691.05	5322.66	7623.77	6327.89	7344.89	7658.25	5041.26	7820.53	6532.2	7654.25	5974	6083.22	7710.04	11806	10140.2	6036.79	6816.55	10282.9	8680.72	12858.5
0.78_115.1118m/z	115.112	0.778183	pos	5-Methyl-2-hexanone	HMDB0031549	Organic oxygen compounds	Organooxygen compounds	Carbonyl compounds		38.1	0	M+H	C7H14O	0.594762	4139.34	3955.28	4618.44	2766.8	2794.29	1906.17	4771.91	3449.24	5753.82	5455.25	5085.05	6207.28	5879.55	5530.24	4280.57	4670.89	5464.23	7841.34	4872.3	5249.85	5208.62	7684.24	6032.71	7358.88	5467.14	4993.79	5778.14	7052.12
0.81_229.1541m/z	229.154	0.805983	pos	Leucylproline	HMDB0011175	Organic acids and derivatives	Carboxylic acids and derivatives	Amino acids, peptides, and analogues		38.1	0	M+H	C11H20N2O3	-2.51091	66964.5	81199.2	73440.2	76443.9	76417.3	79555.6	67278.8	71749.3	52649.6	55485.4	54120.4	65718	61128.8	63139	54329.4	47377.2	59647.7	38454.7	52562.5	75573.5	40659.1	59403.9	80677.4	46681.3	31468.3	50412	51881.2	37180.7
0.83_930.1883m/z	930.188	0.8338	pos	3-Oxooctanoyl-CoA	HMDB0003941	Lipids and lipid-like molecules	Fatty Acyls	Fatty acyl thioesters	C05267	38.1	0	M+Na	C29H48N7O18P3S	0.10952	1.38666e+06	1.15342e+06	1.34155e+06	1.24658e+06	1.20682e+06	1.28693e+06	1.53757e+06	1.50253e+06	939820	1.03771e+06	1.10197e+06	1.33616e+06	1.28511e+06	1.15128e+06	1.41337e+06	1.18489e+06	1.36609e+06	1.35062e+06	1.10939e+06	1.20432e+06	1.35197e+06	1.04223e+06	1.0843e+06	984746	1.54029e+06	1.20474e+06	1.40405e+06	1.41953e+06
0.85_143.0812m/z	143.081	0.8477	pos	D-Alanyl-D-alanine	HMDB0003459	Organic acids and derivatives	Carboxylic acids and derivatives	Amino acids, peptides, and analogues	C00993	38.1	0	M+H-H2O	C6H12N2O3	-1.64982	46780.3	47242.8	46553	44050.9	44835.7	42543.1	43949.8	44627.6	44229.2	44592.3	41638	48348.4	43488.7	37991	45164.2	42514.9	39679.5	46319.4	48640.1	45306.9	44837.2	39465.9	40339.8	38945.5	45014.6	39918.1	42648	38678.9
1.12_245.0762m/z	245.076	1.11528	pos	Pseudouridine	HMDB0000767	Nucleosides, nucleotides, and analogues	Nucleoside and nucleotide analogues	Unclassified	C02067	38.1	0	M+H	C9H12N2O6	-2.4999	17653.7	16161.3	18129.1	17619.4	15548.3	16604.5	20907.1	18415.5	15139	16323.3	21156	17779.2	18619	15097.9	22377.7	18392	17343.1	13254.6	14625	13562.5	17867.9	23801.2	14563.4	16411.4	17229.5	21078.7	16838.6	12918.2
1.24_152.0564m/z	152.056	1.2411	pos	Guanine	HMDB0000132	Organoheterocyclic compounds	Imidazopyrimidines	Purines and purine derivatives	C00242	38.1	0	M+H	C5H5N5O	-2.08397	849.154	691.998	496.995	581.155	623.739	549.489	647.028	651.621	662.539	334.612	1230.75	652.299	1123.88	1006.65	200.255	371.819	461.358	816.217	477.087	303.34	525.332	631.811	236.518	1324.59	377.696	719.397	342.074	1018.58
1.35_205.0346m/z	205.035	1.34967	neg	Homocitric acid	HMDB0003518	Organic acids and derivatives	Carboxylic acids and derivatives	Tricarboxylic acids and derivatives	C01251	38.1	0	M-H	C7H10O7	-3.95102	3701.46	3833.02	3666.78	3759.77	3468.69	3614.11	3569.3	3534.12	4060.38	3913.07	3487.64	3094.72	3765	2804.78	3131.67	2790.29	2460.93	2189.17	3484.1	4025.5	3120.55	2369.11	2815	3121.13	1853.14	3209.2	3183.88	2869.44
1.47_204.0870m/z	204.087	1.46727	neg	Isovalerylglycine	HMDB0000678	Organic acids and derivatives	Carboxylic acids and derivatives	Amino acids, peptides, and analogues		38.1	0	M+FA-H	C7H13NO3	-4.47289	301.771	312.75	301.137	273.978	286.095	322.139	257.259	299.366	341.016	301.111	396.345	185.244	295.761	155.009	90.0799	356.236	308.102	2.965e-09	73.5469	225.31	96.6486	93.1124	251.093	315.253	124.71	77.4502	114.446	280.097
1.49_157.0605m/z	157.061	1.49055	pos	Formiminoglutamic acid	HMDB0000854	Organic acids and derivatives	Carboxylic acids and derivatives	Amino acids, peptides, and analogues	C00439	38.1	0	M+H-H2O	C6H10N2O4	-1.53656	468.099	511.594	491.369	487.971	522.913	310.919	357.16	511.061	627.332	437.347	615.164	323.389	437.873	356.187	344.523	614.516	261.224	443.461	600.386	507.328	456.469	448.521	456.475	530.272	383.243	554.2	532.148	322.789
1.95_207.0760m/z	207.076	1.94602	pos	Kynurenic acid	HMDB0000715	Organoheterocyclic compounds	Quinolines and derivatives	Quinoline carboxylic acids	C01717	38.1	0	M+NH4	C10H7NO3	-2.27969	1062.31	813.37	1129.01	1072	1094.36	1122.88	1190.75	1215.18	316.559	67.8214	187.167	360.237	471.403	820.608	746.345	480.724	402.566	267.968	1018.77	1076.56	1070.59	118.575	574.496	524.539	2.965e-09	325.237	1270.74	463.932
11.60_561.0165m/z	561.017	11.5986	neg	Uridine diphosphate glucuronic acid	HMDB0000935	Organoheterocyclic compounds	Lactones	Gamma butyrolactones	C00167	38.1	0	M-H2O-H	C15H22N2O18P2	0.120059	1966.99	3411.16	2009.22	2705.77	2066.87	1998.36	2513.35	2882.37	2643.73	1931.89	2677.26	2042.64	1969.56	2558.23	1718.34	2694.05	2429.69	2271.17	2519.42	2952.35	2991.87	2919.7	2230.65	3419.47	3118.48	2156	2605.61	2353.5
15.91_122.0733n	123.079	15.9147	pos	1-Methoxy-4-methylbenzene	HMDB0032076	Benzenoids	Phenol ethers	Anisoles		38.1	0	M+H-H2O, M+H	C8H10O	1.17442	1.33296e+06	722033	509107	532026	826439	927807	1.28968e+06	1.35045e+06	933004	743750	505639	568344	538638	848404	963343	1.05409e+06	1.24442e+06	1.6768e+06	853376	711429	498838	488141	582124	587867	1.03682e+06	1.19793e+06	1.10701e+06	1.32289e+06
4.00_150.0549m/z	150.055	4.00035	pos	Pyridoxal	HMDB0001545	Organoheterocyclic compounds	Pyridines and derivatives	Pyridine carboxaldehydes	C00250	38.1	0	M+H-H2O	C8H9NO3	-0.285592	1470.04	1645.35	1679.5	1526.12	1605.8	1345.55	1449.58	1459.4	1630.25	1064.27	1479.55	1606.05	1184.03	1407.09	1709.74	1412.14	1483.17	1232.34	1507.25	1513.35	1688.29	1481.45	1679.54	1516.47	1133.18	1257.53	1579.38	1228.83
4.44_235.0918m/z	235.092	4.4426	pos	Benzo[a]pyrene	HMDB0062469	Benzenoids	Pyrenes	Benzopyrenes	C07535	38.1	0	M+H-H2O	C20H12	4.67078	2748.19	2071.6	2685.93	2317.95	2458.13	2258.97	2946.17	2992.18	1065.64	1670.34	1944.71	2037.19	1653.09	2120.48	2632.21	2106.73	3337.59	2244.34	1263.51	1841.89	1824.57	1090.66	1676.23	1944.33	2040.26	2110.14	2851.06	2361.42
4.59_337.0542m/z	337.054	4.58673	neg	AICAR	HMDB0001517	Nucleosides, nucleotides, and analogues	Imidazole ribonucleosides and ribonucleotides	1-ribosyl-imidazolecarboxamides	C04677	38.1	0	M-H	C9H15N4O8P	-3.68466	372.923	412.712	372.219	393.152	393.904	329.251	467.133	349.631	163.833	112.478	395.474	96.728	258.569	154.181	326.96	287.337	1686.1	117.887	442.744	310.568	542.008	119.399	468.659	99.8554	126.878	248.707	207.647	162.341
4.68_245.1853m/z	245.185	4.67542	pos	Leucyl-Isoleucine	HMDB0028932	Organic acids and derivatives	Carboxylic acids and derivatives	Amino acids, peptides, and analogues		38.1	0	M+H	C12H24N2O3	-2.60267	2076.68	2389.87	2369.43	2375.83	2516.47	2779.49	2536.79	2658.41	3004.25	2502.72	2661.15	3015.17	2658.93	2706.47	1569.22	2161.95	1133	601.382	2174.18	2572.99	1849.94	1514.47	2162	2845.04	2056.5	1983.86	1896.57	2247.8
5.10_175.0240m/z	175.024	5.10008	neg	Pyruvic acid	HMDB0000243	Organic acids and derivatives	Keto acids and derivatives	Alpha-keto acids and derivatives	C00022	38.1	0	2M-H	C3H4O3	-4.72974	250.3	191.632	220.255	270.283	166.951	155.026	153.37	214.245	169.297	220.793	167.383	157.659	146.903	173.984	193.502	191.06	237.463	213.641	165.381	105.705	206.383	246.598	187.981	99.0296	245.456	164.131	205.607	228.5
5.13_235.1799m/z	235.18	5.13425	pos	Lidocaine	HMDB0014426	Benzenoids	Benzene and substituted derivatives	Xylenes	C07073	38.1	0	M+H	C14H22N2O	-2.49461	533.667	921.054	745.836	789.132	687.665	507.079	504.571	732.623	890.383	634.259	528.91	480.729	395.319	1092.67	663.062	422.541	412.37	762.654	812.191	1096.54	578.005	493.851	610.553	602.703	559.152	316.929	490.82	3615.87
5.23_141.1153n	142.122	5.23228	pos	(±)-Pelletierine	HMDB0030325	Organoheterocyclic compounds	Piperidines	Unclassified	C06182	38.1	0	M+H-H2O, M+H	C8H15NO	-0.327975	3205.88	3160.92	3004.5	3057.16	2914.21	3090.54	3066.61	3052.08	3455.94	3662.9	4096.05	3047.68	3431.82	3372.54	3893.83	3619.58	3059.12	3289.67	3231.21	3321.5	3271.79	2881.25	2567.42	2890.07	3036.91	2714.93	3679.59	2992.97
5.27_269.1012m/z	269.101	5.27123	neg	Adenine	HMDB0000034	Organoheterocyclic compounds	Imidazopyrimidines	Purines and purine derivatives	C00147	38.1	0	2M-H	C5H5N5	-1.94557	106.146	98.9658	121.001	106.07	96.8513	169.75	124.96	179.749	170.641	118.827	106.924	30.8137	55.2147	140.99	145.149	163.47	22.2551	105.716	66.1784	39.1219	146.266	138.275	114.785	45.0682	70.8413	86.9662	135.094	116.231
5.68_205.0967m/z	205.097	5.68118	pos	Glycyl-Phenylalanine	HMDB0028848	Organic acids and derivatives	Carboxylic acids and derivatives	Amino acids, peptides, and analogues		38.1	0	M+H-H2O	C11H14N2O3	-2.07539	1098.18	957.748	1046.92	991.671	965.9	1077.51	924.088	1063.71	1063.51	1232.58	1406.65	752.62	826.53	574.675	1231.3	894.762	507.088	282.7	737.589	1554.03	681.871	424.985	676.084	930.509	303.947	677.162	1441.34	605.743
6.13_299.1272m/z	299.127	6.12962	pos	Enterolactone	HMDB0006101	Lignans, neolignans and related compounds	Furanoid lignans	Tetrahydrofuran lignans	C18165	38.1	0	M+H	C18H18O4	-1.88165	3795.24	3978.57	4070.35	4176.5	4108.87	4111.49	4249.34	4429.29	4630.72	2945.12	6865.35	2971.14	3462.76	2751.09	5136.75	4195.31	2096.61	1157	5506.07	3489.62	4154.3	3890.1	3401.9	4372.77	3348.62	3806.89	3395.75	2042.07
6.21_225.0764m/z	225.076	6.20917	neg	Coniferyl alcohol	HMDB0012915	Benzenoids	Phenols	Methoxyphenols	C00590	38.1	0	M+FA-H	C10H12O3	-2.6422	1232.57	1359.79	1269.36	1228.49	1256.93	1113.67	1255.73	1323.75	742.629	946.739	1090.36	530.6	768.947	633.399	1496.64	976.924	1225.05	719.736	1402.46	689.432	722.054	1292.66	1173.84	673.929	500.864	1032.83	713.26	442.365
6.21_271.1170m/z	271.117	6.2138	pos	Histidylproline diketopiperazine	HMDB0002053	Organic acids and derivatives	Carboxylic acids and derivatives	Amino acids, peptides, and analogues		38.1	0	M+Na	C12H16N4O2	1.96829	1318.68	1131.53	1411.11	1435.77	1313.19	1420.76	1179.25	1401.42	732.957	1664.26	1139.15	427.945	1278.85	693.033	1563.76	1125.77	1911.48	277.708	787.951	1117.2	715.362	956.712	942.21	1079.5	290.232	1220.31	1042.92	839.331
7.17_217.1794m/z	217.179	7.17027	pos	3-Hydroxydodecanoic acid	HMDB0000387	Organic acids and derivatives	Hydroxy acids and derivatives	Medium-chain hydroxy acids and derivatives		38.1	0	M+H	C12H24O3	-2.02012	3147.35	2739.14	2613.08	2409.1	2578.58	2400.9	3168.12	2858.14	2466.98	2563.72	2786.71	3031.49	2710.04	2809.4	3153.48	2833.52	3055.62	3510.47	2844.2	2709.65	2477.33	3117.42	3124.04	2940.82	3142.68	2962.63	3190.81	3274.48
7.41_198.1128m/z	198.113	7.4132	neg	Ecgonine methyl ester	HMDB0006406	Alkaloids and derivatives	Tropane alkaloids	Unclassified	C12448	38.1	0	M-H	C10H17NO3	-3.74978	154.479	200.094	166.32	158.695	143.493	189.308	151.552	154.646	88.5374	160.884	2.965e-09	32.5325	106.728	2.965e-09	2.965e-09	26.9506	792.667	2.965e-09	16.7072	108.489	12.8638	22.9839	21.3354	311.956	2.965e-09	12.2749	40.2466	2.965e-09
7.64_525.2820m/z	525.282	7.63708	neg	Desmosine	HMDB0000572	Organic acids and derivatives	Carboxylic acids and derivatives	Tetracarboxylic acids and derivatives		38.1	0	M-H	C24H40N5O8+	2.92942	501.841	586.691	461.912	623.21	577.722	472.983	491.98	413.588	65.4689	58.7191	101.949	2.965e-09	1868.47	2.965e-09	2.965e-09	65.607	2.965e-09	2.965e-09	2.965e-09	343.767	297.913	4099.35	505.591	2.965e-09	2768.79	2.965e-09	2.965e-09	137.537
8.00_384.9944m/z	384.994	7.99722	neg	Alpha-D-Glucose 1,6-bisphosphate	HMDB0003514	Organic oxygen compounds	Organooxygen compounds	Carbohydrates and carbohydrate conjugates	C01231	38.1	0	M+FA-H	C6H14O12P2	0.520115	771.101	438.153	543.434	1016.63	707.433	794.554	828.461	702.022	663.824	446.192	819.013	628.476	913.623	685.222	650.796	869.737	872.316	993.784	885.852	662.985	472.901	810.111	796.698	780.341	832.074	720.199	857.872	828.038
8.26_384.9943m/z	384.994	8.25563	neg	Fructose 1,6-bisphosphate	HMDB0001058	Organic oxygen compounds	Organooxygen compounds	Carbohydrates and carbohydrate conjugates	C05378	38.1	0	M+FA-H	C6H14O12P2	0.154598	1158.96	1099.78	1021.32	1152.43	1370.3	1406.15	1567.83	1684.31	1010.24	1464.59	1325.69	1212.4	1213.22	1066.9	1489.9	1645.33	1374.72	1094.69	1383.17	1771.92	1309.96	1326.29	1614.68	1329.13	1076.08	1570.13	1338.53	1110.92
8.29_387.0261m/z	387.026	8.29003	neg	5-Fluorouridine monophosphate	HMDB0060397	Nucleosides, nucleotides, and analogues	Pyrimidine nucleotides	Pyrimidine ribonucleotides	C16634	38.1	0	M+FA-H	C9H12FN2O9P	4.38191	72727.8	72188	73851.1	75494.7	71491.1	71877.2	71661	71343.8	72241.6	75878.7	76293.7	77527.9	77768.2	75787.2	75095.8	76168.9	74455.8	78889.1	75261.3	77979.3	76945.5	77741.2	78770.2	77988.5	79904.6	75987.2	77046.9	74432.7
8.50_335.2229m/z	335.223	8.49548	neg	Androsterone	HMDB0000031	Lipids and lipid-like molecules	Steroids and steroid derivatives	Androstane steroids	C00523	38.1	0	M+FA-H	C19H30O2	0.399912	311.495	298.452	251.619	287.512	298.475	229.983	291.979	232.461	167.162	839.29	590.394	2.965e-09	97.0188	2.965e-09	265.357	157.789	404.046	2.965e-09	40.3205	274.716	166.85	2.965e-09	63.9726	370.836	2.965e-09	185.825	274.794	2.965e-09
8.63_365.1734m/z	365.173	8.63318	neg	Epinephrine	HMDB0000068	Benzenoids	Phenols	Benzenediols	C00788	38.1	0	2M-H	C9H13NO3	4.32595	3821.22	4402.65	4141.21	4135.95	3754.66	4040.26	4150.91	3964.59	3869.84	3890.78	3359.92	3081.94	2719.25	3390.83	4916.44	2857.97	1323.83	840.514	4623.17	4796.39	3777.42	2042.87	3391.36	3119.3	2116.8	2674.24	2806.35	1819.9
9.06_406.2718n	451.27	9.06372	neg	7-Ketodeoxycholic acid	HMDB0000391	Lipids and lipid-like molecules	Steroids and steroid derivatives	Bile acids, alcohols and derivatives		38.1	0	M-H, M+FA-H	C24H38O5	-0.21794	3277.68	2987.73	3088.59	3245.56	2579.49	2684.37	2981.04	2745.93	1011.32	864.995	1133.47	69.2784	7524.34	1189.47	1562.24	1730.9	2.965e-09	654.349	767.608	4720.04	2296.58	10681.7	10626.8	54.6832	1946.84	198.368	373.169	1057.66
9.10_315.1815m/z	315.181	9.09817	neg	cis-4-Hydroxycyclohexylacetic acid	HMDB0000451	Organic oxygen compounds	Organooxygen compounds	Alcohols and polyols		38.1	0	2M-H	C8H14O3	0.477674	499.781	422.799	543.152	490.466	356.077	228.937	238.988	281.579	431.931	263.679	277.8	403.435	265.994	159.833	174.44	185.903	327.35	326.429	265.487	208.447	287.6	348.705	526.954	272.47	305.454	466.059	315.118	459.206
9.16_176.1067m/z	176.107	9.16047	pos	(S)-N-Methylsalsolinol	HMDB0003892	Organoheterocyclic compounds	Tetrahydroisoquinolines	Unclassified		38.1	0	M+H-H2O	C11H15NO2	-1.75339	4357.45	3331.91	3317.82	3883.02	3762.29	4310.3	4417.89	4047.67	3660.72	3715.84	3572.97	3765.58	4323.08	4348.5	4076.51	4367.99	4216.6	4802.46	3986.94	3520.18	3478.07	4142.1	4187.43	4120.68	4815.77	4463.76	4665.21	4801.61
9.71_287.2229m/z	287.223	9.71493	neg	Hexyl acetate	HMDB0029980	Organic acids and derivatives	Carboxylic acids and derivatives	Carboxylic acid derivatives		38.1	0	2M-H	C8H16O2	0.507449	309.338	336.186	306.296	351.799	327.005	491.497	385.956	384.508	483.329	409.397	431.771	322.013	225.807	324.013	338.05	427.922	424.213	537.816	354.103	250.337	273.063	172.054	328.969	429.263	313.891	355.907	403.163	389.111
0.47_205.1583m/z	205.158	0.466	pos	2,4-Di-tert-butylphenol	HMDB0013816	Benzenoids	Benzene and substituted derivatives	Phenylpropanes		38	0	M+H	C14H20O	-2.14597	2402.7	2208.77	3104.92	2679.75	3736.55	2399.18	2411.66	3438.69	2462.23	2611.67	3408.21	3584.64	3349.43	3722.71	4013.82	3505.23	3684.62	3843.73	3240.33	2815.17	3210.33	4300.84	4149.81	3522.38	4322.53	2915.05	2868.22	3288.84
0.80_351.0562m/z	351.056	0.79745	neg	1,2,3-Propanetricarboxylic acid	HMDB0031193	Organic acids and derivatives	Carboxylic acids and derivatives	Tricarboxylic acids and derivatives	C19806	38	0	2M-H	C6H8O6	-1.94392	8918.93	6714.96	7076.39	10985.4	7868	10284.6	12062.6	5767.04	8168.59	10620.5	3859.07	9592.15	4097.45	6544.35	7535.28	7551.42	17213.9	2.965e-09	7509.48	10528.3	2.965e-09	2.965e-09	6982.47	11246.8	2.965e-09	6517.11	8173.88	7188.68
0.95_156.0765m/z	156.076	0.945217	pos	Nicotinamide N-oxide	HMDB0002730	Organoheterocyclic compounds	Pyridines and derivatives	Pyridinecarboxylic acids and derivatives		38	0	M+NH4	C6H6N2O2	-2.18462	2851.99	2457.13	2547.51	2892.52	2662.87	3314.32	3102.86	3030.27	2555.07	2539.02	2490.79	2595.8	3303.6	3114.82	2059.19	2557.08	2119.65	1492.58	2133.84	2462.29	2698.81	2239.73	2423.85	3096.1	2393.39	3159.41	2557.95	3147.21
1.12_169.0352m/z	169.035	1.11528	pos	Uric acid	HMDB0000289	Organoheterocyclic compounds	Imidazopyrimidines	Purines and purine derivatives	C00366	38	0	M+H	C5H4N4O3	-2.46342	4957.42	3890.73	4311.35	4153.66	4651.92	4684.94	5413.78	5009.78	4157.33	3204.48	5841.25	3440.11	3175.44	4502.95	8986.96	5543.55	4216.28	7297.42	2234.36	8303.5	3790.57	4869.22	4088.56	3580.72	4383.29	8290.43	1765.02	6408.85
1.12_176.0550m/z	176.055	1.11528	pos	N-Formyl-L-glutamic acid	HMDB0003470	Organic acids and derivatives	Carboxylic acids and derivatives	Amino acids, peptides, and analogues	C01045	38	0	M+H	C6H9NO5	-1.92063	4575.53	3634.65	5011.56	3897.74	4412.1	4513.28	5389.29	5938.39	4531.82	4546.95	4158.37	5249.32	5854.7	4315.87	5883.72	5646.02	5457.53	3800.97	4581.29	4741.35	5333.28	4773.89	4011.01	5079	5142.53	5101.75	5487.16	5066.24
1.12_244.0922m/z	244.092	1.11528	pos	Cytidine	HMDB0000089	Nucleosides, nucleotides, and analogues	Pyrimidine nucleosides	Unclassified	C00475	38	0	M+H	C9H13N3O5	-2.35257	11558.8	10561.4	11086.5	9301.03	9746.98	9841.7	13220.7	13801	6891.09	10710.5	9934.13	17919.3	8273.19	9015.4	7540.3	13089.1	8302.19	6349.43	5093.47	8410.67	7645.89	17640.7	11307	7672.6	8628.64	12246.5	12802.8	7776.2
1.17_103.0544m/z	103.054	1.17072	pos	4-Methylbenzaldehyde	HMDB0029638	Benzenoids	Benzene and substituted derivatives	Benzoyl derivatives	C06758	38	0	M+H-H2O	C8H8O	1.34743	1239.06	1525.23	1374.5	1610.98	1389.25	1559.23	1537.4	1433.78	1549.77	1601.91	1588.7	1405.63	1585.33	1428.46	997.464	1231.05	1158.06	1302.32	1228.74	1576.12	1407.29	1203.89	1301.38	1578.13	1050.25	1487.04	1328.09	1859.42
1.23_169.0968m/z	169.097	1.22708	pos	Pyridoxamine	HMDB0001431	Organoheterocyclic compounds	Pyridines and derivatives	Pyridoxamines	C00534	38	0	M+H	C8H12N2O2	-2.1302	908.871	951.667	774.915	464.825	407.605	824.429	759.982	613.385	935.154	430.958	393.181	871.887	381.908	648.032	636.291	146.136	604.643	435.443	708.033	289.739	761.053	537.428	249.179	489.858	844.462	570.659	639.695	48.4608
1.52_210.0765m/z	210.076	1.51755	neg	L-Phenylalanine	HMDB0000159	Organic acids and derivatives	Carboxylic acids and derivatives	Amino acids, peptides, and analogues	C00079	38	0	M+FA-H	C9H11NO2	-4.24705	1183.33	1059.43	1088.79	1071.63	1192.68	1188.36	1032.71	1139.9	1436.79	710.641	948.291	1184.08	506.669	1139.6	1138.76	880.772	727.809	699.816	674.3	883.468	707.262	996.124	742.4	791.928	639.903	1048.95	616.408	962.107
1.99_205.1947m/z	205.195	1.9929	pos	beta-Caryophyllene	HMDB0036792	Lipids and lipid-like molecules	Prenol lipids	Sesquiterpenoids	C09629	38	0	M+H	C15H24	-1.97883	31229.5	29706.8	29496.5	30771.8	29174.3	32278.4	28276.2	31123.1	30379.6	32708.5	31936.1	35756.6	32386.8	33269	33675.4	33752.9	37836.1	34404.5	34251.3	31873.7	32494.2	35315	32115.5	33305.8	33936.5	34529.5	36229.3	33081.6
10.20_335.2228m/z	335.223	10.1952	neg	Etiocholanolone	HMDB0000490	Lipids and lipid-like molecules	Steroids and steroid derivatives	Androstane steroids	C04373	38	0	M+FA-H	C19H30O2	0.211532	1935.99	2078.32	1897.44	1684.83	1652.49	1822.12	1944.05	1833.01	1332.72	792.535	1147.55	1675.63	964.07	2577.23	1600.53	1426.33	562.931	393.578	1163.57	795.594	892.548	1922.63	1940.73	1011.2	1519.08	944.893	727.898	1707.99
10.23_215.1647m/z	215.165	10.2296	neg	Undecanal	HMDB0030941	Organic oxygen compounds	Organooxygen compounds	Carbonyl compounds		38	0	M+FA-H	C11H22O	-3.58027	11302.1	10706.7	11107.7	10534.8	12511.3	10973.5	10776.1	10523.9	11295.6	11713	10936.7	11198.1	11491.2	11656	11829.8	11426.1	12184.5	12080.8	11363	11355	12037.2	12036.6	11755.3	11528	12129.5	11063.1	11936.6	11767.6
10.34_370.2580m/z	370.258	10.3414	pos	Prostaglandin E2	HMDB0001220	Lipids and lipid-like molecules	Fatty Acyls	Eicosanoids	C00584	38	0	M+NH4	C20H32O5	-2.32424	5991.25	5707.5	5193.97	5782.77	5781.93	6007.28	5026.99	5791.73	1957.94	784.588	5655.83	4073.4	9303.75	1310.24	5262.79	3784.67	9905.73	1501.35	4977.87	8992.91	2119.98	763.436	4407	4629.54	3852.85	13158.3	3392.66	6118.31
10.85_435.2751m/z	435.275	10.8496	neg	5-Methoxydimethyltryptamine	HMDB0002004	Organoheterocyclic compounds	Indoles and derivatives	Tryptamines and derivatives	C08309	38	0	2M-H	C13H18N2O	-3.41105	438.755	428.213	804.576	596.681	561.228	403.972	671.189	849.49	2.965e-09	2.965e-09	2.965e-09	2.965e-09	1905.54	483.04	923.531	2.965e-09	2.965e-09	280.231	2.965e-09	1056.04	384.722	1764.15	2427.28	2.965e-09	218.433	2.965e-09	2.965e-09	1831.81
11.25_170.0960m/z	170.096	11.2472	pos	Diphenylamine	HMDB0032562	Benzenoids	Benzene and substituted derivatives	Aniline and substituted anilines	C11016	38	0	M+H	C12H11N	-2.3313	3189.22	3411.75	3512.03	3119.92	3014.43	3351.39	3610.22	3202.19	3580.66	3510.89	3461.31	3597.74	3495.61	3233.87	4016.28	4105.42	3510.3	3961.61	3417.9	3582.45	3555.7	3348.24	3522.67	3389.07	3214.73	3764.67	3640.27	3851.47
11.28_278.2240n	296.258	11.2779	pos	Gamma-Linolenic acid	HMDB0003073	Lipids and lipid-like molecules	Fatty Acyls	Lineolic acids and derivatives	C06426	38	0	M+H, M+NH4	C18H30O2	-2.04163	22922.9	26315.2	26285.9	25824.2	28045.8	25941.7	24978.7	24802	32172.9	71870.8	44769.6	18810.2	34614.7	36939.5	59512.3	61684.1	40982	48686.2	26704.6	79671.7	80145.6	23298.2	21644.1	33602.7	34524.1	16147.4	35158.5	40111.1
12.72_279.2313m/z	279.231	12.7177	pos	Alpha-Linolenic acid	HMDB0001388	Lipids and lipid-like molecules	Fatty Acyls	Lineolic acids and derivatives	C06427	38	0	M+H	C18H30O2	-2.06579	2332.57	2072.67	1810.25	1993.18	2098.28	4048.06	3512.15	2141.18	1455.81	5613.64	1345.57	865.844	3607.18	2509.05	6886.35	3248.18	7185.51	1731.47	2900.5	2091.52	1612.49	1053.09	3996.55	3793.12	2944.36	1701.64	1508.58	1673.43
15.91_121.1011m/z	121.101	15.9147	pos	1,2,4-Trimethylbenzene	HMDB0013733	Benzenoids	Benzene and substituted derivatives	Unclassified	C14533	38	0	M+H	C9H12	-0.391031	24980.8	20162.1	17944.4	17250.7	19866.2	23516.4	26074.3	24867.2	26498.4	18882.5	15734.7	18209	18056.3	24118.5	25015.2	25179	29454.6	33860.4	22073	19029.1	16151.2	18280.1	17793.1	17323.2	31769.2	27779.9	25187.6	26056.2
2.44_249.0627m/z	249.063	2.43612	neg	Arabinosylhypoxanthine	HMDB0003040	Nucleosides, nucleotides, and analogues	Purine nucleosides	Unclassified		38	0	M-H2O-H	C10H12N4O5	-1.03601	724.122	626.191	598.724	681.511	770.005	679.861	782.485	843.639	607.975	597.789	420.858	367.557	510.626	519.947	617.849	555.12	466.343	439.914	460.183	537.494	473.656	516.559	491.036	413.526	503.741	607.826	576.965	508.929
2.56_205.0346m/z	205.035	2.55655	neg	2-Methylcitric acid	HMDB0000379	Organic acids and derivatives	Carboxylic acids and derivatives	Tricarboxylic acids and derivatives		38	0	M-H	C7H10O7	-3.73482	1022.37	1113.67	1105.48	968.659	956.625	931.987	876.68	1036.41	975.01	935.175	882.965	947.465	930.464	777.358	815.764	957.171	890.387	975.255	955.618	1033.86	935.338	860.569	943.681	790.26	806.99	790.284	877.227	849.6
2.62_159.0285m/z	159.028	2.6185	pos	D-Glucurono-6,3-lactone	HMDB0006355	Organoheterocyclic compounds	Furofurans	Isosorbides	C02670	38	0	M+H-H2O	C6H8O6	-1.83659	630.755	688.875	704.571	596	505.703	580.994	559.892	511.4	493.581	403.283	593.901	687.612	578.876	537.647	611.168	731.419	626.043	690.543	391.457	608.819	467.143	485.926	646.638	479.64	643.984	577.778	563.366	686.975
3.04_382.1004m/z	382.1	3.0384	neg	Succinyladenosine	HMDB0000912	Nucleosides, nucleotides, and analogues	Purine nucleosides	Unclassified		38	0	M-H	C14H17N5O8	0.0229784	2930.73	2913.83	2871.41	3055.2	2780.89	2996	3151.41	2989.03	2156.64	2507.57	2460.26	2212.85	1914.51	2061.71	2682.37	1890.42	2151.99	1624.11	1885.57	2048.86	1588.27	2147.42	1485.39	1829.41	1734.21	2020.83	2972.59	1724.27
3.71_242.1143m/z	242.114	3.70933	neg	L-Histidine trimethylbetaine	HMDB0029422	Organic acids and derivatives	Carboxylic acids and derivatives	Amino acids, peptides, and analogues	C05575	38	0	M+FA-H	C9H15N3O2	-1.483	590.787	598.361	618.054	641.479	560.73	568.543	591.275	619.072	867.339	624.831	610.633	651.282	655.82	504.976	475.638	606.801	273.093	149.489	244.047	547.121	466.839	193.076	473.64	1490.86	242.117	612.243	471.045	648.792
4.15_188.0914m/z	188.091	4.15083	pos	3,4-Dihydroxyphenylglycol	HMDB0000318	Benzenoids	Phenols	Benzenediols	C05576	38	0	M+NH4	C8H10O4	-2.19266	627.711	468.909	982.592	819.111	580.849	919.488	601.619	528.022	1592.38	2470.94	183.536	282.185	793.768	130.262	142.837	334.799	10854	165.154	2.965e-09	785.771	205.135	74.0482	760.084	2913.28	250.483	323.632	314.604	322.425
4.39_237.0864m/z	237.086	4.3941	pos	8-Methoxykynurenate	HMDB0060426	Organoheterocyclic compounds	Quinolines and derivatives	Quinoline carboxylic acids	C05830	38	0	M+NH4	C11H9NO4	-2.77219	1666.61	1582.9	1764.64	1877.42	1824.26	1715.55	1659.91	1960.75	1282.73	645.383	1884.56	1318.22	1257.95	1455.84	2746.06	1606.26	764.417	655.143	1755.24	794.021	2058.04	1791.74	1721.99	1390.87	1149.04	1558.44	1942.98	1383.85
4.72_376.0649m/z	376.065	4.72427	neg	Deoxyadenosine monophosphate	HMDB0000905	Nucleosides, nucleotides, and analogues	Purine nucleotides	Purine deoxyribonucleotides	C00360	38	0	M+FA-H	C10H14N5O6P	-4.54358	1174.18	1387.8	1301.21	1175.17	1074.66	1153.03	1377.96	1245.5	1610.68	1142.61	2169.14	714.447	1387.16	525.312	2297.1	917.511	1135.06	225.009	636.017	1165.2	1276.84	415.658	1022.57	2083.49	224.414	619.588	1426.78	657.746
4.73_197.1280m/z	197.128	4.72535	pos	Dethiobiotin	HMDB0003581	Lipids and lipid-like molecules	Fatty Acyls	Fatty acids and conjugates	C01909	38	0	M+H-H2O	C10H18N2O3	-2.19646	1596.18	1907.13	1985.08	1811.86	1673.79	1830.6	1705.24	1620.07	1862.35	2119.41	1645.08	1442.4	1463.82	1944.15	2016.59	1760.45	2004.76	1099.67	2457.34	1683.05	1933.63	1627.86	1199.62	1839.89	337.18	1691.01	2188.81	1931.63
4.83_131.0609m/z	131.061	4.828	neg	6-Methylnicotinamide	HMDB0013704	Organoheterocyclic compounds	Pyridines and derivatives	Pyridinecarboxylic acids and derivatives		38	0	M-H2O-H	C8H10N2O	-3.86676	897.392	958.219	920.82	826.531	805.451	882.002	946.398	814.807	961.346	742.547	742.535	740.779	591.157	709.697	527.622	745.932	582.507	448.199	740.219	728.038	884.146	244.121	610.077	668.799	464.328	413.203	395.724	922.115
4.95_421.1367m/z	421.137	4.94587	neg	Riboflavin	HMDB0000244	Organoheterocyclic compounds	Pteridines and derivatives	Alloxazines and isoalloxazines	C00255	38	0	M+FA-H	C17H20N4O6	0.510176	284.61	205.582	214.227	221.248	148.767	154.873	289.297	272.252	168.909	94.4928	397.419	93.2809	278.365	150.367	340.162	349.507	219.975	113.491	626.604	193.227	434.076	585.097	288.537	97.648	294.245	258.319	266.922	207.035
4.96_261.1244m/z	261.124	4.96292	neg	Valyl-Tyrosine	HMDB0029139	Organic acids and derivatives	Carboxylic acids and derivatives	Amino acids, peptides, and analogues		38	0	M-H2O-H	C14H20N2O4	-0.201582	613.684	610.942	634.451	556.072	578.741	579.906	650.736	721.274	486.087	657.41	520.182	492.678	626.851	590.865	532.599	374.471	214.114	134.105	505.742	725.019	497.61	355.969	354.566	481.225	349.605	591.291	484.107	503.046
5.10_209.0660m/z	209.066	5.10008	neg	Rhamnose	HMDB0000849	Organic oxygen compounds	Organooxygen compounds	Carbohydrates and carbohydrate conjugates	C00507	38	0	M+FA-H	C6H12O5	-4.052	2316.38	2846.67	2846.91	2614.05	2339.26	2554.18	2329.67	2452.83	3104.66	2982.03	2909.7	3025	2637.75	2479.92	2343.62	2529.41	2335.87	2483.34	2844.9	2978.79	2991.63	2860.79	2665.35	2599.29	2609.19	2570.54	2342.92	2487.34
5.13_212.0922m/z	212.092	5.1345	neg	3-Methoxytyramine	HMDB0000022	Benzenoids	Phenols	Methoxyphenols	C05587	38	0	M+FA-H	C9H13NO2	-3.49893	749.179	729.069	717.911	718.284	651.769	785.517	715.198	708.821	551.059	469.693	521.834	686.714	599.647	744.919	714.844	769.147	883.042	184.062	412.502	398.361	411.666	745.449	383.81	619.03	276.416	652.257	613.205	355.085
5.33_211.1436m/z	211.144	5.33065	pos	Isoleucylproline	HMDB0011174	Organic acids and derivatives	Carboxylic acids and derivatives	Amino acids, peptides, and analogues		38	0	M+H-H2O	C11H20N2O3	-2.07163	716.827	848.252	667.851	670.085	655.192	775.95	697.837	653.84	1002.58	986.554	1104.11	788.585	618.03	612.623	696.173	800.93	929.732	611.203	1094.32	1099.68	776.02	787.48	470.082	919.885	103.495	849.614	908.628	673.629
5.49_316.1666m/z	316.167	5.48823	neg	Isoleucyl-Tryptophan	HMDB0028918	Organic acids and derivatives	Carboxylic acids and derivatives	Amino acids, peptides, and analogues		38	0	M-H	C17H23N3O3	-0.114687	462.785	464.994	395.506	444.795	287.393	340.979	386.06	457.36	403.265	213.512	298.969	470.053	373.44	302.835	332.025	326.4	222.063	97.2706	291.984	335.148	341.776	218.835	116.596	312.671	224.194	319.97	193.323	213.375
5.52_204.0659m/z	204.066	5.52265	neg	N-Hydroxy-1-aminonaphthalene	HMDB0062503	Benzenoids	Naphthalenes	Unclassified	C14789	38	0	M+FA-H	C10H9NO	-4.41231	177.005	175.041	181.972	183.469	135.656	187.485	137.744	168.892	293.726	79.7906	297.678	80.4445	102.14	42.7964	38.074	15.7155	99.7626	2.965e-09	44.584	327.761	29.613	33.0789	158.811	571.533	10.9243	116.318	93.886	38.8229
5.68_292.1650m/z	292.165	5.68118	pos	Lysyl-Tyrosine	HMDB0028963	Organic acids and derivatives	Carboxylic acids and derivatives	Amino acids, peptides, and analogues		38	0	M+H-H2O	C15H23N3O4	-1.9968	4262.94	3799.13	4088.37	4743.73	4410.04	4088.74	4795	3467.01	3894.46	5094.25	5975.92	3248.89	4436.81	2260.19	4525.86	3206.97	1995.42	1045.68	3627.66	6183.67	3219.62	1363.02	2564.06	3140.07	1008.91	3058.43	4756.96	2511.26
5.93_316.0437m/z	316.044	5.93393	neg	Dihydroneopterin phosphate	HMDB0006824	Organoheterocyclic compounds	Pteridines and derivatives	Pterins and derivatives	C05925	38	0	M-H2O-H	C9H14N5O7P	-4.65142	2114.57	2083.09	2155	1973.66	1898.97	2039.17	1816.05	1954.91	2101.83	3144.47	3914.22	1222.52	1682.56	271.891	676.088	626.323	2575.18	74.0394	339.293	2917.26	714.504	57.2652	1246.03	3532.69	38.2965	978.533	1890.24	665.566
6.01_228.0417m/z	228.042	6.0137	pos	Indole-3-methyl acetate	HMDB0029738	Organoheterocyclic compounds	Indoles and derivatives	Indolyl carboxylic acids and derivatives		38	0	M+K	C11H11NO2	-2.53125	816.5	735.993	808.227	935.221	855.846	831.135	706.59	899.664	402.941	259.394	984.365	1839.83	2103.07	2162.34	321.242	494.969	865.979	918.983	339.874	484.729	298.043	486.916	267.017	307.352	416.257	322.013	299.639	318.532
6.02_493.2083m/z	493.208	6.01993	neg	2-Methoxyestrone 3-glucuronide	HMDB0004482	Lipids and lipid-like molecules	Steroids and steroid derivatives	Steroidal glycosides	C11132	38	0	M+FA-H	C24H32O8	0.827941	530.495	789.15	680.677	600.265	507.928	702.826	722.886	824.426	133.631	542.497	287.529	2.965e-09	283.769	141.975	1016.09	85.7535	1689.91	2.965e-09	2.965e-09	99.4535	2.965e-09	192.112	352.982	838.904	2.965e-09	73.1652	2072.11	38.498
6.13_155.0448m/z	155.045	6.12962	pos	Hydantoin-5-propionic acid	HMDB0001212	Organoheterocyclic compounds	Azolidines	Imidazolidines	C05565	38	0	M+H-H2O	C6H8N2O4	-1.66325	481.711	601.988	583.571	960.338	924.529	662.22	514.348	572.826	421.632	534.573	811.854	715.53	491.198	805.082	569.249	635.506	671.938	619.085	467.081	531.975	649.166	833.876	635.58	671.312	917.335	822.21	502.887	441.875
6.75_223.1323m/z	223.132	6.75188	pos	2-Hydroxyibuprofen	HMDB0060920	Phenylpropanoids and polyketides	Phenylpropanoic acids	Unclassified		38	0	M+H	C13H18O3	-2.66051	1267.04	1683.82	1338.15	1476.99	1382.27	1403.95	1466.31	1392.57	1709.62	1460.39	1650.46	1613.39	1692.97	1416.68	1703.67	1353.83	1282.5	1437.68	1955.16	1752.38	1417.54	1577.29	1687.9	1518.57	1450.83	1331.35	1563.08	1333.68
7.40_307.2009m/z	307.201	7.40428	pos	Hyoscyamine	HMDB0014568	Alkaloids and derivatives	Tropane alkaloids	Unclassified	C02046	38	0	M+NH4	C17H23NO3	-2.62432	622.631	462.251	568.672	516.617	446.364	518.159	300.028	457.639	661.107	915.72	2887.36	302.179	23.8969	625.64	1216.47	230.849	55.4943	1140.35	2.965e-09	2.965e-09	110.446	420.421	67.4002	680.168	627.708	422.764	2.965e-09	481.728
8.20_349.2021m/z	349.202	8.20408	neg	16a-Hydroxydehydroisoandrosterone	HMDB0000352	Lipids and lipid-like molecules	Steroids and steroid derivatives	Androstane steroids	C05139	38	0	M+FA-H	C19H28O3	0.0678347	1021.76	924.757	1036.55	910.699	754.738	1014.73	1094.43	859.032	813.993	1849.05	1377.38	262.599	526.745	574.77	917.824	369.686	385.667	2.965e-09	534.772	923.231	641.196	469.191	738.979	747.305	167.365	727.034	830.825	642.203
9.04_199.1800m/z	199.18	9.03667	pos	N-Ethyl trans-2-cis-6-nonadienamide	HMDB0032273	Lipids and lipid-like molecules	Fatty Acyls	Fatty amides	C06551	38	0	M+NH4	C11H19NO	-2.50453	9575.7	8419.35	8329.61	8230.68	8395.45	8579.7	9109.53	8581.35	8158.77	8275.54	8607.36	10950	9755.75	9163	9884.7	9767.22	9913.41	11097.9	9551.97	8772.56	8925.48	9749.8	8964.65	9436.1	10218.6	10111.3	9772.44	9913.59
9.51_312.2294n	295.226	9.51443	pos	11-HpODE	HMDB0062281	Lipids and lipid-like molecules	Fatty Acyls	Lineolic acids and derivatives	C07338	38	0	M+H-H2O, M+H	C18H32O4	-2.03841	9810.39	11086.9	10173.8	10509.3	10810.1	10344.9	9824.36	10387.4	13417.8	9363.74	7685.79	4866.53	8056.51	9823.46	9197.11	13825.3	6656.65	4350.42	9086.52	11870.2	10550.8	12501.7	7901.23	6308.99	5887.9	8160.3	5555.27	10889.5
9.95_211.0034m/z	211.003	9.95472	pos	p-Cresol sulfate	HMDB0011635	Organic acids and derivatives	Organic sulfuric acids and derivatives	Arylsulfates		38	0	M+Na	C7H8O4S	-0.938861	1795.94	1472.64	1393.99	1659.96	1557.89	1630.71	1726.43	1541.12	1350.53	1598.61	1596.98	1771.67	1605.42	1656.92	1730.55	1832.82	1643.38	1767.98	1227.23	1383.99	1323.97	1755.07	1636.35	1793.8	1707.97	1923.46	1753.97	1848.44
0.03_213.1853m/z	213.185	0.0254833	neg	Tridecanoic acid	HMDB0000910	Lipids and lipid-like molecules	Fatty Acyls	Fatty acids and conjugates	C17076	37.9	0	M-H	C13H26O2	-3.46046	2715.25	3318.97	2969.65	2913.61	3097.68	2764.7	2683.99	2752.56	3676.77	3766.7	3453.55	3191.55	3147.87	3316.69	3063.65	3329.28	2947.91	3230.09	3582.6	3713.81	3341	3610.4	3182.48	3437.62	3217.11	3154.82	2524.93	2679.76
1.04_307.1128m/z	307.113	1.04488	pos	N-Succinyl-2-amino-6-ketopimelate	HMDB0012266	Organic acids and derivatives	Carboxylic acids and derivatives	Amino acids, peptides, and analogues	C04462	37.9	0	M+NH4	C11H15NO8	-2.57449	4546.76	2629.45	3731.56	4323.68	3693.91	2784.4	4948.46	2126.97	3084.75	4595.65	4086.54	4719.46	3630.12	3971.18	5610.98	3773.31	4731.62	3995.26	4758.54	4265.12	6385.37	2309.34	4279.05	2647.73	4732.54	3646.76	4471.53	3999.02
1.10_212.1024m/z	212.102	1.10143	pos	Zalcitabine	HMDB0015078	Nucleosides, nucleotides, and analogues	Pyrimidine nucleosides	Pyrimidine 2',3'-dideoxyribonucleosides	C07207	37.9	0	M+H	C9H13N3O3	-2.53578	1173.94	1048.45	1093.54	1180.51	978.772	1227.26	1823.75	972.664	1362.69	2621.6	765.113	1098.1	1362.01	2.965e-09	1508.77	400.033	1370.1	468.727	197.768	2184.29	1088.51	128.103	549.099	1439.64	72.6132	891.318	563.698	322.818
1.12_217.1291m/z	217.129	1.11528	pos	N-a-Acetyl-L-arginine	HMDB0004620	Organic acids and derivatives	Carboxylic acids and derivatives	Amino acids, peptides, and analogues		37.9	0	M+H	C8H16N4O3	-2.05102	3807.18	3699.35	3962.36	4038.39	3122.72	3020.83	4156.44	4633.4	2784.11	6066.25	4473.39	2131.38	3823.44	2094.08	6828.62	2868.89	4554.96	1041.04	1123.59	5665.6	2426.95	536.492	2427.87	6235.19	1283.21	2059.46	12022.8	2176.22
1.13_150.0183m/z	150.018	1.12915	pos	Quinolinic acid	HMDB0000232	Organoheterocyclic compounds	Pyridines and derivatives	Pyridinecarboxylic acids and derivatives	C03722	37.9	0	M+H-H2O	C7H5NO4	-1.48725	2900.18	2779.02	2864.08	3746.55	2710.87	2889.17	3326.83	3464.92	3672.73	5004.75	5642.63	3005.41	5963.48	5771.32	6368.25	4368.77	1649.12	571.578	1282.07	2819.73	3176.69	490.781	4200.25	4291.29	1862.69	1739.3	3167.18	3794.87
1.20_160.0965m/z	160.096	1.1986	pos	3-Dehydrocarnitine	HMDB0012154	Organic acids and derivatives	Keto acids and derivatives	Short-chain keto acids and derivatives	C02636	37.9	0	M+H	C7H13NO3	-2.13481	7128.95	5114.5	6301.72	6808.08	6344.8	5920.76	6584.07	5545.53	2997.94	2333.92	2154.23	3044.3	10882.8	3006.76	2817.87	2137.79	3025.3	3094	2316.45	4350.95	2586.93	2442.57	2777.55	8259.34	1562.84	2317.94	3090.65	1478.01
1.36_154.0495m/z	154.05	1.35763	pos	Tetrahydrodipicolinate	HMDB0012289	Organic acids and derivatives	Carboxylic acids and derivatives	Amino acids, peptides, and analogues	C03972	37.9	0	M+H-H2O	C7H9NO4	-2.05009	7265.16	6752.05	6350.46	7078.48	6887.67	6764	7071.43	6441.5	6692.38	3139.64	5715.6	6301.45	3872.97	11606.7	10999.4	11930.5	4219.33	6615.8	5629.58	3513.02	5505.36	3935.87	8485.13	4260.83	6404.91	6677.14	4377.62	7074.76
1.65_298.1139m/z	298.114	1.6539	pos	1-Methylguanosine	HMDB0001563	Nucleosides, nucleotides, and analogues	Purine nucleosides	Unclassified	C04545	37.9	0	M+H	C11H15N5O5	-2.3598	10751.8	10214.4	10725.2	11141.8	10751.3	10682.6	9962.06	11394.8	9031.38	7870.82	11369.1	9952.11	7143.48	8870.63	11177.5	9383.88	8068.67	7407.16	9013.97	7673.14	9474.26	12937.4	7767.23	8059.31	8335.25	10594.6	10188.8	7562.36
1.71_157.0969m/z	157.097	1.71483	pos	Valyl-Glycine	HMDB0029127	Organic acids and derivatives	Carboxylic acids and derivatives	Amino acids, peptides, and analogues		37.9	0	M+H-H2O	C7H14N2O3	-1.67994	635.566	863.557	888.715	632.214	797.755	615.138	640.508	715.647	1412.7	1094.47	668.124	699.589	738.548	539.544	640.203	614.369	674.125	568.338	1580.13	1051.48	859.718	784.49	850.971	535.936	589.651	617.187	632.111	435.028
1.71_200.0914m/z	200.091	1.71483	pos	3,4-Dihydroxyhydrocinnamic acid	HMDB0000423	Phenylpropanoids and polyketides	Phenylpropanoic acids	Unclassified	C10447	37.9	0	M+NH4	C9H10O4	-2.07693	6401.59	6538.42	6026.59	6704.52	6649.21	6891.05	6471.76	7101.8	6781.99	7523.98	7272.95	4803.53	6062.12	5144.32	8692.44	4001.89	6245.25	2929.76	5894.46	6959.92	4814.22	4751.33	4054.16	6298.47	4259.47	6512.03	5448.11	7239.37
1.93_166.0720m/z	166.072	1.93052	pos	N2-Methylguanine	HMDB0006040	Organoheterocyclic compounds	Imidazopyrimidines	Purines and purine derivatives	C04153	37.9	0	M+H	C6H7N5O	-1.86279	1006.64	838.526	1135.75	971.319	930.605	1079.48	1119.51	1167.91	992.506	502.519	1173.42	855.631	746.902	860.104	1075.99	755.66	754.526	920.95	844.353	785.6	810.998	1111.58	742.208	958.324	658.779	1160.9	854.277	656.338
10.71_229.1804m/z	229.18	10.7113	neg	2-Dodecanone	HMDB0031019	Organic oxygen compounds	Organooxygen compounds	Carbonyl compounds	C14996	37.9	0	M+FA-H	C12H24O	-2.61264	10780.2	9322.86	10277.5	10154.9	11070	10195.7	10808.9	9744.1	10636.1	10480.5	10814.6	10103.3	11357.6	10930	10803.8	11363.2	10393.1	11094.6	10722.7	10465	11109.1	11751	10754.1	10603.9	10853	10225.3	11682.3	10974.6
10.98_313.1343m/z	313.134	10.9843	pos	Citalopram aldehyde	HMDB0060462	Organoheterocyclic compounds	Isocoumarans	Unclassified	C16612	37.9	0	M+NH4	C18H14FNO2	-1.26774	3544.31	3456.02	4517.65	2980.86	3630.22	3335.45	3229.04	3385.08	3819.5	2094.62	5928.44	2506.29	4165.78	5131.77	4530.02	2843.69	839.931	2211.92	4766	2063.75	4657.21	7701.53	2907.31	1765.9	6555.34	5823.13	3130.65	3876.11
11.04_277.1444m/z	277.144	11.0381	neg	Diisobutyl phthalate	HMDB0013835	Benzenoids	Benzene and substituted derivatives	Benzoic acids and derivatives	C15205	37.9	0	M-H	C16H22O4	-0.425895	1201.66	1170.54	1365.94	1570.75	944.428	1170.35	1410.6	1258.49	869.642	894.676	1728.99	759.555	661.407	2090.53	1159.19	1058.8	1164.2	1123.39	1195.92	1679.24	694.541	910.697	985.681	808.488	1041.93	607.518	1070.31	1549.94
11.46_325.2383m/z	325.238	11.4634	neg	Linoleic acid	HMDB0000673	Lipids and lipid-like molecules	Fatty Acyls	Lineolic acids and derivatives	C01595	37.9	0	M+FA-H	C18H32O2	-0.296779	3379.74	3076.13	3582.17	3464.93	2708.31	3045.58	2846.99	3227.55	3336.13	2321.59	2358.45	2308.02	1934.11	2561.28	3056.42	2128.85	1301.89	900.285	3438.37	2520.92	2648.5	2080.58	2043.46	2128.6	2662.5	2890.09	2274.37	2860.04
11.49_295.2261m/z	295.226	11.4869	pos	9-OxoODE	HMDB0004669	Lipids and lipid-like molecules	Fatty Acyls	Lineolic acids and derivatives	C14766	37.9	0	M+H	C18H30O3	-2.14178	6625.31	6558.84	7072.94	6780.66	6094.29	6055.53	6577	5574.65	4963.58	64721.2	9484.95	7637.01	13355.7	4473.02	11242	5866.5	12559.1	4988.09	15056.9	8158.7	7094.03	11439.4	6916.93	8169.22	9606.48	5010.92	7741.54	8940.9
12.96_510.3910m/z	510.391	12.9621	pos	LysoPC(O-18:0)	HMDB0011149	Lipids and lipid-like molecules	Glycerophospholipids	Glycerophosphocholines	C04317	37.9	0	M+H	C26H56NO6P	-1.60242	39412.2	37379.1	43224.7	43886.6	42360.8	41836.8	41086.9	41603	30426.3	24574.7	26441.9	35133	48020.9	48777.3	21901.5	36604.3	27694.2	9322.98	18429.1	28893.5	40661.4	49011.8	40282.4	38847.7	29582.9	36870	34037.4	35647.8
13.85_285.2207m/z	285.221	13.8467	pos	Retinal	HMDB0001358	Lipids and lipid-like molecules	Prenol lipids	Retinoids	C00376	37.9	0	M+H	C20H28O	-2.23615	6361.61	6359.37	6051.95	4277.07	6067.59	6281.5	6561.86	5618.92	1886.57	1700.35	2627.54	1387.44	1974.85	2843.26	2257.42	2971.73	3839.33	1603.05	3136.15	9048.26	5881.74	5713.87	4640.02	4099.52	2238.77	1960.77	1563.69	1452.79
2.32_219.0769m/z	219.077	2.31568	neg	1H-Indole-3-acetamide	HMDB0029739	Organoheterocyclic compounds	Indoles and derivatives	Indoles	C02693	37.9	0	M+FA-H	C10H10N2O	-3.58054	1716.47	1632.09	1693.18	1754.28	1624.83	1683.93	1798.24	1718.23	1303	661.793	943.275	1042.97	4490.96	1639.79	968.824	885.081	797.189	847.171	2159.63	1537.91	1469.72	716.336	1264.05	1568.91	935.443	922.273	1413.42	1118.81
2.48_160.0965m/z	160.096	2.47702	pos	N-Acetylvaline	HMDB0011757	Organic acids and derivatives	Carboxylic acids and derivatives	Amino acids, peptides, and analogues		37.9	0	M+H	C7H13NO3	-2.12462	6066.13	5750.39	6002.74	5741.09	5992.09	5918.79	5786.88	6106.18	4446.09	5181.86	6027.17	4533.44	5599.49	4277.95	7346.18	6361.07	8006.61	6381.82	4493.16	6267.67	4162.07	6067.38	6367.82	4260.03	3831.79	6005.91	3972.64	4496.52
2.90_357.0828m/z	357.083	2.90073	neg	Isoxanthopterin	HMDB0000704	Organoheterocyclic compounds	Pteridines and derivatives	Pterins and derivatives	C03975	37.9	0	2M-H	C6H5N5O2	3.894	7394.69	7175.69	6966.63	7360.44	7407.89	7562.3	7236.57	7778.28	4497.68	5551.3	6239.39	4560.16	3275.1	5239.83	9632.41	7133.81	3257.24	1670.51	6243.56	5658.32	5123.3	5726.02	5150.01	6249.25	3947.67	8018.55	6249.79	4957.1
3.19_194.0450m/z	194.045	3.19312	neg	3-Hydroxyhippuric acid	HMDB0006116	Benzenoids	Benzene and substituted derivatives	Benzoic acids and derivatives		37.9	0	M-H	C9H9NO4	-4.29128	1809.38	1714.67	1792.8	1755.11	1627.91	1688.99	1799.46	1790.24	1144.89	842.759	2382.14	880.482	861.658	1240.75	2227.25	1350.58	2738.18	1022.41	1583.96	859.173	1433.73	1756.34	1544.66	752.209	1072.55	1164.22	845.56	1498.14
3.44_157.0969m/z	157.097	3.43837	pos	Glycyl-Valine	HMDB0028854	Organic acids and derivatives	Carboxylic acids and derivatives	Amino acids, peptides, and analogues		37.9	0	M+H-H2O	C7H14N2O3	-1.71103	238.974	400.243	244.015	327.365	302.312	300.396	245.445	377.84	595.296	564.801	439.56	312.512	361.541	186.69	161.084	334.999	479.957	276.078	680.85	483.425	365.625	292.491	303.743	239.848	35.174	336.877	538.816	327.605
3.89_171.0761m/z	171.076	3.88618	pos	3-Hydroxyanthranilic acid	HMDB0001476	Benzenoids	Benzene and substituted derivatives	Benzoic acids and derivatives	C00632	37.9	0	M+NH4	C7H7NO3	-2.02402	174.976	504.381	415.693	388.94	260.303	368.02	410.847	357.752	539.869	507.604	432.922	457.839	503.794	317.391	363.658	342.423	167.077	464.471	543.093	556.85	504.397	394.572	455.288	351.293	298.549	462.888	423.021	321.913
3.97_171.0761m/z	171.076	3.96757	pos	3-Aminosalicylic acid	HMDB0001972	Benzenoids	Benzene and substituted derivatives	Benzoic acids and derivatives		37.9	0	M+NH4	C7H7NO3	-1.88045	258.136	362.169	221.482	296.93	215.296	296.782	237.747	118.461	366.48	250.915	401.414	405.856	236.633	250.559	287.681	311.095	247.18	186.957	444.451	461.534	399.788	403.872	97.1925	307.568	151.435	169.814	327.207	291.737
4.41_229.1553m/z	229.155	4.41473	neg	Isoleucyl-Valine	HMDB0028920	Organic acids and derivatives	Carboxylic acids and derivatives	Amino acids, peptides, and analogues		37.9	0	M-H	C11H22N2O3	-2.1651	399.333	436.184	474.801	427.807	381.108	405.89	374.821	427.903	457.72	340.133	309.925	348.069	387.305	471.803	369.793	294.167	175.265	157.07	313.634	433.2	378.866	194.66	162.509	420.154	263.517	362.678	260.322	387.742
4.62_211.0606m/z	211.061	4.62118	neg	L-3-Phenyllactic acid	HMDB0000748	Phenylpropanoids and polyketides	Phenylpropanoic acids	Unclassified	C05607	37.9	0	M+FA-H	C9H10O3	-3.68973	326.987	288.082	303.076	285.138	273.966	313.411	327.677	298.856	263.241	205.077	298.888	282.455	183.013	310.552	451.854	240.067	192.754	227.269	300.935	244.993	255.692	290.918	267.182	264.139	318.183	239.964	235.467	188.778
4.69_437.0868m/z	437.087	4.6898	neg	Flavin Mononucleotide	HMDB0001520	Nucleosides, nucleotides, and analogues	Flavin nucleotides	Unclassified	C00061	37.9	0	M-H2O-H	C17H21N4O9P	0.134406	684.487	679.068	680.057	749.889	570.936	802.752	803.323	579.895	1046.44	714.114	1397.11	849.565	2075.01	748.605	260.789	694.06	605.009	1470.57	469.948	713.25	567.789	1585.86	1046.41	1655.49	962.944	997.25	760.447	696.476
5.09_243.1333m/z	243.133	5.08538	pos	Glutamylleucine	HMDB0028823	Organic acids and derivatives	Carboxylic acids and derivatives	Amino acids, peptides, and analogues		37.9	0	M+H-H2O	C11H20N2O5	-2.42171	927.425	874.086	956.95	950.867	1028.67	1054.53	1042.08	1037.57	796.168	732.971	1451.65	489.707	660.771	984.189	1704.66	880.145	695.385	743.063	970.983	657.918	875.41	1022.82	555.741	674.604	769.635	864.957	726.156	589.482
5.55_255.0857m/z	255.086	5.54652	pos	Arbutin	HMDB0029943	Organic oxygen compounds	Organooxygen compounds	Carbohydrates and carbohydrate conjugates	C06186	37.9	0	M+H-H2O	C12H16O7	-2.21364	2873.47	2465.49	2750.21	2825.25	2835.37	3048.83	3101.72	2655.52	2563.45	2470.9	3090.69	3192.33	3147.92	3052.41	2856.68	3187.49	3134.12	3593.26	3591.99	2684.99	2992.12	3389.63	3091.5	3214.74	3812.21	3313.94	3357.73	3022.9
5.92_360.0937m/z	360.094	5.91718	neg	Chondroitin	HMDB0000629	Organic oxygen compounds	Organooxygen compounds	Carbohydrates and carbohydrate conjugates	C00401	37.9	0	M-H2O-H	C14H21NO11	0.281718	1226.18	1132.35	1147.7	1315.02	1075.23	1151.44	1321.81	1141.41	667.684	439.74	850.665	672.302	528.393	730.931	2399.02	1555.23	2219.06	353.995	1302.3	640.969	976.097	512.78	672.051	368.604	1056.98	1390.1	707.925	697.22
6.17_209.0813m/z	209.081	6.17478	neg	2-Methylbenzyl alcohol acetate	HMDB0041472	Benzenoids	Benzene and substituted derivatives	Benzyloxycarbonyls	C07213	37.9	0	M+FA-H	C10H12O2	-4.02695	724.58	712.342	700.135	805.315	839.678	701.856	781.451	710.121	734.509	830.428	843.303	805.593	770.464	836.056	714.296	740.802	826.671	866.357	816.234	786.473	801.921	788.752	842.868	730.988	847.272	797.354	774.285	833.763
6.40_131.0490m/z	131.049	6.39897	pos	1-Phenyl-1,2-propanedione	HMDB0035243	Benzenoids	Benzene and substituted derivatives	Phenylpropanes	C17268	37.9	0	M+H-H2O	C9H8O2	-0.814629	109.167	81.8027	124.504	65.7144	81.3888	128.114	108.582	125.045	14.8109	209.361	177.017	21.0034	2.965e-09	16.1638	52.831	19.9787	135.067	2.965e-09	2.965e-09	30.4039	2.965e-09	2.965e-09	2.965e-09	183.849	2.965e-09	23.9816	90.8298	2.965e-09
6.43_198.1121m/z	198.112	6.43248	pos	L-Metanephrine	HMDB0062493	Benzenoids	Phenols	Methoxyphenols	C05588	37.9	0	M+H	C10H15NO3	-1.89315	1693.8	1158.53	1311.93	1923.89	1465.67	1609.01	1334.72	1446.41	3228.04	2412.07	506.541	2196.52	1750.16	683.793	1277.33	1277.31	2015.07	371.778	1149.39	1682.56	619.637	1126.83	1466.03	2826.99	304.936	1075	1036.5	946.358
6.91_445.1870m/z	445.187	6.91378	neg	Estrone glucuronide	HMDB0004483	Lipids and lipid-like molecules	Steroids and steroid derivatives	Steroidal glycosides	C11133	37.9	0	M-H	C24H30O8	0.454879	1117.01	1192.97	1234.54	1257.36	1001.61	1171.84	1230.21	1240.33	899.885	1894.12	400.038	398.382	1838.08	154.686	1899.34	282.464	2822.78	2.965e-09	45.1566	653.571	226.154	176.065	452	1909.08	2.965e-09	146.782	3068.64	275.833
7.72_384.9946m/z	384.995	7.72308	neg	1D-Myo-inositol 3,4-bisphosphate	HMDB0006235	Organic oxygen compounds	Organooxygen compounds	Alcohols and polyols	C04063	37.9	0	M+FA-H	C6H14O12P2	1.06155	582.83	687.905	748.09	933.261	668.641	788.764	888.769	660.331	530.246	920.823	898.952	944.302	779.601	852.56	806.461	849.331	873.263	800.305	875.93	799.491	863.31	767.191	910.773	766.341	832.908	847.935	633.327	565.023
7.84_775.6802m/z	775.68	7.84222	neg	Thyroxine	HMDB0000248	Organic acids and derivatives	Carboxylic acids and derivatives	Amino acids, peptides, and analogues	C01829	37.9	0	M-H	C15H11I4NO4	1.04783	6722.02	6444.61	5926.13	5969.54	5344.25	6182.91	7152.21	5468.51	3075.01	4363.41	4331.28	3602.64	4529.47	4492.31	6207.76	4778.89	3909.73	2895.97	513.778	4559.3	3226.59	6381.03	4925.02	5140.85	6721.69	5083.96	579.058	3999.16
8.19_369.0354m/z	369.035	8.18692	neg	Uridine 5'-monophosphate	HMDB0000288	Nucleosides, nucleotides, and analogues	Pyrimidine nucleotides	Pyrimidine ribonucleotides	C00105	37.9	0	M+FA-H	C9H13N2O9P	4.18922	21089.5	22366.6	22820.2	22747.5	21055.7	22169.4	22467.1	22119.5	22816.7	22978.6	23022.7	24418.1	23913.6	23022.5	23188.3	22702.6	23570.3	23840	23313.5	23391.5	24662.4	23047.8	24366.5	23693.4	24368.8	23269.5	24672.9	23045.1
8.50_221.0814m/z	221.081	8.49548	neg	5'-(3'-Methoxy-4'-hydroxyphenyl)-gamma-valerolactone	HMDB0029226	Benzenoids	Phenols	Methoxyphenols		37.9	0	M-H	C12H14O4	-2.36136	1698.1	1842.65	1785.55	1705.5	1531.14	1578.28	1604.84	1575.29	1902.73	1983.97	1806.29	1372.14	1609.14	1864.98	1729.14	1278.25	2159.97	2229.98	2173.36	2414.09	1698.84	1877.58	1748.5	2306.48	1895.18	1712.38	2568.37	1880.51
8.63_306.2553n	289.252	8.6345	pos	8,11,14-Eicosatrienoic acid	HMDB0002925	Lipids and lipid-like molecules	Fatty Acyls	Fatty acids and conjugates	C03242	37.9	0	M+H-H2O, M+H	C20H34O2	-1.97966	3958.43	5205.71	4844.36	4411.82	5132.87	4727.4	4496.4	4480.07	5224	4411.35	8849.38	1213.96	2732.68	2607.23	10743.1	3911.79	2292.99	276.151	4108.15	4418.59	4120	2455.53	3517.09	8135.05	1555.56	1581.4	4443.61	4113.37
9.61_375.2886m/z	375.289	9.61057	pos	Isohyodeoxycholic acid	HMDB0000664	Lipids and lipid-like molecules	Steroids and steroid derivatives	Bile acids, alcohols and derivatives		37.9	0	M+H-H2O	C24H40O4	-2.04265	6150.87	5920.74	5972.83	5708.54	6559.12	6379.88	6258.59	5839.98	4630.98	3786.16	2023.26	4477.05	3067.52	10645	13833	1242.53	4132.63	6167.45	6040.31	2960.38	4574.34	5360.22	4426.2	6831.03	4219.67	7332.95	7669.45	11956.8
9.84_274.0915m/z	274.091	9.84223	pos	5'-Deoxyadenosine	HMDB0001983	Nucleosides, nucleotides, and analogues	5'-deoxyribonucleosides	Unclassified	C05198	37.9	0	M+Na	C10H13N5O3	1.71364	1959.92	2192.39	1715.97	1716.75	2294.65	2280.62	1601.78	1538.43	1848.6	1005.01	1168.46	2054.12	2330.53	3162.48	1716.3	1747.68	1026.33	630.301	2181.49	1794.88	1879.87	2051.37	2470.08	1997.81	1728.95	2467.69	1393.75	1306.99
0.55_227.0767m/z	227.077	0.5546	neg	L-Iditol	HMDB0011632	Organic oxygen compounds	Organooxygen compounds	Carbohydrates and carbohydrate conjugates	C01507	37.8	0	M+FA-H	C6H14O6	-2.74668	44.6245	73.2286	72.1431	120.133	51.6663	57.939	88.0595	57.5709	54.0347	90.1697	78.0007	57.2193	63.2911	86.9249	126.989	84.1266	135.23	122.942	78.3661	104.066	66.7277	84.5966	135.119	47.0105	21.2889	91.2171	118.308	76.8439
0.71_500.9363m/z	500.936	0.7087	pos	Inositol 1,3,4,5-tetraphosphate	HMDB0001059	Organic oxygen compounds	Organooxygen compounds	Alcohols and polyols	C01272	37.8	0	M+H	C6H16O18P4	0.696262	3279.36	6382.2	5083.89	5802.65	2748.85	4611.41	4499.87	4232.7	5023.91	2481.16	3719.11	4859.77	2.965e-09	4179.59	5777.95	5122.25	6605.03	5192.97	1118.34	5809.6	3455.28	2974.24	1535.26	4713.14	5138.13	2253.05	2.965e-09	6131.17
0.74_254.1493m/z	254.149	0.736467	pos	Alanyl-Phenylalanine	HMDB0028694	Organic acids and derivatives	Carboxylic acids and derivatives	Amino acids, peptides, and analogues		37.8	0	M+NH4	C12H16N2O3	-2.46728	14673.8	12261.5	14689.1	13653	12585.7	16522.5	10344.8	11346.9	15689.5	10932.8	20219.1	12254.5	27190.9	28531	13866	29787.2	10632.3	1571.05	4759.83	9446.81	9219.76	3705.6	8635.45	12769	3581.96	8083.56	8323.68	17780.5
1.09_153.0543m/z	153.054	1.08733	pos	3-Hydroxyphenylacetic acid	HMDB0000440	Benzenoids	Phenols	1-hydroxy-4-unsubstituted benzenoids	C05593	37.8	0	M+H	C8H8O3	-1.93714	5084.31	5329.23	6074.66	5590.21	5161.02	4795.71	5081.61	5627.95	5054.48	6878.78	5810.75	7498.9	7195.08	6193.21	5768.89	5767.87	5543.53	5731.89	6509.79	6113.39	5557.14	6491.2	7172.96	7052.8	6886.22	6206.63	5444.53	5403.34
1.12_348.0694m/z	348.069	1.11528	pos	3'-AMP	HMDB0003540	Nucleosides, nucleotides, and analogues	Ribonucleoside 3'-phosphates	Unclassified	C01367	37.8	0	M+H	C10H14N5O7P	-2.7053	17072.8	14449.8	17338.2	17328.7	14391.2	17559.9	17091.9	18826.3	9010.6	6677.81	9931.53	13608.8	7893.93	3931.46	4064.78	18833.4	7460.1	5256.22	28450.5	41221.1	14142.1	5660.59	12474.1	4458.35	5193.07	10514.4	14596.2	3221.98
1.13_210.0604m/z	210.06	1.12915	pos	Isocitric acid	HMDB0000193	Organic acids and derivatives	Carboxylic acids and derivatives	Tricarboxylic acids and derivatives	C00311	37.8	0	M+NH4	C6H8O7	-2.4536	4981.46	3521.18	3808.82	4092.07	3730.68	2565.16	5160.48	4616.63	3313.58	4644.17	3895.28	8051.5	3231.05	5998.31	7389.25	3592.24	2881.89	1540.43	4273.42	3401.26	6083.56	3205.41	3660.96	5486.03	4602.82	4001.99	5034.6	3712.92
1.13_215.0157m/z	215.016	1.12915	pos	Diketogulonic acid	HMDB0005971	Organic oxygen compounds	Organooxygen compounds	Carbohydrates and carbohydrate conjugates	C04575	37.8	0	M+Na	C6H8O7	-2.80265	1986.2	1767.56	2037.77	1649.02	2467.34	2647.54	1394.94	2263.57	2132.82	2638.6	1517.79	3539.44	1985.86	2735.82	4645.62	965.517	2454.71	189.311	1350.26	1660.19	3136.64	1871.99	2294.65	4956.2	2389.85	1324.83	1772.92	1778.1
1.24_284.0983m/z	284.098	1.2411	pos	8-Hydroxy-deoxyguanosine	HMDB0003333	Nucleosides, nucleotides, and analogues	Purine nucleosides	Purine 2'-deoxyribonucleosides		37.8	0	M+H	C10H13N5O5	-2.26751	3992.79	3740.13	3846.42	3657.23	3668.44	3110.84	4000.35	4133.79	3486.36	2807.83	6613.83	3222.01	7124.6	6327.61	1998.93	1993.07	2607.03	4929.09	3680.18	1468.95	2524.25	3143.55	1808.13	7110.72	2676.82	5081.9	2275.09	4911.82
1.59_203.1388m/z	203.139	1.5938	pos	Alanyl-Leucine	HMDB0028691	Organic acids and derivatives	Carboxylic acids and derivatives	Amino acids, peptides, and analogues		37.8	0	M+H	C9H18N2O3	-1.28605	703.151	605.914	808.095	813.217	831.887	805.411	915.452	805.827	164.434	148.665	355.686	46.3282	268.942	319.529	147.283	238.834	31.6892	111.513	1171.75	1739.64	169.627	73.706	201.267	276.333	179.445	224.15	65.8463	210.908
1.84_283.1031m/z	283.103	1.83702	pos	Xylobiose	HMDB0029894	Organic oxygen compounds	Organooxygen compounds	Carbohydrates and carbohydrate conjugates	C01630	37.8	0	M+H	C10H18O9	2.56319	9836.49	8496.5	10225.6	10290.6	9796.65	9332.61	9327.57	9585.92	9686.83	9305.33	10011	9626.02	8883.27	8134.04	10420.2	6645.62	6017.1	6124.45	8940.27	8805.42	8259.05	6951.63	6900.66	8582.6	6926.7	10155.7	7986.76	7155.79
1.97_201.0873m/z	201.087	1.9747	neg	N-Acetyl-b-glucosaminylamine	HMDB0001104	Organic oxygen compounds	Organooxygen compounds	Carbohydrates and carbohydrate conjugates	C01239	37.8	0	M-H2O-H	C8H16N2O5	-3.54191	603.082	524.579	536.027	615.223	614.14	617.939	672.505	653.89	1264.69	698.642	20.537	671.872	490.171	399.491	460.055	917.035	236.028	180.588	1579.88	340.355	438.162	357.031	319.333	620.532	2.965e-09	212.252	164.069	548.258
10.07_369.0353m/z	369.035	10.0749	neg	Pseudouridine 5'-phosphate	HMDB0001271	Organic oxygen compounds	Organooxygen compounds	Carbohydrates and carbohydrate conjugates	C01168	37.8	0	M+FA-H	C9H13N2O9P	3.7978	1221.32	1066.85	1515.08	1568.24	1592.66	1654.08	1822.57	1522.04	1663.79	1822.01	1770.39	1173.91	1428.44	1563.34	1279.03	1648.79	1540.99	1740.66	1627.85	1750	1620.31	1515.12	1561.65	1583.1	2023.6	2055.13	1664.11	1687.21
10.09_367.0197m/z	367.02	10.0921	neg	Orotidylic acid	HMDB0000218	Nucleosides, nucleotides, and analogues	Pyrimidine nucleotides	Pyrimidine ribonucleotides	C01103	37.8	0	M-H	C10H13N2O11P	3.53099	1423.73	1555.1	1968.2	1904.51	1508.93	1564.91	1503.78	1523.24	1211.39	1650.15	1355.95	2161.37	1969.84	1608.95	1729.75	1501.79	1533.34	1444.14	1612.54	1519.32	1339.1	1013.02	1848.97	1836.23	1392.66	1655.04	1255.78	1430.06
10.70_300.2890m/z	300.289	10.6982	pos	Oleic acid	HMDB0000207	Lipids and lipid-like molecules	Fatty Acyls	Fatty acids and conjugates	C00712	37.8	0	M+NH4	C18H34O2	-2.40211	630.619	456.936	668.643	476.996	440.44	737.721	533.738	562.707	426.499	2.965e-09	303.691	1170.25	2.965e-09	172.293	2.965e-09	273.594	315.928	2.965e-09	2.965e-09	2.965e-09	705.208	2107.74	2.965e-09	138.671	121.147	103.935	183.144	414.784
11.24_854.5916m/z	854.592	11.2418	neg	PC(18:2(9Z,12Z)/20:2(11Z,14Z))	HMDB0008145	Lipids and lipid-like molecules	Glycerophospholipids	Glycerophosphocholines	C00157	37.8	0	M+FA-H	C46H84NO8P	-0.132849	332397	44440.2	307011	322554	372345	268466	402522	366788	591901	173917	439023	521903	554756	555967	511177	642385	338304	419297	642499	508919	483202	333890	483699	531890	450233	356497	213477	478309
11.64_338.2449n	356.279	11.6384	pos	8,9-DiHETrE	HMDB0002311	Lipids and lipid-like molecules	Fatty Acyls	Eicosanoids	C14773	37.8	0	M+NH4, M+Na	C20H34O4	-2.30525	19645.7	20993.7	20495.9	20074.8	19674	21297.3	18710.3	16718.3	18296.8	19022.9	20262	22043.1	20670.3	16004.8	18522.9	14425.6	17665.5	17114.7	15541.8	22583.3	19020.1	16558.1	17018.8	15394.7	16123	14598.7	14881.9	17373.7
14.79_319.2624m/z	319.262	14.7862	pos	Allopregnanolone	HMDB0001449	Lipids and lipid-like molecules	Steroids and steroid derivatives	Pregnane steroids	C13712	37.8	0	M+H	C21H34O2	-2.43722	537.883	462.215	624.775	447.566	637.892	616.43	297.275	605.686	418.082	373.014	363.98	588.193	402.588	1132.07	537.892	499.182	2.965e-09	2.965e-09	2.965e-09	419.35	558.737	606.32	424.86	407.95	267.363	298.594	436.799	435.416
15.91_193.0716m/z	193.072	15.9147	pos	1,3,7-Trimethyluric acid	HMDB0002123	Organoheterocyclic compounds	Imidazopyrimidines	Purines and purine derivatives	C16361	37.8	1.55	M+H-H2O	C8H10N4O3	-2.00824	17493.3	10670.6	7995.84	6309.53	9220.13	11163.2	13238.2	12721.3	9116.22	7920.22	7029.89	12723.6	7656.53	9401.72	12770.7	11584.2	13965.3	17132.9	5750.95	7637.72	8185.25	5979.67	7405.59	7855.75	16580.2	15257.6	10843.7	12928.5
2.01_184.0602m/z	184.06	2.00838	pos	Terephthalic acid	HMDB0002428	Benzenoids	Benzene and substituted derivatives	Benzoic acids and derivatives	C06337	37.8	0	M+NH4	C8H6O4	-1.6616	235.787	376.549	251.674	284.116	249.786	260.543	279.275	121.181	94.7989	278.277	86.9132	151.609	311.625	51.1172	64.8079	237.78	332.851	85.6424	276.343	238.342	350.843	513.893	348.418	282.718	77.5167	100.023	197.405	277.558
2.06_172.0600m/z	172.06	2.05537	pos	3,5-Dihydroxybenzoic acid	HMDB0013677	Benzenoids	Benzene and substituted derivatives	Benzoic acids and derivatives		37.8	0	M+NH4	C7H6O4	-2.6057	277.644	475.247	359.961	190.529	404.186	363.284	389.169	380.687	486.657	387.673	442.01	398.418	441.048	385.362	448.454	391.557	640.889	381.797	383.284	437.183	417.974	334.39	259.41	483.493	425.112	224.996	231.497	477.656
2.52_227.1020m/z	227.102	2.52408	pos	Porphobilinogen	HMDB0000245	Organic nitrogen compounds	Organonitrogen compounds	Amines	C00931	37.8	0	M+H	C10H14N2O4	-2.88073	2875.52	1978.59	2805.77	2550.54	2190.66	1958.32	1953.61	3063.48	2172.35	2705.35	2304.27	2346.73	2237.99	1693.82	3446.65	2280.81	2046.45	2032.02	2035.49	2725.91	2280.07	2365.68	2521.18	2442.28	2139.19	2442.28	2179.27	1726.79
3.17_172.0600m/z	172.06	3.16838	pos	2,6-Dihydroxybenzoic acid	HMDB0013676	Benzenoids	Benzene and substituted derivatives	Benzoic acids and derivatives		37.8	0	M+NH4	C7H6O4	-2.58824	295.605	275.574	273.784	335.81	127.74	251.764	315.258	147.697	493.458	388.991	250.782	263.288	155.149	290.553	251.23	286.453	586.646	264.956	464.113	391.494	324.58	312.705	343.654	315.452	144.83	381.28	377.44	281.033
3.89_184.0602m/z	184.06	3.88618	pos	4-Pyridoxic acid	HMDB0000017	Organoheterocyclic compounds	Pyridines and derivatives	Pyridinecarboxylic acids and derivatives	C00847	37.8	0	M+H	C8H9NO4	-1.38878	240.698	443.583	251.695	310.614	418.167	383.496	350.198	165.918	272.271	200.953	240.587	169.901	279.523	243.226	235.414	342.809	364.105	382.874	341.68	429.474	306.386	196.373	287.762	258.683	72.7541	276.429	250.641	85.1862
4.36_209.0660m/z	209.066	4.3632	neg	L-Rhamnulose	HMDB0010207	Lipids and lipid-like molecules	Fatty Acyls	Fatty alcohols	C00861	37.8	0	M+FA-H	C6H12O5	-4.09508	2331.21	2482.6	2411.34	2308.28	2289.32	2249.28	2204.54	2170.55	2737.57	2513.46	2566.37	2427.38	2061.23	2287.12	2089.92	2413.53	2209.47	2532.99	2755.15	2591.04	2599.04	2421.75	2407.63	2444.5	2378.31	2275.18	2181.52	2320.92
4.41_231.1697m/z	231.17	4.41008	pos	Leucyl-Valine	HMDB0028942	Organic acids and derivatives	Carboxylic acids and derivatives	Amino acids, peptides, and analogues		37.8	0	M+H	C11H22N2O3	-2.67718	2432.61	2087.43	2340.22	2326.01	2402.01	2174.32	2159.75	2344.72	2082.4	2020.63	1858	2461.8	2475.31	2622.46	1960.14	2121.81	1480.73	923.515	1430.03	2423.83	2066.83	907.697	898.315	2087.42	1524.95	2294.78	1442.53	1849.03
5.22_188.0345m/z	188.034	5.2199	neg	1-Nitro-5,6-dihydroxy-dihydronaphthalene	HMDB0060328	Benzenoids	Naphthalenes	Nitronaphthalenes	C14801	37.8	0	M-H2O-H	C10H9NO4	-3.99101	148.007	136.545	162.565	184.247	129.322	227.04	217.297	257.263	79.4139	68.8854	104.3	183.388	298.021	123.147	104.939	101.371	54.3141	72.6355	324.328	148.262	195.958	147.946	181.966	46.2927	125.76	126.943	222.785	84.3847
5.23_171.0761m/z	171.076	5.23228	pos	Mesalazine	HMDB0014389	Benzenoids	Benzene and substituted derivatives	Benzoic acids and derivatives		37.8	0	M+NH4	C7H7NO3	-2.06771	200.133	339.823	270.175	252.89	232.245	193.772	150.609	208.896	252.392	233.411	242.839	328.531	210.684	319.021	191.869	307.232	293.763	309.901	434.575	372.72	327.496	242.054	312.096	276.364	229.896	227.395	262.058	241.607
5.53_131.0490m/z	131.049	5.52962	pos	Cinnamic acid	HMDB0000567	Phenylpropanoids and polyketides	Cinnamic acids and derivatives	Cinnamic acids	C10438	37.8	0	M+H-H2O	C9H8O2	-0.953735	54.0563	125.746	144.727	103.629	111.744	95.132	96.6226	93.7449	169.523	150.899	224.979	2.965e-09	2.965e-09	16.7737	43.4368	43.9295	106.286	2.965e-09	2.965e-09	72.3257	28.8069	2.965e-09	34.3796	368.003	2.965e-09	121.847	50.3605	2.965e-09
5.80_243.1011m/z	243.101	5.79828	pos	Equol	HMDB0002209	Phenylpropanoids and polyketides	Isoflavonoids	Isoflavans	C14131	37.8	0	M+H	C15H14O3	-1.90967	823.292	1167.11	940.851	1102.06	1024.2	929.286	799.069	860.247	1229.19	1073.43	1210.06	1145.79	958.395	823.108	982.7	1191.15	1206.75	338.766	1211.86	1024.91	1050.98	1047.93	724.206	908.875	1302.7	924.485	745.007	928.597
6.09_194.0451m/z	194.045	6.08872	neg	4-Hydroxyhippuric acid	HMDB0013678	Benzenoids	Benzene and substituted derivatives	Benzoic acids and derivatives		37.8	0	M-H	C9H9NO4	-3.99206	596.267	635.048	627.699	549.661	572.34	584.812	593.452	560.877	471.436	643.829	486.901	319.581	367.06	377.372	614.897	318.899	290.977	208.736	512.348	414.164	289.921	530.595	344.571	354.883	373.22	431.655	699.766	585.611
6.24_225.0611m/z	225.061	6.24362	neg	Allose	HMDB0001151	Organic oxygen compounds	Organooxygen compounds	Carbohydrates and carbohydrate conjugates	C01487	37.8	0	M+FA-H	C6H12O6	-2.95316	415.651	486.542	424.229	495.602	348.031	385.969	305.036	320.758	486.4	389.496	416.549	465.907	420.953	236.843	298.641	372.465	402.585	391.195	1015.27	525.612	459.339	394.477	327.353	251.565	280.157	283.141	342.844	336.188
6.48_509.2392m/z	509.239	6.48412	neg	Testosterone glucuronide	HMDB0003193	Lipids and lipid-like molecules	Steroids and steroid derivatives	Steroidal glycosides	C11134	37.8	0	M+FA-H	C25H36O8	-0.0689787	312.718	232.836	310.805	131.966	228.287	181.006	346.943	211.73	2.965e-09	48.9335	189.462	2.965e-09	2.965e-09	95.4515	1170.44	98.0743	2.965e-09	2.965e-09	2.965e-09	2.965e-09	2.965e-09	88.4244	42.1116	167.718	196.117	2.965e-09	115.078	77.5758
6.70_288.2084n	289.216	6.70137	pos	Testosterone	HMDB0000234	Lipids and lipid-like molecules	Steroids and steroid derivatives	Androstane steroids	C00535	37.8	0	M+H-H2O, M+H	C19H28O2	-1.95155	3828.22	3548.26	3859.9	3814.73	3637.97	3872.49	3989.21	3782.83	3698.89	5897.6	3085.22	2058.3	3706.92	1481.99	4555.92	2189.46	3941.58	2.965e-09	957.555	4094.76	1417.18	441.143	3592.5	6768.02	88.2933	1570.03	3695.09	2638.88
8.21_323.2322m/z	323.232	8.2114	pos	Capsaicin	HMDB0002227	Benzenoids	Phenols	Methoxyphenols	C06866	37.8	0	M+NH4	C18H27NO3	-2.4575	2822.77	2477.76	2688.16	3263.84	2568.37	3006.19	2411.04	2787.11	2354.88	4837.31	6144.47	487.804	2014.83	1799.46	3187.3	3633.23	2092.56	1058.77	1596.3	5224.34	1554.84	1055.09	1502.96	1643.9	1377.46	1129.84	3068.76	1178.79
8.56_546.2166m/z	546.217	8.56433	neg	D-Glucosaminide	HMDB0004270	Organic oxygen compounds	Organooxygen compounds	Carbohydrates and carbohydrate conjugates	C06023	37.8	0	M+FA-H	C18H35N3O13	2.88703	2151	1820.14	2411.27	2252.38	2127.02	2145.51	2480.37	2371.69	81.9783	60.9403	143.214	81.7341	2517.86	383.166	649.534	2.965e-09	86.0486	222.088	91.7487	290.15	455.815	14692.3	617.735	227.612	18025.2	1173.18	384.628	2028.91
9.15_369.0354m/z	369.035	9.14905	neg	3'-UMP	HMDB0060282	Nucleosides, nucleotides, and analogues	Ribonucleoside 3'-phosphates	Unclassified	C01368	37.8	0	M+FA-H	C9H13N2O9P	4.00342	1604.05	1447.16	1684.78	1685.23	1571.89	1619.23	1747.27	1610.29	1431.49	1859.54	1431.97	1865.79	1827.9	1457.58	1943.97	1764.37	1580.99	1551.73	1689.51	1621.07	1778.96	1799.19	1752.74	1698.66	1663.34	1733.36	1870.63	1508.81
9.42_288.0032m/z	288.003	9.41708	pos	Pyridoxine 5'-phosphate	HMDB0001319	Organoheterocyclic compounds	Pyridines and derivatives	Pyridoxines	C00627	37.8	0	M+K	C8H12NO6P	-0.614301	995.292	927.195	726.873	1313.73	1220.36	1231.71	1180.2	768.222	681.362	767.754	1219.86	718.94	1008.91	803.424	922.237	972.421	875.98	858.289	1103.41	738.882	1074.26	703.234	1111.58	1087.86	816.919	1137.43	947.9	916.021
9.58_201.1489m/z	201.149	9.57838	neg	D-Citronellol	HMDB0035093	Lipids and lipid-like molecules	Prenol lipids	Monoterpenoids	C09849	37.8	0	M+FA-H	C10H20O	-4.83253	13023.2	12067.1	11556.3	12493.9	13227.1	12940.4	12713	12337.8	12744.2	13252	12618.4	12641.9	13136.2	13066.7	12986.2	13433	13004.6	13223.7	13119.6	13337	12646.5	13251.4	12990	12702.5	13611.5	12900	13753.7	12908.1
0.34_177.1634m/z	177.163	0.336967	pos	(3S,6E)-Nerolidol	HMDB0041629	Lipids and lipid-like molecules	Prenol lipids	Monoterpenoids	C09704	37.7	0	M+H-H2O	C13H22O	-2.18465	48585.7	47060.1	37548.2	44439.3	44694	45636.5	48292.7	48543.8	48828.9	50405.4	42417.9	47155.8	50223.3	48572.9	47161.7	51611.9	55565.6	55858.9	51354.8	42555.3	47957.5	47427.9	44919.9	51440	51945.4	51401.2	52517	50738.1
0.52_163.0750m/z	163.075	0.524583	pos	3-Methoxybenzenepropanoic acid	HMDB0011751	Phenylpropanoids and polyketides	Phenylpropanoic acids	Unclassified		37.7	0	M+H-H2O	C10H12O3	-1.97642	6544.77	6471.08	5612.34	8124.31	7231.22	6200.54	6445.15	5979.25	7639.81	8128.24	7137.54	7780.85	9776.67	7486.63	7233.28	8058.45	7519.09	7093.42	8768	5967.14	6645.51	8424.65	7980.66	8940.73	7035.98	7508.29	6474.64	6796.5
0.54_166.0496m/z	166.05	0.539117	pos	Formylanthranilic acid	HMDB0004089	Benzenoids	Benzene and substituted derivatives	Benzoic acids and derivatives	C05653	37.7	0	M+H	C8H7NO3	-1.76594	1127.1	1055.11	986.347	1041.13	1009.82	1294.43	1266.69	1140.05	871.49	1090.55	1230.55	1365.86	954.186	1014.42	1351.23	1453.43	1432.65	1234.04	854.403	1288.6	937.219	1326.31	1320.92	979.127	1011.58	1187.71	1261.2	1300.1
0.71_325.1251m/z	325.125	0.71335	neg	L-2-Amino-5-(methylthio)pentanoic acid	HMDB0030406	Organic acids and derivatives	Carboxylic acids and derivatives	Amino acids, peptides, and analogues	C17213	37.7	0	2M-H	C6H13NO2S	-3.0153	17538.2	19908.5	19216.1	16892.2	15848.8	17826.7	19452.5	17431.4	9780.72	18102.9	11099.3	8878.96	17692	9948.01	11246	11435.9	17470.9	4068.12	8031.63	16456.2	11767	6326.83	5943.96	9580.43	4450.24	10527.7	10303.4	7627.71
0.72_189.1343m/z	189.134	0.7226	pos	Homo-L-arginine	HMDB0000670	Organic acids and derivatives	Carboxylic acids and derivatives	Amino acids, peptides, and analogues	C01924	37.7	0	M+H	C7H16N4O2	-1.74422	4517.3	4629.07	4902.12	4408.5	3994.18	6727.68	6671.76	5109.33	5312.09	3776.36	5646.05	7400.4	6233.67	5064.53	7334.76	5992.4	7592.83	9133.02	5083.21	6050.37	5889.98	5344.56	6685.24	5754.54	5162.76	5932.72	7414.23	4741.15
0.77_267.0719m/z	267.072	0.769267	neg	Ethyl glucuronide	HMDB0010325	Organic oxygen compounds	Organooxygen compounds	Carbohydrates and carbohydrate conjugates		37.7	0	M+FA-H	C8H14O7	-1.21105	6439.13	5581.23	2267.41	4230.05	5207.75	4302.57	5838.86	2312.27	6457.81	8644.33	4771.55	9034.86	13404.1	4765.87	2.965e-09	24379.1	1592.42	2.965e-09	2332.32	1719.18	1648.42	12549.6	1403.65	15621.4	2780.38	6085.19	15777.7	1791.45
1.13_258.1079m/z	258.108	1.12915	pos	5-Methylcytidine	HMDB0000982	Nucleosides, nucleotides, and analogues	Pyrimidine nucleosides	Unclassified		37.7	0	M+H	C10H15N3O5	-2.21906	15620.9	16204	16296.8	15267.2	18505.2	14460.4	19506.5	18442.9	15249.7	18987	17275.6	17171.4	18798.9	14857.1	19682	15665.2	13580.5	13056.6	13430.7	15756.8	14001.4	14824.4	12065.1	16636.3	13210	18300.3	15542	13381.9
1.49_167.0336m/z	167.034	1.49055	pos	3,4-Dihydroxymandelic acid	HMDB0001866	Benzenoids	Phenols	Benzenediols	C05580	37.7	0	M+H-H2O	C8H8O5	-1.67375	611.985	521.753	673.711	737.738	926.101	1017.71	579.198	554.256	1070.16	839.919	1011.7	787.254	579.444	808.349	845.869	694.739	478.896	869.846	1098.17	870.103	797.032	908.381	760.937	608.54	820.445	599.999	743.326	600.068
10.25_547.0213m/z	547.021	10.2468	neg	Ferulic acid 4-sulfate	HMDB0029200	Phenylpropanoids and polyketides	Cinnamic acids and derivatives	Hydroxycinnamic acids and derivatives		37.7	0	2M-H	C10H10O7S	-1.67947	64092.3	67038.3	66111.9	64330.6	67707.9	64160.2	61793.8	65548.2	67534.5	68335.2	67359	69513.3	68776.3	68614.4	64665.7	68646.2	70301.8	68374.3	67738.7	69010.8	68860.1	72961.8	70670.9	69799.4	74878.1	70052.1	67020.3	68611.3
10.82_333.2071m/z	333.207	10.8152	neg	Etiocholanedione	HMDB0003769	Lipids and lipid-like molecules	Steroids and steroid derivatives	Androstane steroids	C03772	37.7	0	M+FA-H	C19H28O2	-0.0676895	1241.24	1249.86	1114.78	1022.42	1282.91	1124.83	1592.73	1446.59	723.417	390.443	411.014	679.58	1061.45	1547.33	1275.1	349.175	211.468	2.965e-09	550.971	499.365	638.481	1801.6	1439.8	2.965e-09	1408.63	545.289	233.899	991.015
11.85_190.0494m/z	190.049	11.8508	pos	1-Nitronaphthalene-5,6-oxide	HMDB0060331	Benzenoids	Naphthalenes	Nitronaphthalenes	C14800	37.7	0	M+H	C10H7NO3	-2.35176	3912.34	3490.16	3482.21	3443.25	3531.46	3995.23	4090.34	4005.85	3217.75	4288.51	4248.9	4603.36	4289.83	3558.95	4026.58	4672.8	4614.24	4333.27	3961.5	4220.72	3560.77	4548.34	3966.38	4233.48	4278.35	4105.88	4424.36	4224.61
12.57_594.3779m/z	594.378	12.5655	neg	PC(18:1(9Z)e/2:0)	HMDB0011148	Lipids and lipid-like molecules	Glycerophospholipids	Glycerophosphocholines	C04598	37.7	0	M+FA-H	C28H56NO7P	0.388911	15635.4	15457.7	14438.8	15726.6	12602.5	14422.5	13905.3	15100.3	15959.5	12607.4	13047.7	8055.46	14890.8	13725.1	12819.1	8248.04	2861.61	2.965e-09	15742.4	12687.7	14101.7	13839.6	10495.3	10719.6	6423.4	11036.1	8281.19	10671.4
13.20_305.2468m/z	305.247	13.2049	pos	Arachidonic acid	HMDB0001043	Lipids and lipid-like molecules	Fatty Acyls	Fatty acids and conjugates	C00219	37.7	0	M+H	C20H32O2	-2.30914	4230.61	4771.5	3699.81	3353.32	3189.31	2845	3004.23	3237.45	2110.81	3306.27	2741.16	3053.31	1984.48	5725.77	4427.3	3498.19	3544.02	1990.13	1752.13	3053.6	3133.7	4078.01	6839.04	2912.04	1954.21	3081.57	2995.84	5259.38
15.88_126.1021m/z	126.102	15.8833	pos	1-Methylhistamine	HMDB0000898	Organic nitrogen compounds	Organonitrogen compounds	Amines	C05127	37.7	0	M+H	C6H11N3	-3.91128	11772.6	9659.05	8227.46	8077.43	7838.77	7860.92	8353.15	10665.7	9594.22	8873.94	6553.73	9287.15	8988.51	8009.46	11738.7	8613.75	11068.9	11490	11509.4	13611.2	8912.57	9461.58	6729.93	7061.5	10299.6	10077.7	10586.9	9891.31
15.91_126.0657m/z	126.066	15.9147	pos	5-Methylcytosine	HMDB0002894	Organoheterocyclic compounds	Diazines	Pyrimidines and pyrimidine derivatives	C02376	37.7	0	M+H	C5H7N3O	-4.2215	20298.6	16468.6	12679.4	13191.5	13865.1	12305.5	19353.9	16499.2	26245.2	17932.7	12477.5	15568.1	11676.2	15077.9	15197.7	15190.8	18992.7	20571.4	22824.6	17747.3	12352.3	13815.8	12943.5	12374.6	17850.8	18277.1	12940.3	17123.9
2.06_207.0768m/z	207.077	2.05985	neg	L-Kynurenine	HMDB0000684	Organic oxygen compounds	Organooxygen compounds	Carbonyl compounds	C00328	37.7	0	M-H	C10H12N2O3	-3.56088	465.117	469.581	528.693	575.025	546.674	498.93	579.718	538.534	559.441	441.08	404.037	291.455	843.107	288.006	394.212	266.463	264.009	109.441	421.418	692.274	305.758	86.612	610.264	422.118	110.737	373.339	259.387	479.076
2.16_166.0170m/z	166.017	2.16135	pos	L-Homocysteic acid	HMDB0002205	Organic acids and derivatives	Carboxylic acids and derivatives	Amino acids, peptides, and analogues	C16511	37.7	0	M+H-H2O	C4H9NO5S	0.88403	14731.1	11577.2	12788.7	12959.9	12260.5	13221.5	13858.1	13594.1	11844.2	10089.2	10451.1	10476	11959.7	10727.4	8588.97	11272.5	10266.7	17432	9217.37	10252.1	11309.5	8891.79	10944	12985	8994.51	12541.9	12198.6	13994.2
2.85_242.1143m/z	242.114	2.84912	neg	Glutaminylproline	HMDB0028805	Organic acids and derivatives	Carboxylic acids and derivatives	Amino acids, peptides, and analogues		37.7	0	M-H	C10H17N3O4	-1.16501	785.469	759.898	698.526	700.563	710.025	643.197	737.32	727.112	1123.86	664.1	649.734	649.178	904.007	583.125	537.727	756.778	275.551	174.898	375.039	727.832	479.952	216.521	547.843	1483.49	226.171	639.588	532.136	771.015
3.84_172.0600m/z	172.06	3.83758	pos	2,4-Dihydroxybenzoic acid	HMDB0029666	Benzenoids	Benzene and substituted derivatives	Benzoic acids and derivatives		37.7	0	M+NH4	C7H6O4	-2.63756	1013.35	1269.46	840.612	809.45	972.379	566.388	860.982	530.708	1211.87	994.055	891.873	1277.88	841.527	1091.63	789.197	734.413	1078.87	815.201	1213.07	1170.96	1072.95	1045.67	651.568	807.89	705.594	826.13	1182.95	1062.67
4.00_134.0963m/z	134.096	4.00035	pos	Phenylpropanolamine	HMDB0001942	Benzenoids	Benzene and substituted derivatives	Phenylpropanes	C02343	37.7	0	M+H-H2O	C9H13NO	-1.14684	225.877	234.37	254.508	260.108	326.62	249.836	304.166	231.978	243.503	323.129	238.427	289.568	221.044	317.581	117.952	195.434	183.358	329.872	154.176	196.78	198.551	245.066	196.685	155.843	307.382	381.84	88.1628	269.3
4.33_204.0862m/z	204.086	4.33103	pos	N-Acetyl-D-glucosamine	HMDB0000215	Organic oxygen compounds	Organooxygen compounds	Carbohydrates and carbohydrate conjugates	C00140	37.7	0	M+H-H2O	C8H15NO6	-1.81617	4993.95	6246.82	6383.07	6131.41	5181.66	5696.88	5746.09	6259.81	6278.22	6088.44	5673.64	6439.07	6166.87	5291.75	5207.72	5590.53	5432.86	6036.7	6732.92	6864.5	5280.17	5705.98	7169.84	5628.57	5877.92	5854.04	5812.83	4762.61
4.33_225.0610m/z	225.061	4.32878	neg	D-Tagatose	HMDB0003418	Organic oxygen compounds	Organooxygen compounds	Carbohydrates and carbohydrate conjugates	C00795	37.7	0	M+FA-H	C6H12O6	-3.19768	556.449	661.882	658.384	538.79	507.501	490.944	456.273	494.701	687.963	552.819	547.819	567.089	537.25	495.83	481.099	463.95	504.023	521.826	618.077	604.072	626.791	502.753	491.097	402.821	444.059	429.468	432.802	488.439
4.67_243.1711m/z	243.171	4.67257	neg	Leucyl-Leucine	HMDB0028933	Organic acids and derivatives	Carboxylic acids and derivatives	Amino acids, peptides, and analogues	C11332	37.7	0	M-H	C12H24N2O3	-1.26218	463.504	475.239	416.304	424.77	425.146	408.514	457.537	378.47	422.384	377.832	382.03	497.637	405.611	413.88	297.034	436.869	196.916	49.1182	255.358	409.646	295.7	247.973	266.778	405.24	304.314	337.663	330.741	339.806
4.82_176.1278m/z	176.128	4.82293	pos	trans-4-Hydroxycyclohexylacetic acid	HMDB0000909	Organic oxygen compounds	Organooxygen compounds	Alcohols and polyols		37.7	0	M+NH4	C8H14O3	-1.93744	402.069	439.041	386.229	473.446	351.056	544.129	390.998	568.002	597.305	203.59	364.076	416.99	275.56	289.31	233.035	540.586	268.207	131.249	301.417	289.133	367.734	72.352	405.358	433.281	325.959	242.127	259.418	649.06
4.89_334.1389m/z	334.139	4.88518	pos	gamma-Glutamyltryptophan	HMDB0029160	Organic acids and derivatives	Carboxylic acids and derivatives	Amino acids, peptides, and analogues		37.7	0	M+H	C16H19N3O5	-2.65564	3157.41	3641.34	3410.78	3206.62	3384.11	3629.69	2890.65	3458.98	2165.48	1210.08	2083.45	3144.46	1924.45	3919.57	4187.31	2513.38	1713.21	6945.1	2057.65	2548.2	1757.05	2092.78	2569.95	1614.68	1336.87	1511.24	1493.13	3295.08
5.17_459.0934m/z	459.093	5.1685	neg	Hesperetin 7-O-glucuronide	HMDB0041745	Phenylpropanoids and polyketides	Flavonoids	Flavonoid glycosides		37.7	0	M-H2O-H	C22H22O12	0.230173	1259.65	1302.08	1242.26	1303.67	974.574	1317.64	1497.07	1157.13	344.114	460.259	1097.99	335.714	1111.55	780.015	1525.07	618.18	3306.53	582.418	949.084	832.879	1451.33	1843.19	3084.94	184.959	218.519	316.731	201.861	1060.11
5.20_144.0442m/z	144.044	5.19953	pos	4,6-Dihydroxyquinoline	HMDB0004077	Organoheterocyclic compounds	Quinolines and derivatives	Quinolones and derivatives	C05639	37.7	0	M+H-H2O	C9H7NO2	-1.36186	831.505	835.909	804.742	677.149	778.309	735.231	768.945	822.121	538.1	151.867	463.178	247.709	132.316	983.983	495.723	293.94	307.118	492.24	559.937	189.351	700.046	2238.62	302.177	327.871	1210.18	906.778	422.565	570.143
5.22_225.0610m/z	225.061	5.2199	neg	Alpha-D-Glucose	HMDB0003345	Organic oxygen compounds	Organooxygen compounds	Carbohydrates and carbohydrate conjugates	C00267	37.7	0	M+FA-H	C6H12O6	-3.48482	447.714	597.425	560.529	519.751	384.276	493.173	394.659	373.254	546.637	452.031	561.879	524.824	463.907	433.894	339.636	515.99	399.811	393.831	628.105	783.437	459.505	473.013	425.978	390.078	409.952	316.009	361.825	398.005
5.31_285.0050m/z	285.005	5.31447	pos	Homovanillic acid sulfate	HMDB0011719	Organic acids and derivatives	Organic sulfuric acids and derivatives	Arylsulfates		37.7	0	M+Na	C9H10O7S	3.87987	7081.3	7247.01	7354.3	7451.87	7391.84	7558.34	7729.53	7037.46	5488.17	3615.17	4369.51	7550.69	2971.25	7988.62	5566.15	6518.97	1613.25	5367.74	6295.05	3189.11	4692.78	13023.5	5952.62	2703.13	10766.7	6005.18	3632.73	6809.42
5.35_105.0370m/z	105.037	5.34707	pos	3-(Methylthio)propanal	HMDB0031857	Organic oxygen compounds	Organooxygen compounds	Carbonyl compounds		37.7	0	M+H	C4H8OS	1.68199	74.1068	53.5194	15.8354	68.0446	62.5403	67.9944	68.0356	86.0941	23.559	24.1192	75.7335	2.965e-09	2.965e-09	2.965e-09	2.965e-09	33.5987	34.4747	2.965e-09	45.0423	2.965e-09	2.965e-09	13.8516	2.965e-09	19.9902	2.965e-09	20.9446	24.7018	15.5776
5.45_162.0546m/z	162.055	5.44782	pos	3-Succinoylpyridine	HMDB0000992	Organic acids and derivatives	Keto acids and derivatives	Gamma-keto acids and derivatives	C19569	37.7	0	M+H-H2O	C9H9NO3	-1.92024	1956.72	1933.35	1955.36	1911.11	1934.86	2031.03	2039.4	2090.19	2818.01	1793.02	1983.76	1927.52	1475.57	1581.39	1820.77	2187.21	1831.87	1428.89	1959.41	1630.63	2161.74	2069.19	1907.54	1898.59	1379.02	2553.82	5240.9	2273.26
5.90_210.0766m/z	210.077	5.89995	neg	Benzocaine	HMDB0004992	Benzenoids	Benzene and substituted derivatives	Benzoic acids and derivatives	C07527	37.7	0	M+FA-H	C9H11NO2	-3.60207	427.573	407.102	447.904	469.386	472.264	372.572	420.013	399.026	637.92	408.572	344.571	144.229	349.025	166.596	496.593	226.089	228.068	118.118	285.435	714.505	411.778	391.678	292.68	258.198	115.62	510.439	314.995	230.312
5.93_500.0421m/z	500.042	5.93075	pos	CDP-glycerol	HMDB0059599	Lipids and lipid-like molecules	Glycerophospholipids	CDP-glycerols	C00513	37.7	0	M+Na	C12H21N3O13P2	-4.30212	1396.16	1251.44	1360.16	1289.55	2001.79	1373.45	1322.67	2023.54	2183.68	5273.96	6846.07	646.825	1373.44	2.965e-09	2.965e-09	297.303	3659.83	2.965e-09	2.965e-09	2764.77	2.965e-09	2.965e-09	900.756	5572.96	2.965e-09	405.637	1307.21	2.965e-09
6.90_463.2341m/z	463.234	6.89662	neg	Dehydroisoandrosterone 3-glucuronide	HMDB0010327	Lipids and lipid-like molecules	Steroids and steroid derivatives	Steroidal glycosides	C03033	37.7	0	M-H	C25H36O8	0.735217	995.118	977.463	920.087	915.975	922.671	852.943	1107.7	912.576	216.932	1564.35	213.639	338.36	1004.16	323.893	460.455	223.777	1730.14	2.965e-09	2.965e-09	567.372	117.373	117.793	442.261	901.85	2.965e-09	39.0708	1644.11	77.2218
6.95_374.2893m/z	374.289	6.95278	pos	Prostaglandin F1a	HMDB0002685	Lipids and lipid-like molecules	Fatty Acyls	Eicosanoids	C06475	37.7	0	M+NH4	C20H36O5	-2.30733	6139.11	6059.46	5758.86	7386.73	6519.25	6409.47	5622.96	5525.58	3125.44	1975.89	3434.46	1871.47	8965.26	3882.38	3169.3	4977.9	4215.03	2443.89	5772.1	5347.64	6760.49	7589.82	9261.51	6497.07	2833.1	2852.21	2544.82	7442.33
7.00_624.3396m/z	624.34	6.99985	neg	Glycochenodeoxycholic acid 3-glucuronide	HMDB0002579	Lipids and lipid-like molecules	Steroids and steroid derivatives	Steroidal glycosides	C03033	37.7	0	M-H	C32H51NO11	1.00101	4348.16	4599.46	4416.93	4077.71	4284.23	3704.19	4247.49	4328.92	678.444	6619.16	824.657	1003.25	2443.31	2715.67	4475.83	515.284	1401	2.965e-09	668.677	3549.85	760.332	2828.18	4059.9	6797.29	6357.43	2115.39	4035.74	8648.47
7.53_193.0498m/z	193.05	7.53378	neg	Vanillactic acid	HMDB0000913	Phenylpropanoids and polyketides	Phenylpropanoic acids	Unclassified		37.7	0	M-H2O-H	C10H12O5	-3.73953	515.559	578.171	575.47	594.803	557.796	488.887	507.419	516.474	544.047	555.399	589.147	518.637	507.591	502.905	518.942	517.19	570.06	489.022	525.289	509.412	537.337	551.419	617.852	514.92	630.04	522.027	580.085	461.725
9.37_289.2155m/z	289.216	9.36832	pos	Androstanedione	HMDB0000899	Lipids and lipid-like molecules	Steroids and steroid derivatives	Androstane steroids	C00674	37.7	0	M+H	C19H28O2	-2.39445	1085.15	1270.78	1555.69	1547.45	1488.63	1577.44	1765.9	1611.91	536.093	2226.56	235.762	458.16	2080.39	889.329	1572.47	619.469	3762.86	2.965e-09	753.832	1209.36	752.498	1512.69	1877.96	1618.17	941.496	2.965e-09	2451.92	115.42
0.03_147.0802m/z	147.08	0.0315333	pos	(3-Methylphenyl)methyl acetate	HMDB0041473	Benzenoids	Benzene and substituted derivatives	Benzyloxycarbonyls	C07216	37.6	0	M+H-H2O	C10H12O2	-1.35346	5131.3	5291.03	5021.95	5198.17	4269.04	3640.84	4554.33	4715.49	5091.06	5515.61	3749.71	5482.92	5369.23	4446.53	5075.27	4960.07	5083.81	5094.47	5396.71	5119.32	5703.85	4746.04	3931.9	5429.29	4798.74	5343.12	4217.83	5148.75
0.03_225.1853m/z	225.185	0.0254833	neg	Myristoleic acid	HMDB0002000	Lipids and lipid-like molecules	Fatty Acyls	Fatty acids and conjugates	C08322	37.6	0	M-H	C14H26O2	-2.93422	3833.18	5217.58	3929.85	4547.42	4681.19	4098.75	3669.47	3555.52	4921.57	5354.26	4335.86	4576.98	4103.08	4259.68	4989.87	4546.47	4570.88	4423	5186.13	4608.54	4224.14	4463.94	4049.65	4694.64	4286.21	4823.8	3915.12	3772.74
0.36_148.0389m/z	148.039	0.364733	pos	4-Pyridoxolactone	HMDB0003454	Organoheterocyclic compounds	Pyridines and derivatives	Pyridinecarboxylic acids and derivatives	C00971	37.6	0	M+H-H2O	C8H7NO3	-2.16144	25995.4	27355	21434.2	25488.9	23757	24640.6	24998.4	26581.7	30416.9	31763.7	20879.6	24890.5	27289.8	23699.9	26742.9	26599.9	27084.6	28057.4	32030.2	12195.4	29089.9	28106.8	27384.8	28428.4	24380.8	26606.5	27749	27147.3
0.51_204.0863m/z	204.086	0.50985	pos	N-Acetylmannosamine	HMDB0001129	Organic oxygen compounds	Organooxygen compounds	Carbohydrates and carbohydrate conjugates	C00645	37.6	0	M+H-H2O	C8H15NO6	-1.7414	1780.04	2719.89	2269.21	2018.75	2655.51	2151.2	2321.82	2322.62	2455.98	3250.03	2471.65	2479.64	2298.71	1592.07	1949.2	2423.53	2302.54	2567.52	2094.09	2551.69	2607.43	2350.5	2288.99	1935.33	1958.14	2573.82	3032.89	2296.54
0.83_148.0423m/z	148.042	0.8338	pos	Methionine sulfoxide	HMDB0002005	Organic acids and derivatives	Carboxylic acids and derivatives	Amino acids, peptides, and analogues	C02989	37.6	0	M+H-H2O	C5H11NO3S	-2.17812	51933.1	48417.5	43952.6	49612.7	45839.4	51023.7	47702.7	47605.7	46150	49163.1	43572.7	58602.7	49454.2	49246.5	39708.5	53317.5	44275	48584.5	42846.7	45510.9	48532.6	45568.4	42213.3	47170.2	42021.8	49697.5	46499	55337.4
1.55_183.0649m/z	183.065	1.5496	pos	3-Methoxy-4-hydroxyphenylglycolaldehyde	HMDB0004061	Benzenoids	Phenols	Methoxyphenols	C05583	37.6	0	M+H	C9H10O4	-1.58252	3777.07	4264.41	4367.73	4885.01	4098.01	4008.01	3613.57	2879.15	4692.41	5165.65	5069.63	4981.49	4751.13	4408.07	3845.15	4313.6	4030.37	4296.95	6311.13	4919.74	4574.1	4133.89	5144.56	4273.31	4405.17	3858.18	3593.71	3822.01
1.75_225.0610m/z	225.061	1.75238	neg	scyllo-Inositol	HMDB0006088	Organic oxygen compounds	Organooxygen compounds	Alcohols and polyols	C06153	37.6	0	M+FA-H	C6H12O6	-3.49868	1125.98	1581.38	1308.95	1193.23	1017.53	1081.19	1110.3	1087.68	1325.18	1137.12	924.501	957.397	987.793	709.762	765.947	995.632	830.387	831.153	1156.08	1534.05	1036.2	981.325	806.403	693.398	762.526	709.312	829.066	721.096
1.75_327.0943m/z	327.094	1.75238	neg	7-Hydroxy-6-methyl-8-ribityl lumazine	HMDB0004256	Organoheterocyclic compounds	Pteridines and derivatives	Unclassified	C05995	37.6	0	M-H	C12H16N4O7	-0.993973	1280.13	867.199	975.036	1223.82	1055.45	1477.57	1258.09	1197.87	1062.53	929.437	941.089	891.012	671.037	904.58	1275.2	1006.58	846.591	797.429	965.123	950.447	915.634	909.106	993.043	720.864	838.386	1221.38	1168.39	805.986
10.37_194.0814m/z	194.081	10.3671	neg	2-Phenyl-1,3-propanediol monocarbamate	HMDB0060351	Benzenoids	Benzene and substituted derivatives	Unclassified	C16586	37.6	0	M-H	C10H13NO3	-4.30811	2033.17	1708.75	1932.14	1932.96	1881.2	1989.92	2046.16	1999.75	1549.24	1810.15	1789.62	1743.66	2026.57	1958.91	1937.62	2306.18	2222.09	1921.98	1692.42	1778.5	1923.72	1911.39	1891.27	1847.17	2070.84	2049.76	1931.22	2150.14
10.56_299.3050m/z	299.305	10.5582	pos	Oleamide	HMDB0002117	Lipids and lipid-like molecules	Fatty Acyls	Fatty amides	C19670	37.6	0	M+NH4	C18H35NO	-2.38095	5349.37	5427.99	5344.32	5863.06	6125.68	5672.46	5935.31	5296.23	5338.03	5640.58	5923.72	7149.27	6741.12	6283.1	6091.4	6845.4	5780.49	6241.78	6325.26	5988.85	6460.98	5792.54	5300.81	6357.71	7369.28	5569.51	6123.05	4822.94
10.75_286.3098m/z	286.31	10.7458	pos	Stearaldehyde	HMDB0002384	Lipids and lipid-like molecules	Fatty Acyls	Fatty aldehydes	C01838	37.6	0	M+NH4	C18H36O	-2.25762	1138.36	1352.14	1342.86	1457.13	1556.84	1260.54	1729	1556.43	742.165	2268.08	1493	944.865	1069.35	2764.58	2610.26	3894.77	1258.64	1674.62	944.205	2260.21	3101.9	742.412	994.118	1184.06	604.812	1732.29	1009.99	1421.98
11.44_263.2363m/z	263.236	11.4401	pos	Bovinic acid	HMDB0003797	Lipids and lipid-like molecules	Fatty Acyls	Lineolic acids and derivatives	C04056	37.6	0	M+H-H2O	C18H32O2	-2.15821	3774.86	4102.01	3481.21	3819.64	3326.18	3410.82	3421.26	3182.46	1774.41	3550.62	1544.02	1138.95	4634.54	2239.38	11365.2	6929.64	4470.78	831.238	1718.5	885.583	1265.11	1989.87	4870.22	5037.92	1391.17	1275.79	1977.25	1532.1
14.16_317.2468m/z	317.247	14.1626	pos	Pregnenolone	HMDB0000253	Lipids and lipid-like molecules	Steroids and steroid derivatives	Pregnane steroids	C01953	37.6	0	M+H	C21H32O2	-2.36986	2313.85	1006.9	1402.45	2521.93	1952.54	2050.93	2134.36	1581.28	1912	1521.26	1116.34	2208.51	1861.22	1758.8	2814.35	1133.63	574.324	298.76	1231.66	1564.31	1117.33	1289.13	1225.81	2709.34	1009.81	1668.72	2034.78	1586.92
5.10_352.1416m/z	352.142	5.10165	pos	Glutathione episulfonium ion	HMDB0060479	Organic acids and derivatives	Carboxylic acids and derivatives	Amino acids, peptides, and analogues	C14874	37.6	0	M+NH4	C12H20N3O6S+	1.38347	1819.04	1599.08	1475.55	1781.55	1658.27	2063.61	1654.33	2164.59	3211.14	2886.12	1472.97	1026.84	3989.7	2.965e-09	3656.98	1167.13	1940.88	2.965e-09	268.713	7560.55	1212.93	347.279	1797.09	9316.88	79.4814	1887.45	2641.31	1579.95
5.78_202.0846m/z	202.085	5.78142	pos	2(N)-Methyl-norsalsolinol	HMDB0001189	Organoheterocyclic compounds	Tetrahydroisoquinolines	Unclassified		37.6	0	M+Na	C10H13NO2	4.31462	501.398	413.002	472.439	328.79	483.598	483.61	432.481	511.608	403.245	194.53	491.522	505.946	441.88	466.809	463.276	515.998	686.123	538.045	483.135	415.911	239.955	385.762	414.573	474.28	391.929	430.456	376.852	468.083
6.00_283.1188m/z	283.119	6.00277	neg	Histidinyl-Phenylalanine	HMDB0028892	Organic acids and derivatives	Carboxylic acids and derivatives	Amino acids, peptides, and analogues		37.6	0	M-H2O-H	C15H18N4O3	-4.21064	335.345	250.943	306.071	342.71	273.027	353.075	182.13	223.908	118.162	81.8039	93.4088	118.85	69.3794	341.987	161.517	501.974	133.384	57.2438	1040.16	85.1688	152.571	389.472	359.647	20.0598	17.6982	198.581	142.819	77.3552
6.42_447.2027m/z	447.203	6.41537	neg	17-beta-Estradiol-3-glucuronide	HMDB0006224	Lipids and lipid-like molecules	Steroids and steroid derivatives	Steroidal glycosides	C05503	37.6	0	M-H	C24H32O8	0.578572	802.582	883.343	544.646	852.388	675.515	779.992	823.079	676.128	286.411	1285.83	284.278	41.4377	679.756	41.9148	873.652	338.416	1774.22	2.965e-09	2.965e-09	557.14	99.3574	2.965e-09	81.4377	1831.73	2.965e-09	2.965e-09	1494.21	192.442
6.62_386.2528m/z	386.253	6.61752	pos	Prostaglandin G2	HMDB0003235	Lipids and lipid-like molecules	Fatty Acyls	Eicosanoids	C05956	37.6	0	M+NH4	C20H32O6	-2.41644	2354.6	2662.55	3098.66	2968.26	2747.85	2602.03	2840.78	3086.02	2337	1487.03	1280.05	537.864	3142.07	420.251	2328.48	2063.71	2900.01	844.739	656.007	5349.7	2425.88	1556.08	3886.28	1170.88	1061.97	2021.25	1595.93	2432.69
7.50_411.2391m/z	411.239	7.49932	neg	Tetrahydrocortisol	HMDB0000949	Lipids and lipid-like molecules	Steroids and steroid derivatives	Bile acids, alcohols and derivatives	C05465	37.6	0	M+FA-H	C21H34O5	0.638228	885.945	802.39	869.95	788.97	671.513	849.824	925.739	1008.61	863.283	447.238	682.045	276.816	631.2	130.576	1110.43	1067.1	696.059	755.559	432.127	371.182	559.526	602.574	294.006	416.136	549.396	766.859	458.587	221.673
7.80_565.2325m/z	565.232	7.80092	pos	Aerobactin	HMDB0004051	Organic acids and derivatives	Carboxylic acids and derivatives	Amino acids, peptides, and analogues	C05554	37.6	0	M+H	C22H36N4O13	-4.76479	2772.75	2892.93	4078.96	2993.55	3536.93	3532.53	3527.4	3343.93	526.131	2.965e-09	2.965e-09	2.965e-09	18031.7	2.965e-09	163.918	1350.55	609.539	2.965e-09	2.965e-09	3398.3	1447.03	16230.7	2708.54	2.965e-09	11774.4	2.965e-09	2.965e-09	1036.08
9.79_381.3104m/z	381.31	9.79463	pos	20-HETE ethanolamide	HMDB0013630	Organic nitrogen compounds	Organonitrogen compounds	Amines		37.6	0	M+NH4	C22H37NO3	-2.25365	602.787	1095.09	974.853	1214.21	1120.32	1077.14	744.279	1329.06	1485.22	3274.68	9042.29	1628.9	2109.42	1311.2	8042.27	4565.7	1199.87	333.407	5770.33	6964.4	4400.66	685.939	2.965e-09	2161.45	777.12	3232.61	1161.97	710.532
9.91_330.2629m/z	330.263	9.90643	pos	(10E,12Z)-(9S)-9-Hydroperoxyoctadeca-10,12-dienoic acid	HMDB0062434	Lipids and lipid-like molecules	Fatty Acyls	Lineolic acids and derivatives	C14827	37.6	0	M+NH4	C18H32O4	-3.00373	5505.1	5459.65	5186.33	5384.58	4939.29	5019.45	5443.13	5171.54	5530.58	5522.69	6340.51	6569.48	5717.41	6193.7	5422.17	5638.03	6137.09	7442.25	6287.39	5796.84	5639.03	5952.82	6137.95	5623.97	6071.32	5798.42	5173.77	5626.91
0.61_191.0223m/z	191.022	0.61115	pos	N1-Methyl-4-pyridone-3-carboxamide	HMDB0004194	Organoheterocyclic compounds	Pyridines and derivatives	Pyridinecarboxylic acids and derivatives	C05843	37.5	0	M+K	C7H8N2O2	3.57123	4744.37	8869.86	6134.09	5243.44	4488.19	3344.92	3863.68	4060.92	12334.9	12131.7	8109.02	7724.14	8519.19	4766.51	6580.65	5183.06	6384.36	5488.4	10808.4	10222.1	8469.11	7838.38	6262.77	6004.36	5883.57	4169.08	4765.96	4133.51
0.69_138.0524m/z	138.052	0.694717	pos	D-Proline	HMDB0003411	Organic acids and derivatives	Carboxylic acids and derivatives	Amino acids, peptides, and analogues	C00763	37.5	0	M+Na	C5H9NO2	-1.35147	1970.91	903.77	1393.19	1806.7	1514.12	1290.97	1299.89	2192.36	2747.26	1379.89	1615.89	1057.45	1672.15	1070.21	1708.58	1951.03	1169.31	2009.03	1894.16	1845.71	1130.97	1202.59	2134.11	2512.45	1487.15	1074.36	1629.22	1064.91
0.81_203.1387m/z	203.139	0.805983	pos	Leucyl-Alanine	HMDB0028922	Organic acids and derivatives	Carboxylic acids and derivatives	Amino acids, peptides, and analogues		37.5	0	M+H	C9H18N2O3	-1.43395	3303.78	4554.9	3021.61	2215.14	5968.89	5705.06	3067.7	6421.3	5568.94	5736.91	5154.28	1571.25	2113.3	5822.92	4751.38	2578.42	3787.61	2967.99	4557.26	5859.32	5079.65	9092.26	7783.29	2788.37	3580.73	2704.64	5738.14	2165.24
1.10_181.0526m/z	181.053	1.10143	pos	5-Methylthioribose	HMDB0001087	Organic oxygen compounds	Organooxygen compounds	Carbohydrates and carbohydrate conjugates	C03089	37.5	0	M+H	C6H12O4S	-1.95152	3135.73	3428.21	3228.91	2903.87	3253.83	3521.5	4344.7	3534.06	4165.49	4558.66	4256	4055.29	3439.6	3400.35	4336.97	3734.41	2394.95	2920.48	3257.94	3398.38	3904.05	3394.65	4365.01	3878	3304.62	4365.8	2840.43	2904.17
1.11_187.1080m/z	187.108	1.10907	neg	Alanyl-Valine	HMDB0028700	Organic acids and derivatives	Carboxylic acids and derivatives	Amino acids, peptides, and analogues		37.5	0	M-H	C8H16N2O3	-4.53123	1218.96	911.715	1097.67	835.825	1035.94	1158.15	1012.12	1090.88	1124.56	827.189	854.321	669.796	809.375	987.57	842.979	665.148	763.254	535.235	954.968	1255.49	687.046	1043.92	524.482	509.028	611.346	801.336	749.53	839.693
1.12_244.1299m/z	244.13	1.12297	neg	Asparaginyl-Isoleucine	HMDB0028734	Organic acids and derivatives	Carboxylic acids and derivatives	Amino acids, peptides, and analogues		37.5	0	M-H	C10H19N3O4	-1.71498	599.769	577.019	811.701	528.309	909.896	572.811	489.337	834.711	147.272	123.109	767.792	177.523	840.933	440.78	204.613	905.979	435.206	2.965e-09	717.981	1642.5	206.569	617.095	270.915	206.863	608.138	281.018	281.665	214.785
1.45_203.1387m/z	203.139	1.44552	pos	Isoleucyl-Alanine	HMDB0028900	Organic acids and derivatives	Carboxylic acids and derivatives	Amino acids, peptides, and analogues		37.5	0	M+H	C9H18N2O3	-1.49991	1458.53	1412.98	1376.09	1481.21	1893.36	1713.61	1591.61	1679.06	1299.83	1554.47	2114.4	1567.73	1103.03	2396.01	1264.98	2169.71	706.816	780.231	1170.81	1145.47	1406.44	1023.52	1256.45	1461.63	1612.12	1466.71	1110.72	1554.34
1.55_175.0961m/z	175.096	1.5496	pos	Suberic acid	HMDB0000893	Lipids and lipid-like molecules	Fatty Acyls	Fatty acids and conjugates	C08278	37.5	0	M+H	C8H14O4	-1.97053	6520.22	13160.3	10132.7	9097.44	8040.12	6333.19	6028.62	5700.24	20999.6	14922.3	13141.2	11019.5	9331.51	8603.99	8315.69	7218.77	6013.85	6411.79	22536.5	16934.4	12393.9	11093.7	9374.16	8801.09	7125.15	6881.31	6319.3	6371.37
10.13_428.2787m/z	428.279	10.1315	pos	LysoPA(16:0/0:0)	HMDB0007853	Lipids and lipid-like molecules	Glycerophospholipids	Glycerophosphates	C04036	37.5	0	M+NH4	C19H39O7P	3.85937	2790.05	1961.26	2280.07	1919.93	2104.12	2648.67	2592.66	1811.81	1623.34	1198.24	2683.01	1050.98	2120.91	1722.59	3304.63	1397.7	1073.87	455.982	1659.72	2054.35	1387.45	1824.45	3045.46	1282.01	2503.07	981.268	1071.4	3770.91
11.93_297.2418m/z	297.242	11.9277	pos	12,13-EpOME	HMDB0004702	Lipids and lipid-like molecules	Fatty Acyls	Fatty acids and conjugates	C14826	37.5	0	M+H	C18H32O3	-2.07442	10597.5	12126.6	10874.5	10836.1	10877.4	10777.6	10657.3	10182.1	12426.6	29438	14071.6	13375.5	17288.4	11536.9	14618.4	12047.5	17575.1	12502	20201.5	12877.4	12943.6	14470.9	11329.3	13230.7	15641.1	10576.6	12625.8	13950.6
12.12_786.5985m/z	786.598	12.1182	pos	PC(18:1(11Z)/18:1(9Z))	HMDB0008071	Lipids and lipid-like molecules	Glycerophospholipids	Glycerophosphocholines	C00157	37.5	0	M+H	C44H84NO8P	-2.90339	1.72312e+07	1.25477e+06	1.63132e+07	2.09752e+07	1.62741e+07	1.58386e+07	1.86252e+07	1.54063e+07	2.71489e+06	1.24969e+06	1.20026e+07	2.43997e+07	1.3434e+07	1.22937e+07	1.89691e+07	1.62796e+07	1.75949e+07	1.21058e+07	3.99356e+06	1.3079e+06	8.70213e+06	1.99083e+07	1.08284e+07	1.84016e+07	1.97984e+07	1.22962e+07	1.4395e+07	1.43792e+07
12.34_311.1615m/z	311.161	12.3388	pos	2-Hydroxyestradiol	HMDB0000338	Lipids and lipid-like molecules	Steroids and steroid derivatives	Estrane steroids	C05301	37.5	0	M+Na	C18H24O3	-1.04507	32592.2	39139.5	36751.6	34122.8	37082.2	34544.3	33798.4	36206.2	44371.4	44117.4	40363.9	40735.5	36463.2	40401.8	22125.7	29142.3	28271.5	11857.2	40075.3	35172.7	31908.9	35602.3	33117.5	37550.6	36174.1	36304.5	34914.1	35603.7
13.37_337.1665m/z	337.166	13.3673	pos	Norfloxacin	HMDB0015192	Organoheterocyclic compounds	Tetrahydroisoquinolines	Unclassified	C06687	37.5	0	M+NH4	C16H18FN3O3	-1.83962	3818.7	3362.09	3419.46	2738.22	3522.38	4926.13	3358.81	3160.63	1499.97	6336.22	683.993	1536.85	3669.04	2764.23	5143.54	3000.33	8140.83	3134.13	3390.51	1545.9	1184.38	2114.27	4954.54	6401.4	4090.97	2185.9	2183.48	1847.12
13.93_804.5500m/z	804.55	13.9296	pos	PC(16:0/20:4(5Z,8Z,11Z,14Z))	HMDB0007982	Lipids and lipid-like molecules	Glycerophospholipids	Glycerophosphocholines	C00157	37.5	0	M+Na	C44H80NO8P	-1.77715	358371	437455	281017	525587	213571	564573	268349	324328	10565.6	418041	222677	605402	555693	508289	388846	421183	480673	429660	1221.68	317960	221067	560824	580983	375540	325939	415587	285289	254043
2.56_225.0875m/z	225.088	2.55655	neg	3-Hydroxykynurenamine	HMDB0060281	Organic oxygen compounds	Organooxygen compounds	Carbonyl compounds	C05636	37.5	0	M+FA-H	C9H12N2O2	-2.95497	1630.48	1629.71	1711.59	1599.42	1899.59	1804.45	1733.22	1713.08	1566.35	1478	1597.95	1200.32	1246.28	1308.24	1540.83	1308.01	1230.45	1239.61	1315.96	1239.44	1403.14	1524.24	1319.43	1246.58	1020.41	1246.73	1458.31	1246.14
3.14_196.0601m/z	196.06	3.13638	pos	N-acetyl-5-aminosalicylic acid	HMDB0060602	Benzenoids	Benzene and substituted derivatives	Benzoic acids and derivatives		37.5	0	M+H	C9H9NO4	-1.85572	1628.63	1586.66	1450.85	1505.12	1371.07	1488.52	1326.72	1502.11	734.44	770.659	2140.1	749.487	687.867	1300.36	2209.58	919.067	2684.31	787.773	1352.16	698.28	1323.23	1688.9	1611.55	733.391	929.647	1221.28	679.18	1244.22
3.15_312.1294m/z	312.129	3.1524	pos	N2,N2-Dimethylguanosine	HMDB0004824	Nucleosides, nucleotides, and analogues	Purine nucleosides	Unclassified		37.5	0	M+H	C12H17N5O5	-2.70159	8225.46	8110.65	9592.72	9281.03	9092.59	8795.22	8543.62	9727.18	8601.68	6207.9	9447.85	8733.26	6291.17	7802.22	9551.28	7752.13	6658.09	6199.56	7500.98	6909.87	7672.67	9535.95	7486.05	7110.69	6294.31	8746.72	8244.41	5482.76
4.67_341.0878m/z	341.088	4.67257	neg	3-Methoxy-4-hydroxyphenylglycol glucuronide	HMDB0000496	Organic oxygen compounds	Organooxygen compounds	Carbohydrates and carbohydrate conjugates	C03033	37.5	0	M-H2O-H	C15H20O10	-0.127605	288.917	212.447	295.66	229.226	225.012	202.498	273.756	300.129	85.2656	31.4917	301.507	52.0881	107.204	67.8672	775.894	142.755	896.846	322.654	87.3781	84.7316	217.558	198.403	151.188	32.6336	2.965e-09	90.1551	133.312	741.816
5.28_279.1371m/z	279.137	5.28202	pos	Pantetheine	HMDB0003426	Organic acids and derivatives	Carboxylic acids and derivatives	Amino acids, peptides, and analogues	C00831	37.5	0	M+H	C11H22N2O4S	-0.828622	1313.79	1138.67	1078.12	1076.67	1055.4	973.565	1204.82	887.262	355.495	676.069	3132.42	115.456	253.617	628.968	1001.43	358.1	6318.68	237.881	556.813	238.541	647.849	951.785	1426.56	570.329	1363.81	563.303	784.824	641.226
5.36_198.1121m/z	198.112	5.36385	pos	Propylparaben	HMDB0032574	Benzenoids	Benzene and substituted derivatives	Benzoic acids and derivatives		37.5	0	M+NH4	C10H12O3	-2.04208	744.175	923.498	857.13	747.646	827.254	844.181	874.262	784.631	877.292	1119.05	817.951	829.519	1095.33	375.054	413.489	887.934	1518.89	508.906	656.975	849.131	583.594	583.808	804.65	1381.48	450.31	525.902	510.945	702.262
5.56_449.1068m/z	449.107	5.56328	pos	hesperetin-7-O-glucuronide	HMDB0029203	Organoheterocyclic compounds	Benzodioxanes	Phenylbenzodioxanes		37.5	0	M+H-H2O	C21H22O12	-2.27762	884.713	1145.72	1062.1	1262.2	1239.12	1039.35	1143.35	1242.14	1296.42	2.965e-09	556.649	2.965e-09	6510.81	96.5423	318.981	947.523	109.193	3137.81	2.965e-09	2319.16	108.142	554.875	708.78	2.965e-09	2.965e-09	2.965e-09	2.965e-09	2189.99
6.63_283.1047m/z	283.105	6.63427	pos	Isoniazid alpha-ketoglutaric acid	HMDB0060663	Organoheterocyclic compounds	Pyridines and derivatives	Pyridinecarboxylic acids and derivatives	C16625	37.5	0	M+NH4	C11H11N3O5	3.70067	467.083	433.356	486.496	261.733	474.307	398.123	577.802	505.218	477.044	441.516	693.632	2.965e-09	211.155	2.965e-09	523.085	429.293	676.001	50.452	49.9337	1124.93	146.472	2.965e-09	219.414	624.698	2.965e-09	52.9082	821.543	2.965e-09
7.43_526.2482m/z	526.248	7.4304	neg	N-Acetyl-leukotriene E4	HMDB0005084	Lipids and lipid-like molecules	Fatty Acyls	Eicosanoids	C11361	37.5	0	M+FA-H	C25H39NO6S	0.486666	2588.09	2784.85	2722.54	2516.79	2462.35	2797.83	2995.36	2408.28	334.557	344.102	52.8438	228.088	979.697	115.457	1352.41	1036.75	413.435	263.3	284.05	291.087	627.065	6686.27	1087.82	1729.05	14886.4	950.766	1446.36	6330.75
8.91_317.2104m/z	317.21	8.90958	pos	Prostaglandin J2	HMDB0002710	Lipids and lipid-like molecules	Fatty Acyls	Eicosanoids	C05957	37.5	0	M+H-H2O	C20H30O4	-2.14377	1270.39	1235.37	843.745	1083.71	1070.75	1063.13	882.712	1043.77	1385.12	1739.15	1360.16	2016.49	1555.68	1485.92	443.201	1065.03	368.89	2.965e-09	3132.99	1273.55	829.13	483.328	571.617	515.658	852.429	1571.07	470.443	478.204
0.25_154.1587m/z	154.159	0.25365	pos	(+)-Limonene	HMDB0004321	Lipids and lipid-like molecules	Prenol lipids	Monoterpenoids	C06099	37.4	0	M+NH4	C10H16	-2.51735	12798.3	12073.2	11631.7	11304.5	11890.6	11888.4	13642.4	12790.1	12110.3	12717	10234.9	13298.7	13198.5	12729.4	12404.9	12563.1	13404.7	15365.1	11719	10173.5	11530	12492.9	12357.4	12045.4	12853.1	14057.1	13503	13647.3
0.52_178.0627n	179.07	0.524583	pos	1,2-Dihydroxy-3,4-epoxy-1,2,3,4-tetrahydronaphthalene	HMDB0062273	Benzenoids	Tetralins	Unclassified	C14784	37.4	0	M+H-H2O, M+NH4, M+H	C10H10O3	-1.9177	5301.36	6102.48	6456.49	5171.62	5174.14	4443.5	4091.51	4654.3	6711.52	6870.84	6805.72	7189.82	6461.48	5270.35	6764.35	4688.68	6464.35	5351.83	6475.7	7007.99	5931.21	6091.32	6332.65	6317.9	4960.99	5840.14	5799.88	6562.48
0.69_237.1457m/z	237.146	0.694717	pos	Cis-zeatin	HMDB0012204	Unclassified	Unclassified	Unclassified		37.4	0	M+NH4	C10H13N5O	-0.642827	1868.38	2335.59	2580.7	1861.98	2549.59	2632.82	3635.89	2497.66	3711.78	3612.92	2835.41	1828.28	3128.78	2276.02	2970.94	3593.49	4934.03	5017.24	2995.08	2903.6	2942.9	3309.03	2859.02	2805.71	3751.36	3049.63	2989.65	1721.01
0.70_225.0988m/z	225.099	0.699383	neg	Alanyl-Histidine	HMDB0028689	Organic acids and derivatives	Carboxylic acids and derivatives	Amino acids, peptides, and analogues		37.4	0	M-H	C9H14N4O3	-2.44997	8755.86	9045.96	11553.2	10406.7	8330.29	6476.22	8885.63	6397.18	7447.14	7446.97	6021.76	6509.49	4189.21	5568.98	6656.51	3340.49	1356.1	1601.44	6351.17	6321.32	5840.82	3609.76	3007.54	5627.32	4577.6	2466.32	7458.64	2045.42
1.02_157.1584m/z	157.158	1.01635	pos	L-Citronellol	HMDB0035094	Lipids and lipid-like molecules	Prenol lipids	Monoterpenoids	C11386	37.4	0	M+H	C10H20O	-1.9416	1540.18	1296.63	1546.6	1022.71	1112.15	1211.14	1611.71	1138.87	1605.31	2042.87	870.418	1817.14	1184.35	1673.6	1485.76	1679.36	1490.13	1999.86	1617.21	1722.76	1276.21	2420.97	1839.37	1359.38	1741.38	2105.33	1459.96	1532.88
1.11_333.0575m/z	333.058	1.10907	neg	Orotidine	HMDB0000788	Nucleosides, nucleotides, and analogues	Pyrimidine nucleosides	Unclassified	C01103	37.4	0	M+FA-H	C10H12N2O8	-0.148815	2074.97	986.016	1228.64	1264.28	2114.91	2153.67	1575.28	1055.24	1181.73	1536.5	1766.5	1463.77	2234.04	1841.36	727.002	2156.46	1643.23	2005.29	1126.81	1428.52	749.487	3170.26	1067.59	688.732	1433.05	1156.7	1128.39	1922.13
1.30_218.0664m/z	218.066	1.29945	neg	N-Acetyl-L-glutamate 5-semialdehyde	HMDB0006488	Organic acids and derivatives	Carboxylic acids and derivatives	Amino acids, peptides, and analogues	C01250	37.4	0	M+FA-H	C7H11NO4	-3.70165	518.536	440.579	511.424	434.99	327.228	480.413	268.2	330.87	522.332	470.461	369.505	415.553	436.791	409.276	634.292	623.277	386.899	334.203	431.802	283.911	306.782	384.499	265.32	115.54	481.595	263.237	522.972	457.307
1.52_173.1533m/z	173.153	1.52018	pos	Capric acid	HMDB0000511	Lipids and lipid-like molecules	Fatty Acyls	Fatty acids and conjugates	C01571	37.4	0	M+H	C10H20O2	-1.91511	2933.51	3558.64	3256.96	2975.82	2953.64	2717.25	2866.68	2247.5	4245.2	3769.23	3779.87	3758.52	3258.06	2776.33	3277.98	3888.09	3450.03	2860.09	4276.08	4145.32	3573.1	4447.6	3425.85	3648.58	3266.47	3129.29	3307.64	3147.41
10.49_331.1915m/z	331.191	10.4877	neg	11b-Hydroxyprogesterone	HMDB0004031	Lipids and lipid-like molecules	Steroids and steroid derivatives	Pregnane steroids	C05498	37.4	0	M-H	C20H28O4	-0.0223132	832.111	960.311	828.797	905.456	776.825	785.239	825.964	724.333	236.132	291.005	2447.14	828.18	361.234	697.611	1557.12	1149.52	72.1916	105.464	942.316	597.742	822.001	780.788	562.511	447.18	829.516	262.79	331.357	1122.54
11.15_297.1461m/z	297.146	11.1529	pos	2-Polyprenyl-6-methoxy-1,4-benzoquinone	HMDB0060354	Lipids and lipid-like molecules	Prenol lipids	Quinone and hydroquinone lipids	C17560	37.4	0	M+Na	C17H22O3	-0.168066	8945.08	10450.1	11305.9	9715.45	9695.81	10447.4	9413.81	9795.2	11685.8	9367.96	10414.3	11345.2	12673.5	12794.4	8419.76	9570.4	5705.97	4071.72	12732	9969.98	10109	13231.6	10745.4	8775.48	10771.7	10994.3	9818.61	8798.27
11.31_772.4658m/z	772.466	11.3076	pos	13-Demethyl tacrolimus	HMDB0060706	Organoheterocyclic compounds	Diazines	Pyrimidines and pyrimidine derivatives	C07649	37.4	0	M+H-H2O	C43H67NO12	3.5561	51604.7	52640.7	58502.9	47362.4	58876.3	59231.3	52472.9	47336.1	51914.5	37327.6	54712.2	44627	56990.7	65052	34064.8	32527.8	15357.2	2.965e-09	62694.6	48222.8	43824.9	64649.1	46892.4	36168.4	47481	47695.5	41929.6	41337.8
12.55_312.2543m/z	312.254	12.5485	neg	Palmitoylglycine	HMDB0013034	Organic acids and derivatives	Carboxylic acids and derivatives	Amino acids, peptides, and analogues		37.4	0	M-H	C18H35NO3	-0.43287	613.113	779.367	644.209	678.164	512.344	619.273	537.041	705.713	431.664	375.581	681.639	456.303	510.57	575.434	675.308	516.439	1225.84	422.34	453.747	312.956	530.985	548.996	501.856	781.459	459.565	481.697	635.327	439.169
12.62_300.2890m/z	300.289	12.6213	pos	3-Dehydrosphinganine	HMDB0001480	Organic oxygen compounds	Organooxygen compounds	Carbonyl compounds	C02934	37.4	0	M+H	C18H37NO2	-2.21867	3632.28	3095.94	3418.82	3574.71	3487.53	3511.57	3169.59	3635.42	3238.77	4283.06	3016.83	2908.72	4018.99	4061.92	3428.49	3261.3	3515.21	2049.03	2824.6	2636.42	3418.01	4008.89	4622.74	3436.71	2774.1	3499.35	4481.7	4006.36
13.60_308.2940m/z	308.294	13.5976	pos	N-Oleoylethanolamine	HMDB0002088	Organic nitrogen compounds	Organonitrogen compounds	Amines		37.4	0	M+H-H2O	C20H39NO2	-2.45028	3845.55	3165.27	3539.67	3200.81	3132.04	2976.34	3607.77	3870.49	2934.22	4179.69	4028.69	2708.74	3110.75	3413.51	3099.64	3674.7	2608.45	2440.26	3017.56	2752.65	3893.63	3835.93	4262	3117.99	3587.78	2918.74	2244.23	2925.43
4.15_261.1438m/z	261.144	4.15083	pos	Isoleucyl-Glutamate	HMDB0028906	Organic acids and derivatives	Carboxylic acids and derivatives	Amino acids, peptides, and analogues		37.4	0	M+H	C11H20N2O5	-2.86817	11911.2	10620.9	12837.6	11499.5	12262.3	11600.8	12207.7	11585.5	10805.9	13825	11518.1	12976.6	10223.8	7471.87	8320.57	10520.8	11401.4	8187.93	7592.25	10787.2	7599.23	11703.1	8135.29	10171.5	5694.19	9046.13	14132.9	10312.6
4.81_174.0547m/z	174.055	4.80645	pos	Quinaldic acid	HMDB0000842	Organoheterocyclic compounds	Quinolines and derivatives	Quinoline carboxylic acids	C06325	37.4	0	M+H	C10H7NO2	-1.67144	5110.62	4362.24	5030.75	4986.63	4881.62	5183.33	5184.11	4911.6	4182.03	4646.5	4597.65	3735.41	7203.69	3795.77	3784.18	4423.82	5022.1	3658.87	4831.43	5637.12	4127.29	2847.64	5396.57	6651.21	3609.58	4051.86	5703.17	3975.79
5.17_431.1181m/z	431.118	5.16678	pos	4-Hydroxy-5-(3',4',5'-trihydroxyphenyl)-valeric acid-O-methyl-O-glucuronide	HMDB0059970	Benzenoids	Phenols	Methoxyphenols		37.4	0	M+H-H2O	C18H24O13	-0.616748	1408.57	1922.21	1706.43	1630.79	1131.32	1453.49	909.263	1424.22	1283.96	2148.41	2051.54	436.151	1030.01	1186.76	1951.24	2033.54	621.309	2.965e-09	1085.13	618.391	1278.38	1353.01	793.403	2112.83	924.202	548.429	1775.56	773.116
5.28_163.0862m/z	163.086	5.28202	pos	5-Hydroxykynurenamine	HMDB0004076	Organic oxygen compounds	Organooxygen compounds	Carbonyl compounds	C05638	37.4	0	M+H-H2O	C9H12N2O2	-1.96538	178.589	154.471	160.613	189.845	160.103	233.801	175.792	133.451	125.8	234.526	230.503	2.965e-09	274.654	2.965e-09	68.0497	76.772	179.417	2.965e-09	41.4341	369.663	29.9797	2.965e-09	103.919	281.085	2.965e-09	45.4373	111.641	2.965e-09
5.30_351.0697m/z	351.07	5.30383	neg	7-Hydroxymethyl-12-methylbenz[a]anthracene sulfate	HMDB0060420	Benzenoids	Phenanthrenes and derivatives	Unclassified	C19562	37.4	0	M-H	C20H16O4S	0.0315664	23066	23507.7	24223.1	23282.3	23004.4	24373.9	23458.4	23963.8	21460.8	20975.4	25481	17039.3	13393.2	20803	25079.3	21569	22996	12202.3	19522.7	11120.1	27531.1	23744.3	19702.1	27077.4	26237	10531.5	20792	16637.3
5.93_379.2104m/z	379.21	5.93075	pos	Pentosidine	HMDB0003933	Organic acids and derivatives	Carboxylic acids and derivatives	Amino acids, peptides, and analogues		37.4	0	M+H	C17H26N6O4	4.07221	879.274	953.797	807.138	975.265	629.001	701.299	872.001	890.852	949.438	476.824	99.3402	2.965e-09	563.296	181.007	772.144	1153.38	2370.34	906.314	986.928	309.04	454.607	454.685	595.836	78.5047	394.208	1029.64	879.507	437.721
6.03_174.0546m/z	174.055	6.03008	pos	1-nitronaphthalene	HMDB0062188	Benzenoids	Naphthalenes	Nitronaphthalenes	C14040	37.4	0	M+H	C10H7NO2	-1.87114	1733.43	1725.4	1610.23	1753.24	1779.06	1850.45	1688.95	1868.32	1444.02	1904.27	1945.28	1314.85	2349.88	1122.54	1201.72	1303.72	2202.97	764.602	1086.01	2512.31	1210.53	897.595	1689.84	2440.56	831.828	1233.58	1433.42	1009.11
6.28_190.0495m/z	190.049	6.28082	pos	1-Nitronaphthalene-7,8-oxide	HMDB0060332	Benzenoids	Naphthalenes	Nitronaphthalenes	C14802	37.4	0	M+H	C10H7NO3	-1.9806	1615.11	1376.89	1533.9	1356.64	1388.06	1445.99	1402	1603.83	1439.94	1492.84	1683.04	1622.48	1653.39	1604.47	1653.66	1585.56	1755.21	1912.72	1637.14	1611.14	1535.61	1592.96	1669.09	1660.67	1765.47	1743.57	1695.85	1650.52
6.57_597.3286m/z	597.329	6.57003	neg	Lithocholate 3-O-glucuronide	HMDB0002513	Lipids and lipid-like molecules	Steroids and steroid derivatives	Steroidal glycosides	C03033	37.4	0	M+FA-H	C30H48O9	0.936767	402.731	318.587	451.872	280.773	467.523	239.482	256.1	464.413	2.965e-09	113.811	351.334	181.86	119.808	75.5365	253.734	503.071	60.9316	2.965e-09	2.965e-09	1319.26	111.155	71.426	2.965e-09	64.6387	2.965e-09	64.3237	69.2114	566.985
7.60_373.1398m/z	373.14	7.60257	neg	Tyrosyl-Phenylalanine	HMDB0029112	Organic acids and derivatives	Carboxylic acids and derivatives	Amino acids, peptides, and analogues		37.4	0	M+FA-H	C18H20N2O4	-2.24659	519.184	474.814	438.343	376.232	454.116	435.985	524.228	495.296	516.458	564.151	239.196	419.872	361.176	296.336	385.975	333.972	241.979	35.9394	321.958	391.114	289.442	111.69	312.745	300.871	200.376	287.738	388.171	403.343
7.88_359.0669m/z	359.067	7.8765	neg	Geranyl-PP	HMDB0001285	Lipids and lipid-like molecules	Prenol lipids	Isoprenoid phosphates	C05847	37.4	0	M+FA-H	C10H20O7P2	0.88363	581.433	627.165	446.63	580.398	461.873	492.964	502.618	580.651	613.178	597.677	600.486	587.658	767.07	681.351	554.07	706.031	633.297	550.567	482.116	612.704	628.855	371.151	627.624	669.723	583.987	524.074	543.546	603.044
9.51_451.2704m/z	451.27	9.50953	neg	3-Oxocholic acid	HMDB0000502	Lipids and lipid-like molecules	Steroids and steroid derivatives	Bile acids, alcohols and derivatives		37.4	0	M+FA-H	C24H38O5	0.569526	1184.83	1321.12	1392.41	1479.77	1384.82	1033.3	1148.45	1174.79	1052.93	449.345	297.148	2.965e-09	6541.56	201.583	597.288	439.792	82.6984	71.39	2.965e-09	4589.02	897.313	3328.42	4779.31	2.965e-09	2.965e-09	2.965e-09	2.965e-09	1010.37
0.34_156.1378m/z	156.138	0.336967	pos	2-Pentylfuran	HMDB0013824	Organoheterocyclic compounds	Heteroaromatic compounds	Unclassified		37.3	0	M+NH4	C9H14O	-3.38173	15451.1	13080.7	10089.3	11905.7	14320.6	15080.8	14300	16180.8	13150.6	13960	9396.64	13378	12736	14447.5	16568.3	16370.9	18391.1	18745.6	13344.4	16613.8	11019.9	11544.8	12951	13633.5	16184.7	18344.4	17046.1	16676.2
0.65_227.1135m/z	227.113	0.6528	pos	Histidinyl-Alanine	HMDB0028878	Organic acids and derivatives	Carboxylic acids and derivatives	Amino acids, peptides, and analogues		37.3	0	M+H	C9H14N4O3	-1.72547	12903.7	13265.4	11351	12788.5	12753.8	15225.6	14877.5	12666.7	14055.6	16581.2	15961.5	18013.1	9354.27	12979.6	12963.2	11773.5	6324.29	8071.22	17582.4	13992	13298.7	14122.8	14650.5	15166.2	17497.8	11658.4	18246.2	11751.2
1.09_242.0776m/z	242.078	1.09225	neg	N-Acetylhistidine	HMDB0032055	Organic acids and derivatives	Carboxylic acids and derivatives	Amino acids, peptides, and analogues	C02997	37.3	0	M+FA-H	C8H11N3O3	-3.15655	473.244	361.949	635.646	542.033	412.794	539.37	507.787	507.385	784.774	680.675	566.718	621.64	570.594	718.653	34.2321	622.038	611.878	261.725	441.799	637.495	456.684	818.901	70.9302	2.965e-09	101.649	38.6988	971.035	581.033
1.10_246.1446m/z	246.145	1.10143	pos	Asparaginyl-Leucine	HMDB0028735	Organic acids and derivatives	Carboxylic acids and derivatives	Amino acids, peptides, and analogues		37.3	0	M+H	C10H19N3O4	-1.10593	2971.81	1897.28	1878.87	1822.29	2093.36	2314.66	2465.98	1646.66	2.965e-09	2.965e-09	724.25	7.09872	2.965e-09	2.965e-09	2.965e-09	3504.21	2.965e-09	2.965e-09	2014.17	6157.32	9.83821	2.965e-09	5.84828	2.965e-09	465.629	2.965e-09	2.965e-09	240.614
1.51_175.0862m/z	175.086	1.50528	pos	Cotinine N-oxide	HMDB0001411	Organoheterocyclic compounds	Pyridines and derivatives	Pyrrolidinylpyridines		37.3	0	M+H-H2O	C10H12N2O2	-1.79365	699.762	717.026	684.697	524.67	768.641	755.842	537.491	915.444	537.73	172.025	244.552	443.64	676.678	694.585	446.317	297.399	519.118	365.72	1048.43	730.111	785.477	278.6	670.678	700.098	392.56	416.128	938.012	520.155
1.68_175.0862m/z	175.086	1.6844	pos	Hydroxycotinine	HMDB0001390	Organoheterocyclic compounds	Pyridines and derivatives	Pyrrolidinylpyridines		37.3	0	M+H-H2O	C10H12N2O2	-1.83596	1582.05	1370.61	1464.45	1409.68	1504.65	1449.65	1380.81	1345.04	1029.82	500.134	982.123	633.705	2495.07	1128.5	428.842	916.558	627.745	948.013	3253.12	1273.33	2122.31	1162.93	1904.36	971.571	609.333	591.891	2956.83	488.127
10.37_301.2156m/z	301.216	10.3733	pos	all-trans-Retinoic acid	HMDB0001852	Lipids and lipid-like molecules	Prenol lipids	Retinoids	C00777	37.3	0	M+H	C20H28O2	-1.88946	798.746	1065.22	1208.9	798.212	1491.89	1278.31	933.615	1115.07	980.455	849.056	1581.9	1110.12	1646.77	907.914	1263.1	1788.78	735.993	2.965e-09	1325.61	365.655	320.626	838.827	170.604	606.982	661.483	1969.12	769.213	817.121
11.59_304.1538m/z	304.154	11.5929	pos	Scopolamine	HMDB0003573	Organic acids and derivatives	Hydroxy acids and derivatives	Beta hydroxy acids and derivatives	C01851	37.3	0	M+H	C17H21NO4	-1.76677	17462.4	17113.7	18346.9	16821.4	17727	16625.2	14683.1	17362.1	18740	18014	15185.4	15251.7	18196.4	16874.2	13729.7	14973.7	16022.2	13568.6	20046.8	15863.7	14249.8	18108.5	16138.1	15566.4	17508.3	16846.1	17092.4	14686.2
12.38_731.6044m/z	731.604	12.3842	pos	SM(d18:0/18:1(11Z))	HMDB0012088	Lipids and lipid-like molecules	Sphingolipids	Phosphosphingolipids	C00550	37.3	0	M+H	C41H83N2O6P	-2.44888	860470	973624	398644	926867	584954	500501	735481	719900	2.965e-09	184883	983698	895133	65888.3	1.56556e+06	945460	75694.9	1.22059e+06	920325	2.965e-09	904058	1.09872e+06	1.08292e+06	1.54496e+06	1.29666e+06	1.07747e+06	1.46748e+06	1.33901e+06	101024
4.09_207.1029m/z	207.103	4.09382	pos	1-Methyl-6-phenyl-1H-imidazo[4,5-b]pyridin-2-amine	HMDB0041008	Organoheterocyclic compounds	Pyridines and derivatives	Phenylpyridines	C16038	37.3	0	M+H-H2O	C13H12N4	-0.130887	18119	17125	16785.7	18191.2	16788.2	17799.9	17064.5	17986.7	17155.7	13003	15270.7	18019.2	13786	19497	13729.4	15921.6	9074.99	17297	17591.2	15834	17343.6	15276.8	18537.1	12499.8	14918.4	17390	14480.2	23984.2
4.09_227.0783m/z	227.078	4.09382	pos	5-Acetylamino-6-formylamino-3-methyluracil	HMDB0011105	Organoheterocyclic compounds	Diazines	Pyrimidines and pyrimidine derivatives	C16365	37.3	0	M+H	C8H10N4O4	3.76503	7641.28	7405.11	6965.99	6939.88	7097.42	7067.84	6783.04	7072.76	7078.16	5481.29	5937.58	7388.89	6972.33	7361.34	5575.59	7328.31	4532.87	7567.31	8334.99	7500.27	8477.5	6508.05	8160.44	6619.88	6853.31	6800.99	5743.4	8931.88
4.91_212.0558m/z	212.056	4.91173	neg	Isopyridoxal	HMDB0004290	Organoheterocyclic compounds	Pyridines and derivatives	Pyridine carboxaldehydes	C06051	37.3	0	M+FA-H	C8H9NO3	-3.6391	98.4159	53.3928	51.7277	60.5432	79.5039	62.0194	66.2724	81.5103	66.527	82.0635	48.4867	13.7732	8.94577	48.9104	115.4	57.846	76.4568	21.0762	119.136	131.468	69.7452	73.073	79.6017	32.0774	2.965e-09	59.8387	52.1213	71.2624
5.18_172.1692m/z	172.169	5.18317	pos	(-)-Borneol	HMDB0034976	Lipids and lipid-like molecules	Prenol lipids	Monoterpenoids	C01411	37.3	0	M+NH4	C10H18O	-2.60769	1230.67	1235.82	1282.2	1161.81	972.564	1210.61	1323.12	1094.06	1055.13	1146.82	1254.89	1294.37	1262.32	1255.76	1146.63	1325.33	1396.3	1341.7	1209.66	1335.5	1253.54	1136.12	970.888	1141.56	1222.7	1195.7	1173.36	1283.64
5.48_318.1805m/z	318.181	5.48067	pos	Leucyl-Tryptophan	HMDB0028940	Organic acids and derivatives	Carboxylic acids and derivatives	Amino acids, peptides, and analogues		37.3	0	M+H	C17H23N3O3	-2.12179	1577.73	1639.56	1672.31	1594.59	1902.69	1419.14	1389.64	1382.51	1907.23	870.073	1259.68	1550.56	1331.71	1595.12	1434.44	1631.63	1016.16	286.164	1017.36	1300.29	1348.4	866.463	772.423	1362.14	1150.74	1529.75	1005.63	913.717
5.65_212.0913m/z	212.091	5.64752	pos	Methyldopa	HMDB0011754	Phenylpropanoids and polyketides	Phenylpropanoic acids	Unclassified	C07194	37.3	0	M+H	C10H13NO4	-2.1793	734.104	640.386	626.458	599.833	747.997	692.454	510.964	635.871	240.856	171.304	431.289	335.751	299.399	217.756	426.065	374.93	472.28	426.022	990.617	978.114	545.678	187.408	339.671	189.829	199.173	363.091	481.705	286.616
5.66_172.1692m/z	172.169	5.66435	pos	Alpha-Terpineol	HMDB0004043	Lipids and lipid-like molecules	Prenol lipids	Monoterpenoids	C09902	37.3	0	M+NH4	C10H18O	-2.63692	450.532	486.017	450.833	470.943	405.296	348.49	476.422	371.669	444.748	439.091	377.743	468.424	447.064	486.166	546.408	476.676	505.662	500.497	557.23	532.513	514.636	518.503	474.955	458.883	423.69	449.458	473.245	479.868
5.73_177.0395m/z	177.039	5.72888	neg	Gluconic acid	HMDB0000625	Organic oxygen compounds	Organooxygen compounds	Carbohydrates and carbohydrate conjugates	C00257	37.3	0	M-H2O-H	C6H12O7	-4.96492	484.454	530.261	501.565	493.15	458.469	401.888	451.994	459.914	543.38	522.862	542.176	462.27	490.972	385.568	401.671	494.626	530.274	495.826	464.084	546.154	481.869	461.234	542.314	409.204	416.295	409.949	436.518	456.962
5.75_447.0938m/z	447.094	5.74607	neg	(-)-Epicatechin 7-O-glucuronide	HMDB0041729	Phenylpropanoids and polyketides	Flavonoids	Flavonoid glycosides		37.3	0	M-H2O-H	C21H22O12	1.13161	366.995	319.809	257.729	520.387	590.879	404.448	437.851	422.76	122.047	87.244	278.592	2.965e-09	502.363	182.722	224.164	120.118	455.581	79.2501	516.659	745.696	109.567	270.54	1110.99	2.965e-09	2.965e-09	2.965e-09	125.727	341.407
6.75_372.2736m/z	372.274	6.75188	pos	Prostaglandin F2a	HMDB0001139	Lipids and lipid-like molecules	Fatty Acyls	Eicosanoids	C00639	37.3	0	M+NH4	C20H34O5	-2.33349	1311.7	1606.95	1609.97	1641.53	1566.18	1488.45	1608.18	1665.41	434.832	459.289	750.908	600.86	2109.84	1316.54	603.769	1230.78	1612.53	778.511	1359.63	1758.14	1754.73	2384.09	2842.18	1717.46	665.653	625.019	739.283	1733.01
6.90_388.2685m/z	388.268	6.90315	pos	6-Keto-prostaglandin F1a	HMDB0002886	Lipids and lipid-like molecules	Fatty Acyls	Eicosanoids	C05961	37.3	0	M+NH4	C20H34O6	-2.45784	2621.13	2323.14	2929.15	2890.23	2727.12	2706.38	2679.23	2741.18	2684.42	1302.61	1245.54	595.471	3179.25	684.029	1971.41	1386.69	2830.11	740.925	1172.36	4200.18	2328.62	1803.09	3417.37	1409.66	861.585	1720.8	1746.12	3681.44
7.55_305.2104m/z	305.21	7.55388	pos	7a-Hydroxydehydroepiandrosterone	HMDB0004611	Lipids and lipid-like molecules	Steroids and steroid derivatives	Androstane steroids	C18045	37.3	0	M+H	C19H28O3	-2.47188	1095.92	1259.11	1344.19	1026.87	1116.4	1395.09	1446.28	1312.88	570.182	895.93	501.901	216.598	1056.62	730.885	2102	766.711	2417.6	2.965e-09	272.108	1277.32	578.584	474.509	1162.88	548.691	535.802	914.075	3326.79	253.086
8.99_170.1536m/z	170.154	8.98977	pos	Geranial	HMDB0035078	Lipids and lipid-like molecules	Prenol lipids	Monoterpenoids	C01499	37.3	0	M+NH4	C10H16O	-2.3823	5432.35	5067.29	5009.25	5218.98	5012.62	5400.38	5637.24	5292.77	4362.74	4799.98	4584.9	4931.05	4854.59	4459.27	4894.92	4793.95	4865.83	5872.75	4916.3	4065.12	4685.36	4539.1	4773.85	4537.86	5074.73	5266.78	5026.36	5160.66
9.30_172.1692m/z	172.169	9.30353	pos	(+)-Borneol	HMDB0035818	Lipids and lipid-like molecules	Prenol lipids	Monoterpenoids	C01411	37.3	0	M+NH4	C10H18O	-2.60537	2129.32	2137.14	2040.21	1872.64	1824.24	2041.64	2068.48	2134.71	2118.98	2250.75	2080.65	2115.46	2303.54	2212.05	2165.97	2324.44	2272.89	2340.22	2174.6	2215.8	2038.09	2412.24	2487.45	2158.01	2267.48	2290.67	2073.47	2308.99
9.87_329.2466m/z	329.247	9.87398	pos	11,14,17-Eicosatrienoic acid	HMDB0060039	Lipids and lipid-like molecules	Fatty Acyls	Fatty acids and conjugates	C16522	37.3	0	M+Na	C20H34O2	4.8401	5920.8	5744.18	6380.83	5460.82	6274.02	6093.29	5977.09	5989.75	2405.22	1845.44	1366.11	6631.16	2445.58	6834.43	22084.9	13119.6	579.082	8149.6	2147.88	1792.64	5054.35	5161.77	9603.62	1831.65	2706	1377.38	5993.92	13714.8
0.07_157.1582m/z	157.158	0.0731833	pos	2-Decanone	HMDB0031409	Organic oxygen compounds	Organooxygen compounds	Carbonyl compounds		37.2	0	M+H	C10H20O	-3.05923	10640.2	9077.52	8690.6	8977.25	8005.97	8948.31	10359.3	8554.38	8799.96	9881.89	8135.93	8756.64	10259.6	8563.26	9728.73	9668.45	9865.07	11108.4	9644.69	4001.34	10796.9	9303.1	9154.6	10361	9591.03	10716.1	9328.75	10088.9
0.62_679.3119m/z	679.312	0.615283	neg	Citalopram N-oxide	HMDB0060654	Benzenoids	Benzene and substituted derivatives	Phenylbutylamines	C16607	37.2	0	2M-H	C20H21FN2O2	2.58748	19415.7	20488.3	19607.5	17387.5	21318	21088.5	21124	18655	16943	17439.5	17075	17906.2	18230.9	21941.9	18470.4	14507.6	14415.8	16771.1	19048.6	21706.8	20572.2	19103.8	18712.7	16788.2	19582.8	22415.2	18039.5	16048.4
10.64_361.2385m/z	361.239	10.6424	neg	20a-Dihydroprogesterone	HMDB0003069	Lipids and lipid-like molecules	Steroids and steroid derivatives	Pregnane steroids	C04042	37.2	0	M+FA-H	C21H32O2	0.280728	2805.8	2673.66	2486.99	2451.33	2241.13	2579.62	2212.55	2353.29	1972.12	1145.27	1662.07	1413.85	1580.38	2693.31	2984.49	2453.68	1222.19	225.138	2124.74	1126.76	2262.48	2388.26	2839.16	987.882	1395.97	1172.76	1187.18	2051.89
10.99_523.0205m/z	523.021	10.9875	neg	Dihydrocaffeic acid 3-sulfate	HMDB0041721	Organic acids and derivatives	Organic sulfuric acids and derivatives	Arylsulfates		37.2	0	2M-H	C9H10O7S	-3.17712	3783.77	4639.02	3910.96	3938.02	3845.22	4171.75	4834.11	4454.34	4432.15	4342.35	4587.99	4762.87	4621.99	4539.6	4478.14	3896.08	5781.78	5280.4	4443.5	4110.65	5155.92	5112.59	5359.05	3931.67	4776.3	4496.88	4997.92	4890.2
[truncated: 117 more rows]
