# Supplementary material for: Alginate oligosaccharides increase boar semen quality by affecting gut microbiota and metabolites in blood and sperm
Source: Front Microbiol. 2022 Aug 22;13:982152. doi: 10.3389/fmicb.2022.982152 (PMC9441641; doi:10.3389/fmicb.2022.982152)
Supplement: SUPPLEMENTARY FIGURE S1 — Sperm metabolite data. (A) PCA of sperm metabolites. (B) Quality control of sperm metabolite data. (C) Enriched pathways of changed sperm metabolites. (D) Correlation of sperm metabolite with each other. [file Data_Sheet_1.ZIP › Table S7 different blood metabolites.xlsx]

## Sheet: AOC10_Control
ID	m/z	Retention time (min)	Ion mode	Metabolites	Compound ID	Super Class	Class	Sub Class	kegg	Score	Fragmentation Score	Adducts	Formula	Mass Error (ppm)	VIP	P-value	adj.P-value	log2(FC)	FC	average(AOC10)	average(Control)	AOC10-1	AOC10-2	AOC10-3	AOC10-4	AOC10-5	AOC10-7	AOC10-8	AOC10-9	AOC10-10	Con-1	Con-2	Con-3	Con-4	Con-5	Con-6	Con-7	Con-8	Con-9	Con-10
0.71_117.0788n	140.068	0.7087	pos	Betaine	HMDB0000043	Organic acids and derivatives	Carboxylic acids and derivatives	Amino acids, peptides, and analogues	C00719	43.9	27.4	M+Na, M+K	C5H11NO2	-1.88527	7.33975	0.0132052	0.999348	0.522779	1.43672	573047	398858	605812	731575	294587	499519	474938	690669	602498	865569	392254	275274	503002	404839	242064	386917	470115	389269	471024	473524	372549
1.40_153.0655m/z	153.066	1.40168	pos	N1-Methyl-2-pyridone-5-carboxamide	HMDB0004193	Organoheterocyclic compounds	Pyridines and derivatives	Pyridinecarboxylic acids and derivatives	C05842	42	14.8	M+H	C7H8N2O2	-2.14867	3.85322	0.0381195	0.999348	0.598362	1.514	87414.4	57737.5	76413.5	41801.8	81823.3	73937.6	55929.7	128462	133589	138004	56768.4	50878.3	37049.9	63450.3	35550.6	88260.9	40075.4	63235.8	67896.6	45323.7	85653.8
0.72_137.0707m/z	137.071	0.7226	pos	N-Methylnicotinamide	HMDB0003152	Organoheterocyclic compounds	Pyridines and derivatives	Pyridinecarboxylic acids and derivatives		38.7	0	M+H	C7H8N2O	-1.67841	2.98381	0.000299345	0.358002	1.08816	2.12603	23296.3	10957.7	20945.8	13937.1	24215.8	18116.1	34032	29253.8	19739.7	32127.4	17299	6225.89	11972.2	13488	4681.26	11628.6	15839.2	6918.62	8777.31	9875.72	20169.8
1.46_217.1309n	218.138	1.46032	pos	Propionylcarnitine	HMDB0000824	Lipids and lipid-like molecules	Fatty Acyls	Fatty acid esters	C03017	46.2	36.2	M+H, M+Na	C10H19NO4	-2.11894	2.74174	0.016435	0.999348	0.367126	1.28978	57133.2	44296.8	44776.5	64737.1	78431.3	53543.2	46493	41060.6	54643.4	60283.4	70230.1	39603.5	35343.5	51161.4	40214.3	61627.7	37343.4	38316.4	41179.9	52995.1	45183
0.74_254.1493m/z	254.149	0.736467	pos	Alanyl-Phenylalanine	HMDB0028694	Organic acids and derivatives	Carboxylic acids and derivatives	Amino acids, peptides, and analogues		37.8	0	M+NH4	C12H16N2O3	-2.46728	2.49406	0.00247468	0.915846	1.12237	2.17705	18789.3	8630.62	15689.5	10932.8	20219.1	12254.5	27190.9	28531	13866	29787.2	10632.3	4759.83	9446.81	9219.76	3705.6	8635.45	12769	3581.96	8083.56	8323.68	17780.5
0.76_146.1172m/z	146.117	0.764267	pos	Pantolactone	HMDB0059876	Organoheterocyclic compounds	Lactones	Gamma butyrolactones		42.5	19	M+NH4	C7H12O2	-2.43177	2.2947	0.0292721	0.999348	0.246662	1.18646	55897.8	47113.1	48600.9	51292.1	62350.3	49185.1	70639.1	49471	64178.5	51906.3	55457.1	45120.1	57625.7	54657.4	45366.7	60626.9	40786	39159.5	41496	49020.4	37272.7
4.33_261.1438m/z	261.144	4.33103	pos	gamma-Glutamylleucine	HMDB0011171	Organic acids and derivatives	Carboxylic acids and derivatives	Amino acids, peptides, and analogues		54.9	79.7	M+H	C11H20N2O5	-2.55095	2.29061	0.00884166	0.999348	0.439863	1.35648	36242.4	26718.1	39333.4	32799.4	32901.3	43516.4	28949.7	42329.1	41999.2	34076.9	30276.6	25214.5	40546.1	23188.5	16862.1	30327.9	33533.7	17186.2	23634.5	20645.7	36041.9
13.32_269.2257m/z	269.226	13.3191	pos	11-cis-Retinol	HMDB0006216	Lipids and lipid-like molecules	Prenol lipids	Retinoids	C00899	52.5	69.2	M+H-H2O	C20H30O	-2.23182	2.2713	0.01862	0.999348	0.849108	1.80139	25427.5	14115.5	31319.8	29065.7	28935.7	29452.6	28422.2	29029.9	28983.4	15915.3	7723.02	2.965e-09	8769.53	4027.56	21089.1	13517.9	31018.1	20212.3	19728.5	2.965e-09	22792.3
2.40_311.1230m/z	311.123	2.39795	pos	gamma-Glutamyltyrosine	HMDB0011741	Organic acids and derivatives	Carboxylic acids and derivatives	Amino acids, peptides, and analogues		38.2	0	M+H	C14H18N2O6	-2.40042	1.53845	0.0238532	0.999348	0.473717	1.38868	14799.7	10657.4	14974.2	15128.4	14187.9	15723.2	12678.1	18213.5	20888.1	10246.1	11157.7	9103.94	17901	11018.3	7309.37	11285.7	11394.7	5698.27	8666.86	7854.55	16341
4.59_295.1282m/z	295.128	4.59232	pos	Tyrosyl-Hydroxyproline	HMDB0029106	Organic acids and derivatives	Carboxylic acids and derivatives	Amino acids, peptides, and analogues		54.2	76.9	M+H	C14H18N2O5	-2.0728	1.40963	0.0264422	0.999348	0.287896	1.22086	21657.8	17739.8	21823.1	23088.8	20945.9	24140.3	19267.3	22692.2	24604.9	17681	20676.5	14858.9	22814.9	17414.9	13000.9	18749.7	20446.6	11435	16684.3	16456.1	25536.4
0.71_325.1251m/z	325.125	0.71335	neg	L-2-Amino-5-(methylthio)pentanoic acid	HMDB0030406	Organic acids and derivatives	Carboxylic acids and derivatives	Amino acids, peptides, and analogues	C17213	37.7	0	2M-H	C6H13NO2S	-3.0153	1.31604	0.0370757	0.999348	0.497649	1.41191	12850.5	9101.51	9780.72	18102.9	11099.3	8878.96	17692	9948.01	11246	11435.9	17470.9	8031.63	16456.2	11767	6326.83	5943.96	9580.43	4450.24	10527.7	10303.4	7627.71
4.33_260.1369n	259.13	4.32878	neg	gamma-Glutamylisoleucine	HMDB0011170	Organic acids and derivatives	Carboxylic acids and derivatives	Amino acids, peptides, and analogues		53.5	71.1	M-H2O-H, M-H	C11H20N2O5	-1.26218	1.28641	0.012499	0.999348	0.428507	1.34584	11693.9	8688.89	12621.2	10106.1	10594.9	14005.9	10270.4	13853.7	13605.1	10431	9756.37	8703.04	13265.8	7466.86	5511.49	9556.85	10599.1	4954.04	7518.92	7059.91	12252.8
4.84_220.0608m/z	220.061	4.84478	neg	5-Hydroxyindoleacetaldehyde	HMDB0004073	Organoheterocyclic compounds	Indoles and derivatives	Hydroxyindoles	C05634	46.8	40.8	M+FA-H	C10H9NO2	-3.91657	1.26744	0.0176764	0.999348	1.50416	2.83659	4243.61	1496.02	1389.72	3354.37	10245.4	3104.37	3034.53	2850.18	2967.31	9085.33	2161.26	747.341	2793	825.392	432.669	2453.94	2750.1	28.2506	1739.68	2094.23	1095.63
5.24_186.1127m/z	186.113	5.23682	neg	Pantothenol	HMDB0004231	Organic oxygen compounds	Organooxygen compounds	Alcohols and polyols	C05944	39.3	4.31	M-H2O-H	C9H19NO4	-4.18523	1.24624	0.0109587	0.999348	0.583181	1.49815	6403.78	4274.46	5517.93	7618.71	10159.5	3893.42	6169.88	5775.74	8325.33	5335.26	4838.22	4917.05	5839.82	5658.1	2850.82	3533.08	3482.32	3658.5	2849.56	6204.66	3750.69
1.90_247.1282m/z	247.128	1.89922	pos	Valyl-Glutamate	HMDB0029126	Organic acids and derivatives	Carboxylic acids and derivatives	Amino acids, peptides, and analogues		38.6	0	M+H	C10H18N2O5	-2.66094	1.11049	0.045862	0.999348	0.220305	1.16498	22790.3	19562.8	24417.7	27036.5	25705.1	23692.8	19994.9	19135.9	20731.9	21169	23228.5	19215.8	23439.1	18543.6	13760.1	20551.9	23032	13092.5	19265.9	23370	21357.1
10.95_561.0178m/z	561.018	10.9528	neg	UDP-D-galacturonate	HMDB0012302	Nucleosides, nucleotides, and analogues	Pyrimidine nucleotides	Pyrimidine nucleotide sugars	C00617	36.8	0	M-H2O-H	C15H22N2O18P2	2.28537	1.08584	0.0316446	0.999348	-0.0769261	0.948076	33070.5	34881.7	31509.2	34422.6	30467.8	33689.9	36357.8	32620.8	32420.8	34615.4	31530.1	33309.2	34791.7	34448.6	37678.5	35671	36395.9	33968.5	33029.9	35960	33564
1.13_150.0183m/z	150.018	1.12915	pos	Quinolinic acid	HMDB0000232	Organoheterocyclic compounds	Pyridines and derivatives	Pyridinecarboxylic acids and derivatives	C03722	37.9	0	M+H-H2O	C7H5NO4	-1.48725	1.06883	0.009391	0.999348	0.779682	1.71675	4605.16	2682.48	3672.73	5004.75	5642.63	3005.41	5963.48	5771.32	6368.25	4368.77	1649.12	1282.07	2819.73	3176.69	490.781	4200.25	4291.29	1862.69	1739.3	3167.18	3794.87
0.72_169.9855m/z	169.985	0.7226	pos	Iminoaspartic acid	HMDB0001131	Organic acids and derivatives	Carboxylic acids and derivatives	Dicarboxylic acids and derivatives	C05840	38.1	0	M+K	C4H5NO4	3.60426	1.03673	0.032855	0.999348	-0.4138	0.750644	6484.72	8638.88	4691.05	5322.66	7623.77	6327.89	7344.89	7658.25	5041.26	7820.53	6532.2	5974	6083.22	7710.04	11806	10140.2	6036.79	6816.55	10282.9	8680.72	12858.5
