# Supplementary material for: Alginate oligosaccharides increase boar semen quality by affecting gut microbiota and metabolites in blood and sperm
Source: Front Microbiol. 2022 Aug 22;13:982152. doi: 10.3389/fmicb.2022.982152 (PMC9441641; doi:10.3389/fmicb.2022.982152)
Supplement: SUPPLEMENTARY FIGURE S1 — Sperm metabolite data. (A) PCA of sperm metabolites. (B) Quality control of sperm metabolite data. (C) Enriched pathways of changed sperm metabolites. (D) Correlation of sperm metabolite with each other. [file Data_Sheet_1.ZIP › Table S8 blood metabolite in correlation.xlsx]

## Sheet: Sheet1
From top to bottom
UDP-D-galacturonate
Iminoaspartic acid
Betaine
N1-Methyl-2-pyridone-5-carboxamide
Quinolinic acid
N-Methylnicotinamide
Alanyl-Phenylalanine
11-cis-Retinol
gamma-Glutamylleucine
gamma-Glutamylisoleucine
gamma-Glutamyltyrosine
Tyrosyl-Hydroxyproline
L-2-Amino-5-(methylthio)pentanoic acid
Valyl-Glutamate
Propionylcarnitine
5-Hydroxyindoleacetaldehyde
Pantolactone
Pantothenol
