# Supplementary material for: Alginate oligosaccharides increase boar semen quality by affecting gut microbiota and metabolites in blood and sperm
Source: Front Microbiol. 2022 Aug 22;13:982152. doi: 10.3389/fmicb.2022.982152 (PMC9441641; doi:10.3389/fmicb.2022.982152)
Supplement: SUPPLEMENTARY FIGURE S1 — Sperm metabolite data. (A) PCA of sperm metabolites. (B) Quality control of sperm metabolite data. (C) Enriched pathways of changed sperm metabolites. (D) Correlation of sperm metabolite with each other. [file Data_Sheet_1.ZIP › Table S9 perm and blood metabolites.xlsx]

## Sheet: Sheet1
				Plasma metabolite (From left to right)
Sperm metabolites (From top to bottom	UDP-D-galacturonate	Iminoaspartic acid	11-cis-Retinol	N1-Methyl-2-pyridone-5-carboxamide	Tyrosyl-Hydroxyproline	gamma-Glutamyltyrosine	gamma-Glutamylleucine	gamma-Glutamylisoleucine	Quinolinic acid	N-Methylnicotinamide	Alanyl-Phenylalanine	Propionylcarnitine	Valyl-Glutamate	Betaine	5-Hydroxyindoleacetaldehyde	Pantothenol	Pantolactone	L-2-Amino-5-(methylthio)pentanoic acid
Heptadecanoic acid
Methyl hexadecanoic acid
3a,6b,7b-Trihydroxy-5b-cholanoic acid
N-Oleoylethanolamine
14,15-DiHETrE
2-Hydroxyfelbamate
Isodesmosine
L-Lysine
Norsanguinarine
Arabinosylhypoxanthine
Imidazoleacetic acid riboside
D-Glutamic acid
3-Carbamoyl-2-phenylpropionic acid
3-Methyluridine
9-Hydroxybenzo[a]pyrene-4,5-oxide
O-Acetylserine
Imidazolepropionic acid
gamma-Glutamylthreonine
8-Hydroxy-deoxyguanosine
2-Hydroxyadenine
L-Proline
L-Norleucine
Beta-Leucine
5-(3',4'-dihydroxyphenyl)-gamma-valerolactone-3'-O-glucuronide
Methionine sulfoxide
Tyrosyl-Glutamate
Linamarin
3-Methyldioxyindole
